# Supplementary material for: A Computational Approach to Estimate Interorgan Metabolic Transport in a Mammal
Source: PLoS One. 2014 Jun 27;9(6):e100963. doi: 10.1371/journal.pone.0100963 (PMC4074118; doi:10.1371/journal.pone.0100963)
Supplement: Table S1 — Enzymatic reactions. Column 1 is the reaction indexes assigned by us. Column 2 indicates the path numbers that reaction belongs to. Column 3 shows the reaction direction. Column 4 is the reaction ID assigned by KEGG. Column 5 and 6 are the main substrate and product of the reaction. And column 7 shows catalyzed enzymes of the reaction. (XLSM) [file pone.0100963.s008.xls]

## Sheet: Sheet1
ID	Path	Direction	Reaction ID (KEGG ID)	Substrate	Product	Enzymes
Yrn:000001	path:rn00620,path:rn00010	reversible	rn:R00710,rn:R00711	cpd:C00084	cpd:C00033	Aldh9a1,Aldh7a1,Aldh2,1700055N04Rik,Aldh1a3,Aldh3a2,Aldh3b1,Aldh3a1,Aldh1b1,Aldh3b2
Yrn:000002	path:rn00620	irreversible	rn:R00227	cpd:C00024	cpd:C00033	Acot12
Yrn:000004	path:rn00010	reversible	rn:R00754,rn:R00746	cpd:C00469	cpd:C00084	Adh4,Akr1a4,Adh1,Adh7,Adh5
Yrn:000005	path:rn00650,path:rn00020,path:rn00010,path:rn00620	irreversible	rn:R00014	cpd:C00068	cpd:C05125	Pdha1,Pdhb,Pdha2
Yrn:000006	path:rn00620,path:rn00010,path:rn00020,path:rn00650	irreversible	rn:R00014	cpd:C00022	cpd:C05125	Pdha1,Pdhb,Pdha2
Yrn:000007	path:rn00620,path:rn00020,path:rn00010	irreversible	rn:R03270	cpd:C05125	cpd:C00068	Pdha1,Pdhb,Pdha2
Yrn:000008	path:rn00010,path:rn00020,path:rn00620	irreversible	rn:R03270	cpd:C05125	cpd:C16255	Pdha1,Pdhb,Pdha2
Yrn:000009	path:rn00020,path:rn00010,path:rn00620,path:rn00280	irreversible	rn:R03270,rn:R03316,rn:R07600,rn:R07602,rn:R07604	cpd:C15972	cpd:C00068	Pdha1,Pdhb,Ogdhl,Pdha2,Ogdh,Bckdha,Bckdhb
Yrn:000010	path:rn00010,path:rn00020,path:rn00620	irreversible	rn:R03270	cpd:C15972	cpd:C16255	Pdha2,Pdha1,Pdhb
Yrn:000011	path:rn00020,path:rn00620,path:rn00010	reversible	rn:R02569	cpd:C00024	cpd:C16255	Dlat
Yrn:000012	path:rn00620,path:rn00020,path:rn00010	reversible	rn:R02569	cpd:C15973	cpd:C16255	Dlat
Yrn:000013	path:rn00620,path:rn00010	reversible	rn:R00703	cpd:C00186	cpd:C00022	Ldhb,Ldhc,Ldhal6b,Ldha
Yrn:000014	path:rn00620,path:rn00010	irreversible	rn:R00200,rn:R02320	cpd:C00074	cpd:C00022	Pkm2,Pklr
Yrn:000015	path:rn00010	reversible	rn:R00658	cpd:C00631	cpd:C00074	Eno3,Eno1,Gm5506,Eno2
Yrn:000016	path:rn00010	reversible	rn:R01518	cpd:C00631	cpd:C00197	Pgam1,Pgam2,Bpgm
Yrn:000017	path:rn00010	reversible	rn:R01061	cpd:C00118	cpd:C00236	LOC100048117,Gapdhs,LOC100042025,Gapdh
Yrn:000018	path:rn00010,path:rn00051	reversible	rn:R01015	cpd:C00118	cpd:C00111	Tpi1
Yrn:000019	path:rn00010,path:rn00051,path:rn00030	reversible	rn:R01070	cpd:C05378	cpd:C00118	Aldob,Aldoa,Aldoc
Yrn:000020	path:rn00010	reversible	rn:R01070	cpd:C05378	cpd:C00111	Aldob,Aldoa,Aldoc
Yrn:000021	path:rn00030,path:rn00051,path:rn00010	irreversible	rn:R04779	cpd:C05345	cpd:C05378	Pfkl,Pfkm,Pfkp
Yrn:000022	path:rn00010,path:rn00030,path:rn00051	irreversible	rn:R04780	cpd:C05378	cpd:C05345	Fbp2,Fbp1
Yrn:000024	path:rn00030,path:rn00500,path:rn00010,path:rn00520	reversible	rn:R02740	cpd:C00668	cpd:C05345	Gpi1
Yrn:000025	path:rn00500,path:rn00520,path:rn00010,path:rn00052	reversible	rn:R00959	cpd:C00103	cpd:C00668	Pgm2,Pgm1
Yrn:000026	path:rn00010	reversible	rn:R03321	cpd:C01172	cpd:C05345	Gpi1
Yrn:000027	path:rn00010	irreversible	rn:R01600	cpd:C00221	cpd:C01172	Gck,Hk2,Hk1,Hkdc1,Hk3
Yrn:000028	path:rn00030,path:rn00010	reversible	rn:R02739	cpd:C00668	cpd:C01172	Gpi1
Yrn:000029	path:rn00010	reversible	rn:R01602	cpd:C00267	cpd:C00221	Galm
Yrn:000030	path:rn00500,path:rn00010	irreversible	rn:R01786,rn:R09085	cpd:C00267	cpd:C00668	Hk3,Gck,Hk2,Hk1,Hkdc1,Adpgk
Yrn:000031	path:rn00010	irreversible	rn:R01788	cpd:C00668	cpd:C00267	G6pc,G6pc2
Yrn:000033	path:rn00020,path:rn00010,path:rn00620	reversible	rn:R07618	cpd:C15973	cpd:C15972	Dld
Yrn:000034	path:rn00010	reversible	rn:R01512	cpd:C00197	cpd:C00236	Pgk1,Pgk2
Yrn:000039	path:rn00020,path:rn00010	irreversible	rn:R00431,rn:R00726	cpd:C00036	cpd:C00074	Pck2,Pck1
Yrn:000042	path:rn00010	reversible	rn:R01516	cpd:C01159	cpd:C00197	Bpgm
Yrn:000043	path:rn00010	reversible	rn:R01662	cpd:C00236	cpd:C01159	Bpgm
Yrn:000044	path:rn00010	irreversible	rn:R00235	cpd:C00033	cpd:C00024	Acss2,Acss1
Yrn:000045	path:rn00010	reversible	rn:R09086	cpd:C00221	cpd:C01172	Adpgk
Yrn:000046	path:rn00020	reversible	rn:R02164	cpd:C00042	cpd:C00122	Sdhd,Sdha,Sdhb,Sdhc
Yrn:000048	path:rn00020	irreversible	rn:R00621	cpd:C00068	cpd:C05381	Ogdhl,Ogdh
Yrn:000049	path:rn00020	irreversible	rn:R00621	cpd:C00026	cpd:C05381	Ogdhl,Ogdh
Yrn:000050	path:rn00020	irreversible	rn:R03316	cpd:C05381	cpd:C00068	Ogdhl,Ogdh
Yrn:000051	path:rn00020	irreversible	rn:R03316	cpd:C05381	cpd:C16254	Ogdhl,Ogdh
Yrn:000052	path:rn00020	irreversible	rn:R03316	cpd:C15972	cpd:C16254	Ogdhl,Ogdh
Yrn:000053	path:rn00020	reversible	rn:R02570	cpd:C00091	cpd:C16254	Dlst
Yrn:000054	path:rn00020	reversible	rn:R02570	cpd:C15973	cpd:C16254	Dlst
Yrn:000055	path:rn00020,path:rn00640	reversible	rn:R00727,rn:R00432	cpd:C00042	cpd:C00091	Suclg1,Sucla2,Suclg2
Yrn:000056	path:rn00020	reversible	rn:R00268	cpd:C05379	cpd:C00026	Idh2,Idh1
Yrn:000057	path:rn00020	reversible	rn:R00709	cpd:C00311	cpd:C00026	Idh3b,Idh3a,Idh3g
Yrn:000058	path:rn00020	reversible	rn:R01899	cpd:C00311	cpd:C05379	Idh1,Idh2
Yrn:000059	path:rn00020	reversible	rn:R00351,rn:R00352	cpd:C00036	cpd:C00158	Cs,Acly,Csl
Yrn:000060	path:rn00020	reversible	rn:R00351,rn:R00352	cpd:C00024	cpd:C00158	Csl,Cs,Acly
Yrn:000061	path:rn00020	reversible	rn:R01082	cpd:C00149	cpd:C00122	Fh1
Yrn:000062	path:rn00630,path:rn00020	reversible	rn:R01900	cpd:C00417	cpd:C00311	Aco1,Aco2
Yrn:000063	path:rn00020	reversible	rn:R01325	cpd:C00158	cpd:C00417	Aco2,Aco1
Yrn:000064	path:rn00620,path:rn00630,path:rn00020	reversible	rn:R00342	cpd:C00149	cpd:C00036	Mdh2,Mdh1
Yrn:000065	path:rn00020,path:rn00620	irreversible	rn:R00344	cpd:C00022	cpd:C00036	Pcx
Yrn:000070	path:rn00030	reversible	rn:R02750	cpd:C01801	cpd:C00673	Rbks
Yrn:000071	path:rn00030	reversible	rn:R02749	cpd:C00672	cpd:C00673	Pgm1
Yrn:000072	path:rn00030	reversible	rn:R01066	cpd:C00673	cpd:C00118	Dera
Yrn:000073	path:rn00030	reversible	rn:R01049	cpd:C00117	cpd:C00119	Prps1l1,Prps1,Prps2,Prps1l3
Yrn:000074	path:rn00030,path:rn00230	reversible	rn:R01057	cpd:C00620	cpd:C00117	Pgm2,Pgm1
Yrn:000075	path:rn00030	reversible	rn:R01051	cpd:C00121	cpd:C00117	Rbks
Yrn:000076	path:rn00030	reversible	rn:R01641	cpd:C05382	cpd:C00117	Tktl1,Tkt,Tktl2
Yrn:000077	path:rn00030	reversible	rn:R01641	cpd:C05382	cpd:C00231	Tktl1,Tkt,Tktl2
Yrn:000078	path:rn00030	reversible	rn:R01641	cpd:C00118	cpd:C00117	Tktl1,Tkt,Tktl2
Yrn:000079	path:rn00030	reversible	rn:R01641,rn:R01830	cpd:C00118	cpd:C00231	Tktl1,Tkt,Tktl2
Yrn:000080	path:rn00030	reversible	rn:R01056	cpd:C00117	cpd:C00199	Rpia
Yrn:000081	path:rn00030,path:rn00040	reversible	rn:R01529	cpd:C00199	cpd:C00231	Rpe
Yrn:000082	path:rn00030	reversible	rn:R01827,rn:R01830	cpd:C00118	cpd:C00279	Taldo1,Tktl1,Tkt,Tktl2
Yrn:000083	path:rn00030	reversible	rn:R01830	cpd:C05345	cpd:C00279	Tktl1,Tkt,Tktl2
Yrn:000084	path:rn00030	reversible	rn:R01830	cpd:C05345	cpd:C00231	Tktl1,Tkt,Tktl2
Yrn:000087	path:rn00030	irreversible	rn:R01528	cpd:C00345	cpd:C00199	Pgd
Yrn:000088	path:rn00030	reversible	rn:R02035	cpd:C01236	cpd:C00345	Pgls,H6pd
Yrn:000089	path:rn00030	irreversible	rn:R02736	cpd:C01172	cpd:C01236	H6pd,G6pd2,G6pdx
Yrn:000095	path:rn00030	irreversible	rn:R01519	cpd:C00198	cpd:C00257	Rgn
Yrn:000100	path:rn00030	reversible	rn:R01827	cpd:C05382	cpd:C00279	Taldo1
Yrn:000101	path:rn00030	reversible	rn:R01827	cpd:C05382	cpd:C05345	Taldo1
Yrn:000102	path:rn00030	reversible	rn:R01827	cpd:C00118	cpd:C05345	Taldo1
Yrn:000110	path:rn00030	irreversible	rn:R02736,rn:R02035	cpd:C01172	cpd:C00345	H6pd,Pgls,G6pd2,G6pdx
Yrn:000116	path:rn00500,path:rn00040	irreversible	rn:R01478	cpd:C03033	cpd:C00191	Kl,Gusb
Yrn:000128	path:rn00040	reversible	rn:R01639	cpd:C00310	cpd:C00231	Xylb
Yrn:000137	path:rn00040	reversible	rn:R01758,rn:R01759	cpd:C00532	cpd:C00259	Akr1b3,Akr1b10,Akr1b7,Akr1b8
Yrn:000139	path:rn00040	reversible	rn:R01904	cpd:C00379	cpd:C00312	Dcxr
Yrn:000140	path:rn00040	reversible	rn:R01431	cpd:C00379	cpd:C00181	Akr1b8,Akr1b7,Akr1b3,Akr1b10
Yrn:000141	path:rn00040	irreversible	rn:R01430	cpd:C00181	cpd:C02266	Dhdh
Yrn:000143	path:rn00040	reversible	rn:R02640	cpd:C00800	cpd:C00618	Cryl1
Yrn:000144	path:rn00040,path:rn00500	irreversible	rn:R00289	cpd:C00103	cpd:C00029	Ugp2
Yrn:000145	path:rn00040	reversible	rn:R01383	cpd:C00167	cpd:C03033	Ugt2a3,Ugt2b5,Ugt2b38,Ugt1a7c,Ugt1a9,Ugt2a1,Ugt2b34,Ugt1a1,Ugt2b35,Ugt2b36,Ugt2b1,Ugt1a2,Ugt1a6a,Ugt2a2,Ugt1a10,Ugt2b37,Ugt1a5,Ugt1a6b
Yrn:000146	path:rn00040	reversible	rn:R00286	cpd:C00029	cpd:C00167	Ugdh
Yrn:000173	path:rn00040	irreversible	rn:R00264	cpd:C00433	cpd:C00026	Aldh2,Aldh1b1,Aldh3a2
Yrn:000175	path:rn00051	irreversible	rn:R00866	cpd:C00095	cpd:C01094	Khk
Yrn:000177	path:rn00051	reversible	rn:R01787	cpd:C00794	cpd:C00267	Akr1b8,Akr1b7,Akr1b3,Akr1b10
Yrn:000178	path:rn00051	reversible	rn:R00875	cpd:C00794	cpd:C00095	Sord
Yrn:000183	path:rn00051	irreversible	rn:R00872	cpd:C03267	cpd:C00095	Mtmr7,Phpt1,Mtmr2,Mtmr6,Mtmr1
Yrn:000188	path:rn00051	irreversible	rn:R01326	cpd:C00159	cpd:C00275	Hk3,Hk2,Hk1,Hkdc1
Yrn:000189	path:rn00051	irreversible	rn:R00867	cpd:C00095	cpd:C05345	Hk1,Hkdc1,Hk3,Hk2
Yrn:000190	path:rn00051	irreversible	rn:R02731	cpd:C00665	cpd:C05345	Pfkfb3,Pfkfb1,9630033F20Rik,Pfkfb2,Pfkfb4
Yrn:000193	path:rn00051,path:rn00520	reversible	rn:R01819	cpd:C00275	cpd:C05345	Mpi
Yrn:000194	path:rn00051,path:rn00520	reversible	rn:R01818	cpd:C00275	cpd:C00636	Pmm1,Pmm2
Yrn:000197	path:rn00051,path:rn00520	reversible	rn:R01951	cpd:C02985	cpd:C00325	Fpgt
Yrn:000198	path:rn00051	irreversible	rn:R05692	cpd:C01222	cpd:C00325	Tsta3
Yrn:000199	path:rn00051	irreversible	rn:R00888	cpd:C00096	cpd:C01222	Gmds
Yrn:000200	path:rn00051	irreversible	rn:R00885	cpd:C00636	cpd:C00096	Gmppa,Gmppb
Yrn:000207	path:rn00051	reversible	rn:R02568	cpd:C01094	cpd:C00577	Aldob,Aldoa,Aldoc
Yrn:000208	path:rn00051	reversible	rn:R02568	cpd:C01094	cpd:C00111	Aldob,Aldoa,Aldoc
Yrn:000226	path:rn00051	reversible	rn:R03234	cpd:C01096	cpd:C02888	Akr1c6
Yrn:000228	path:rn00051	irreversible	rn:R03161	cpd:C01019	cpd:C02985	Fuk
Yrn:000235	path:rn00052	irreversible	rn:R03634	cpd:C01613	cpd:C00124	Gla
Yrn:000236	path:rn00052	irreversible	rn:R03634	cpd:C01613	cpd:C00492	Gla
Yrn:000237	path:rn00052	reversible	rn:R03236,rn:R03238,rn:R03239,rn:R03237	cpd:C01097	cpd:C03785	Pfkl,Pfkm,Pfkp
Yrn:000242	path:rn00052	irreversible	rn:R05549	cpd:C05404	cpd:C00124	Gla
Yrn:000243	path:rn00052	irreversible	rn:R05549	cpd:C05404	cpd:C05402	Gla
Yrn:000246	path:rn00052	irreversible	rn:R00801	cpd:C00089	cpd:C00095	Sis,Mgam,Gaa,Ganc
Yrn:000247	path:rn00052	irreversible	rn:R00801	cpd:C00089	cpd:C00031	Mgam,Gaa,Ganc,Sis
Yrn:000248	path:rn00052	irreversible	rn:R01103	cpd:C00492	cpd:C00089	Gla
Yrn:000249	path:rn00052	irreversible	rn:R01101	cpd:C05402	cpd:C00124	Gla
Yrn:000250	path:rn00052	irreversible	rn:R01101	cpd:C05402	cpd:C00031	Gla
Yrn:000253	path:rn00052	reversible	rn:R01093,rn:R01095	cpd:C00124	cpd:C01697	Akr1b10,Akr1b7,Akr1b3,Akr1b8
Yrn:000254	path:rn00052	reversible	rn:R01104	cpd:C05401	cpd:C00116	Gla
Yrn:000255	path:rn00052	reversible	rn:R01104	cpd:C05401	cpd:C00124	Gla
Yrn:000256	path:rn00052	reversible	rn:R01329	cpd:C05400	cpd:C00124	Gla
Yrn:000257	path:rn00052	reversible	rn:R01329	cpd:C05400	cpd:C00159	Gla
Yrn:000258	path:rn00052	reversible	rn:R02926	cpd:C05399	cpd:C00124	Gla
Yrn:000259	path:rn00052	reversible	rn:R02926	cpd:C05399	cpd:C00794	Gla
Yrn:000260	path:rn00052	reversible	rn:R01194	cpd:C01235	cpd:C00124	Gla
Yrn:000261	path:rn00052	reversible	rn:R01194	cpd:C01235	cpd:C00137	Gla
Yrn:000262	path:rn00520,path:rn00500,path:rn00052	reversible	rn:R01786	cpd:C00267	cpd:C00668	Hk3,Gck,Hk2,Hk1,Hkdc1
Yrn:000263	path:rn00052	irreversible	rn:R01678	cpd:C00243	cpd:C00124	Glb1,Lct
Yrn:000264	path:rn00052	irreversible	rn:R01678	cpd:C00243	cpd:C00267	Lct,Glb1
Yrn:000265	path:rn00052	irreversible	rn:R00503	cpd:C00052	cpd:C00243	B4galt2,B4galt1,Lalba
Yrn:000266	path:rn00052,path:rn00520	reversible	rn:R00291,rn:R00955	cpd:C00029	cpd:C00052	Gale,Galt
Yrn:000267	path:rn00520,path:rn00052	reversible	rn:R00289	cpd:C00103	cpd:C00029	Ugp2
Yrn:000269	path:rn00052,path:rn00520	reversible	rn:R00955	cpd:C00029	cpd:C00103	Galt
Yrn:000270	path:rn00520,path:rn00052	reversible	rn:R00955	cpd:C00446	cpd:C00103	Galt
Yrn:000271	path:rn00520,path:rn00052	reversible	rn:R00955	cpd:C00446	cpd:C00052	Galt
Yrn:000272	path:rn00052	irreversible	rn:R01092	cpd:C00124	cpd:C00446	Galk1,Galk2
Yrn:000284	path:rn00500,path:rn00052	reversible	rn:R01788	cpd:C00668	cpd:C00267	G6pc,G6pc2
Yrn:000295	path:rn00053	irreversible	rn:R03184	cpd:C01040	cpd:C03289	Gulo
Yrn:000302	path:rn00053,path:rn00562	irreversible	rn:R01184	cpd:C00137	cpd:C00191	Miox
Yrn:000304	path:rn00520,path:rn00053,path:rn00500	irreversible	rn:R00286	cpd:C00029	cpd:C00167	Ugdh
Yrn:000313	path:rn00053	reversible	rn:R02933	cpd:C01040	cpd:C00800	Rgn
Yrn:000314	path:rn00053	irreversible	rn:R00647	cpd:C03289	cpd:C00072	Gulo
Yrn:000322	path:rn00053	reversible	rn:R00264	cpd:C00433	cpd:C00026	Aldh3a2,Aldh2,Aldh1b1
Yrn:000328	path:rn00053	reversible	rn:R02957	cpd:C02670	cpd:C00818	Aldh1b1,Aldh7a1,Aldh3a2,Aldh9a1,Aldh2
Yrn:000337	path:rn00053	irreversible	rn:R08615	cpd:C00167	cpd:C00191	Ugt2b5,Ugt2b38,Ugt1a5,Ugt1a6b,Ugt1a7c,Ugt1a9,Ugt2a3,Ugt2a1,Ugt2b34,Ugt1a1,Ugt2b35,Ugt2b1,Ugt2b36,Ugt1a2,Ugt1a6a,Ugt2a2,Ugt2b37,Ugt1a10
Yrn:000339	path:rn00061	reversible	rn:R04970	cpd:C05763	cpd:C05764	Fasn
Yrn:000340	path:rn00061	reversible	rn:R04967	cpd:C05760	cpd:C05761	Fasn
Yrn:000341	path:rn00061	reversible	rn:R04725	cpd:C05758	cpd:C05223	Fasn
Yrn:000342	path:rn00061	reversible	rn:R04962	cpd:C05754	cpd:C05755	Fasn
Yrn:000343	path:rn00061	reversible	rn:R04959	cpd:C05751	cpd:C05752	Fasn
Yrn:000344	path:rn00061	reversible	rn:R04956	cpd:C05748	cpd:C05749	Fasn
Yrn:000345	path:rn00061	reversible	rn:R04430	cpd:C04246	cpd:C05745	Fasn
Yrn:000346	path:rn00061	irreversible	rn:R08159	cpd:C05761	cpd:C06424	Fasn,Olah
Yrn:000347	path:rn00061	irreversible	rn:R04014	cpd:C05223	cpd:C02679	Olah
Yrn:000352	path:rn00061	reversible	rn:R07765	cpd:C16221	cpd:C04088	Tecr
Yrn:000354	path:rn00061	irreversible	rn:R07762	cpd:C05764	cpd:C16219	Elovl6,Oxsm
Yrn:000355	path:rn00061	irreversible	rn:R07762	cpd:C01209	cpd:C16219	Oxsm,Elovl6
Yrn:000358	path:rn00061	irreversible	rn:R08163	cpd:C04088	cpd:C01530	Olah
Yrn:000359	path:rn00061	irreversible	rn:R02814	cpd:C01203	cpd:C00712	Olah
Yrn:000360	path:rn00061	irreversible	rn:R01624	cpd:C00229	cpd:C03939	Fasn
Yrn:000361	path:rn00061	irreversible	rn:R01624	cpd:C00024	cpd:C03939	Fasn
Yrn:000362	path:rn00061	irreversible	rn:R04355	cpd:C03939	cpd:C05744	Oxsm,Fasn
Yrn:000363	path:rn00061	irreversible	rn:R04355	cpd:C01209	cpd:C05744	Oxsm,Fasn
Yrn:000364	path:rn00061	irreversible	rn:R04968	cpd:C05761	cpd:C05762	Fasn,Oxsm
Yrn:000365	path:rn00061	irreversible	rn:R04968	cpd:C01209	cpd:C05762	Oxsm,Fasn
Yrn:000366	path:rn00061	irreversible	rn:R04726	cpd:C05223	cpd:C05759	Oxsm,Fasn
Yrn:000367	path:rn00061	irreversible	rn:R04726	cpd:C01209	cpd:C05759	Oxsm,Fasn
Yrn:000368	path:rn00061	irreversible	rn:R04963	cpd:C05755	cpd:C05756	Fasn,Oxsm
Yrn:000369	path:rn00061	irreversible	rn:R04963	cpd:C01209	cpd:C05756	Fasn,Oxsm
Yrn:000370	path:rn00061	irreversible	rn:R04960	cpd:C01209	cpd:C05753	Fasn,Oxsm
Yrn:000371	path:rn00061	irreversible	rn:R04960	cpd:C05752	cpd:C05753	Fasn,Oxsm
Yrn:000372	path:rn00061	irreversible	rn:R04957	cpd:C05749	cpd:C05750	Oxsm,Fasn
Yrn:000373	path:rn00061	irreversible	rn:R04957	cpd:C01209	cpd:C05750	Oxsm,Fasn
Yrn:000374	path:rn00061	irreversible	rn:R04952	cpd:C01209	cpd:C05746	Fasn,Oxsm
Yrn:000375	path:rn00061	irreversible	rn:R04952	cpd:C05745	cpd:C05746	Fasn,Oxsm
Yrn:000376	path:rn00061	irreversible	rn:R01706	cpd:C05764	cpd:C00249	Olah,Fasn
Yrn:000377	path:rn00061	reversible	rn:R04544	cpd:C04633	cpd:C05763	Fasn
Yrn:000378	path:rn00061	reversible	rn:R04543	cpd:C05762	cpd:C04633	Fasn
Yrn:000379	path:rn00061	reversible	rn:R04568	cpd:C04688	cpd:C05760	Fasn
Yrn:000380	path:rn00061	reversible	rn:R04566	cpd:C05759	cpd:C04688	Fasn
Yrn:000381	path:rn00061	reversible	rn:R04965	cpd:C05757	cpd:C05758	Fasn
Yrn:000383	path:rn00061	reversible	rn:R04535	cpd:C04619	cpd:C05754	Fasn
Yrn:000384	path:rn00061	reversible	rn:R04534	cpd:C05753	cpd:C04619	Fasn
Yrn:000385	path:rn00061	reversible	rn:R04537	cpd:C04620	cpd:C05751	Fasn
Yrn:000386	path:rn00061	reversible	rn:R04536	cpd:C05750	cpd:C04620	Fasn
Yrn:000387	path:rn00061	reversible	rn:R04954	cpd:C05747	cpd:C05748	Fasn
Yrn:000388	path:rn00061	reversible	rn:R04953	cpd:C05746	cpd:C05747	Fasn
Yrn:000389	path:rn00061	reversible	rn:R04428	cpd:C04618	cpd:C04246	Fasn
Yrn:000390	path:rn00061	reversible	rn:R04533	cpd:C04618	cpd:C05744	Fasn
Yrn:000391	path:rn00061	reversible	rn:R01626	cpd:C00083	cpd:C01209	Fasn,Mcat
Yrn:000392	path:rn00061	irreversible	rn:R04385	cpd:C06250	cpd:C04419	Acacb,Acaca
Yrn:000393	path:rn00061	reversible	rn:R04386	cpd:C00024	cpd:C06250	Acacb,Acaca
Yrn:000394	path:rn00061	reversible	rn:R04386	cpd:C00024	cpd:C00083	Acacb,Acaca
Yrn:000395	path:rn00061	reversible	rn:R04386	cpd:C04419	cpd:C06250	Acaca,Acacb
Yrn:000396	path:rn00061	reversible	rn:R04386	cpd:C04419	cpd:C00083	Acacb,Acaca
Yrn:000397	path:rn00071,path:rn00062	reversible	rn:R04749	cpd:C05268	cpd:C05271	Echs1,Hadha,Ehhadh
Yrn:000398	path:rn00062,path:rn00071	reversible	rn:R04746	cpd:C05266	cpd:C05276	Hadha,Ehhadh,Echs1
Yrn:000399	path:rn01040,path:rn00062	irreversible	rn:R01274	cpd:C00154	cpd:C00249	Acot7,Acot3,Acot5,Ppt2,Ppt1,Acot4,Acot1,Acot2
Yrn:000400	path:rn00062	irreversible	rn:R01278	cpd:C05272	cpd:C00154	Mecr
Yrn:000401	path:rn00062,path:rn00071	reversible	rn:R04738	cpd:C05258	cpd:C05272	Hadha,Echs1,Ehhadh
Yrn:000402	path:rn00062	reversible	rn:R04737	cpd:C05259	cpd:C05258	Hadha,Ehhadh,Hadh
Yrn:000403	path:rn00062	irreversible	rn:R03991	cpd:C00024	cpd:C05259	Acaa1a,Hadhb,Acaa2,Acaa1b
Yrn:000404	path:rn00062	irreversible	rn:R03991	cpd:C02593	cpd:C05259	Acaa2,Acaa1b,Acaa1a,Hadhb
Yrn:000405	path:rn00062	irreversible	rn:R03989	cpd:C05273	cpd:C02593	Mecr
Yrn:000406	path:rn00071,path:rn00062	reversible	rn:R04740	cpd:C05260	cpd:C05273	Hadha,Echs1,Ehhadh
Yrn:000407	path:rn00062	reversible	rn:R04739	cpd:C05261	cpd:C05260	Hadh,Hadha,Ehhadh
Yrn:000408	path:rn00062	irreversible	rn:R03858	cpd:C00024	cpd:C05261	Acaa1a,Hadhb,Acaa2,Acaa1b
Yrn:000409	path:rn00062	irreversible	rn:R03858	cpd:C01832	cpd:C05261	Acaa1b,Acaa1a,Hadhb,Acaa2
Yrn:000410	path:rn00062	irreversible	rn:R03856	cpd:C03221	cpd:C01832	Mecr
Yrn:000411	path:rn00062,path:rn00071	reversible	rn:R04170	cpd:C05262	cpd:C03221	Hadha,Ehhadh,Echs1
Yrn:000412	path:rn00062	reversible	rn:R04741	cpd:C05263	cpd:C05262	Hadh,Hadha,Ehhadh
Yrn:000413	path:rn00062	irreversible	rn:R04742	cpd:C00024	cpd:C05263	Acaa1a,Hadhb,Acaa2,Acaa1b
Yrn:000414	path:rn00062	irreversible	rn:R04742	cpd:C05274	cpd:C05263	Hadhb,Acaa2,Acaa1b,Acaa1a
Yrn:000415	path:rn00062	irreversible	rn:R04753	cpd:C05275	cpd:C05274	Mecr
Yrn:000416	path:rn00071,path:rn00062	reversible	rn:R04744	cpd:C05264	cpd:C05275	Hadha,Ehhadh,Echs1
Yrn:000417	path:rn00062	reversible	rn:R04743	cpd:C05265	cpd:C05264	Ehhadh,Hadha,Hadh
Yrn:000418	path:rn00062	irreversible	rn:R03778	cpd:C00024	cpd:C05265	Acaa1a,Hadhb,Acaa2,Acaa1b
Yrn:000419	path:rn00062	irreversible	rn:R03778	cpd:C01944	cpd:C05265	Acaa1a,Hadhb,Acaa2,Acaa1b
Yrn:000420	path:rn00062	irreversible	rn:R03776	cpd:C05276	cpd:C01944	Mecr
Yrn:000421	path:rn00062	reversible	rn:R04745	cpd:C05267	cpd:C05266	Hadha,Hadh,Ehhadh
Yrn:000422	path:rn00062	irreversible	rn:R04747	cpd:C00024	cpd:C05267	Acaa1a,Hadhb,Acaa2,Acaa1b
Yrn:000423	path:rn00062	irreversible	rn:R04747	cpd:C05270	cpd:C05267	Hadhb,Acaa2,Acaa1b,Acaa1a
Yrn:000424	path:rn00062	irreversible	rn:R06985	cpd:C05271	cpd:C05270	Mecr
Yrn:000425	path:rn00062	reversible	rn:R04748	cpd:C05269	cpd:C05268	Hadh,Hadha,Ehhadh
Yrn:000426	path:rn00062	irreversible	rn:R01177	cpd:C00136	cpd:C05269	Hadhb,Acaa2,Acat2,Acaa1b,Acat1,Acaa1a
Yrn:000427	path:rn00062	irreversible	rn:R01177	cpd:C00024	cpd:C05269	Acaa1a,Hadhb,Acaa2,Acat2,Acaa1b,Acat1
Yrn:000428	path:rn00062	reversible	rn:R01778	cpd:C00264	cpd:C00640	Hadh,Hadha
Yrn:000429	path:rn00062	irreversible	rn:R00391	cpd:C00040	cpd:C00264	Hadhb,Acaa2
Yrn:000430	path:rn00062	irreversible	rn:R00391	cpd:C00024	cpd:C00264	Hadhb,Acaa2
Yrn:000431	path:rn00062	irreversible	rn:R02685	cpd:C00640	cpd:C00658	Ptplb,Hadha,Echs1
Yrn:000432	path:rn00062	irreversible	rn:R09449	cpd:C00658	cpd:C02843	Tecr
Yrn:000433	path:rn00062	irreversible	rn:R01779	cpd:C00264	cpd:C00640	Hsd17b12
Yrn:000434	path:rn00062	irreversible	rn:R09450	cpd:C02843	cpd:C00638	Acot1,Acot2,Acot5,Acot7,Acot4,Acot3
Yrn:000435	path:rn00071	reversible	rn:R01279	cpd:C00154	cpd:C05272	Acadvl,Acadl,Acadm,Acox1,Acox3
Yrn:000436	path:rn00071	irreversible	rn:R03990	cpd:C02593	cpd:C05273	Acox3,Acox1,Acadl,Acadm
Yrn:000437	path:rn00071	irreversible	rn:R03857	cpd:C01832	cpd:C03221	Acadl,Acadm,Acox3,Acox1
Yrn:000438	path:rn00071	irreversible	rn:R04754	cpd:C05274	cpd:C05275	Acadm,Acox3,Acox1,Acadl
Yrn:000439	path:rn00071	irreversible	rn:R03777	cpd:C01944	cpd:C05276	Acadl,Acadm,Acox1,Acox3
Yrn:000440	path:rn00071	irreversible	rn:R04751	cpd:C05270	cpd:C05271	Acadm,Acox3,Acox1,Acadsb,Acadl,Acads
Yrn:000441	path:rn00071	irreversible	rn:R01175	cpd:C00136	cpd:C00877	Acadsb,Acadm,Acox1,Acox3,Acads
Yrn:000442	path:rn00072,path:rn00640,path:rn00280,path:rn00650,path:rn00071,path:rn00900	reversible	rn:R00238	cpd:C00024	cpd:C00332	Acat2,Acat1
Yrn:000443	path:rn00071,path:rn00650,path:rn00310	reversible	rn:R01975	cpd:C01144	cpd:C00332	Hadh,Ehhadh
Yrn:000444	path:rn00071	reversible	rn:R03026	cpd:C01144	cpd:C00877	Ehhadh,Echs1,Hadha
Yrn:000447	path:rn00071	reversible	rn:R04756	cpd:C05280	cpd:C05279	Ehhadh,Eci2,Eci1
Yrn:000449	path:rn00071	reversible	rn:R04742,rn:R01177,rn:R04747,rn:R03858,rn:R03778,rn:R03991	cpd:C00024	cpd:C00010	Acaa1a,Acat1,Acaa1b,Hadhb,Acaa2,Acat2
Yrn:000450	path:rn00071	reversible	rn:R01177	cpd:C00024	cpd:C05269	Acaa1a,Hadhb,Acaa2,Acat2,Acaa1b,Acat1
Yrn:000451	path:rn00071	reversible	rn:R01177	cpd:C00136	cpd:C00010	Acaa1a,Acat1,Hadhb,Acaa2,Acat2,Acaa1b
Yrn:000452	path:rn00071	reversible	rn:R01177	cpd:C00136	cpd:C05269	Acat1,Hadhb,Acaa2,Acat2,Acaa1b,Acaa1a
Yrn:000453	path:rn00071	reversible	rn:R04748	cpd:C05268	cpd:C05269	Hadh,Hadha,Ehhadh
Yrn:000454	path:rn00071	reversible	rn:R04747	cpd:C00024	cpd:C05267	Acaa1a,Hadhb,Acaa2,Acaa1b
Yrn:000455	path:rn00071	reversible	rn:R04747	cpd:C05270	cpd:C00010	Hadhb,Acaa2,Acaa1b,Acaa1a
Yrn:000456	path:rn00071	reversible	rn:R04747	cpd:C05270	cpd:C05267	Acaa1a,Hadhb,Acaa2,Acaa1b
Yrn:000457	path:rn00071	reversible	rn:R04745	cpd:C05266	cpd:C05267	Hadha,Hadh,Ehhadh
Yrn:000458	path:rn00071	reversible	rn:R03778	cpd:C00024	cpd:C05265	Acaa1a,Hadhb,Acaa2,Acaa1b
Yrn:000459	path:rn00071	reversible	rn:R03778	cpd:C01944	cpd:C00010	Acaa1b,Acaa1a,Hadhb,Acaa2
Yrn:000460	path:rn00071	reversible	rn:R03778	cpd:C01944	cpd:C05265	Hadhb,Acaa2,Acaa1b,Acaa1a
Yrn:000461	path:rn00071	reversible	rn:R04743	cpd:C05264	cpd:C05265	Hadha,Ehhadh,Hadh
Yrn:000467	path:rn00071	reversible	rn:R04742	cpd:C00024	cpd:C05263	Acaa1a,Hadhb,Acaa2,Acaa1b
Yrn:000468	path:rn00071	reversible	rn:R04742	cpd:C05274	cpd:C00010	Hadhb,Acaa2,Acaa1b,Acaa1a
Yrn:000469	path:rn00071	reversible	rn:R04742	cpd:C05274	cpd:C05263	Acaa1a,Hadhb,Acaa2,Acaa1b
Yrn:000470	path:rn00071	reversible	rn:R04741	cpd:C05262	cpd:C05263	Hadh,Hadha,Ehhadh
Yrn:000471	path:rn00071	reversible	rn:R00623	cpd:C00226	cpd:C00071	Adh1,Adh7,Adh5,Adh4
Yrn:000473	path:rn00380,path:rn00071,path:rn00310	irreversible	rn:R02488,rn:R02487	cpd:C00527	cpd:C00877	Gcdh
Yrn:000475	path:rn00071	reversible	rn:R03858	cpd:C01832	cpd:C00010	Hadhb,Acaa2,Acaa1b,Acaa1a
Yrn:000476	path:rn00071	reversible	rn:R03858	cpd:C01832	cpd:C05261	Acaa1a,Hadhb,Acaa2,Acaa1b
Yrn:000477	path:rn00071	reversible	rn:R03858	cpd:C00024	cpd:C05261	Hadhb,Acaa2,Acaa1b,Acaa1a
Yrn:000478	path:rn00071	reversible	rn:R04739	cpd:C05260	cpd:C05261	Hadh,Hadha,Ehhadh
Yrn:000479	path:rn00071	irreversible	rn:R00631	cpd:C00162	cpd:C00071	Aldh1b1,Aldh9a1,Aldh7a1,Aldh3a2,Aldh2
Yrn:000481	path:rn00071	irreversible	rn:R01348	cpd:C00162	cpd:C03547	Cyp4a10,Cyp4a31,Cyp4a32,Cyp4a12a,Cyp4a12b,Cyp4a29-ps,Cyp4a30b-ps,Cyp4a14
Yrn:000483	path:rn00071	reversible	rn:R03991	cpd:C00024	cpd:C05259	Acaa1a,Hadhb,Acaa2,Acaa1b
Yrn:000484	path:rn00071	reversible	rn:R03991	cpd:C02593	cpd:C00010	Hadhb,Acaa2,Acaa1b,Acaa1a
Yrn:000485	path:rn00071	reversible	rn:R03991	cpd:C02593	cpd:C05259	Hadhb,Acaa2,Acaa1b,Acaa1a
Yrn:000486	path:rn00071	reversible	rn:R04737	cpd:C05258	cpd:C05259	Hadha,Ehhadh,Hadh
Yrn:000487	path:rn00071	irreversible	rn:R01279	cpd:C00154	cpd:C05272	Acadl,Acadm,Acadvl,Acox3,Acox1
Yrn:000488	path:rn00071	reversible	rn:R01280	cpd:C00249	cpd:C00154	Acsl1,Acsl3,Acsl6,Acsbg2,Acsl5,Acsbg1,Acsl4
Yrn:000489	path:rn00071	reversible	rn:R01923	cpd:C00154	cpd:C02990	Cpt1c,Cpt2,Cpt1a,Cpt1b
Yrn:000493	path:rn00900,path:rn00072,path:rn00280,path:rn00650	irreversible	rn:R01978	cpd:C00332	cpd:C00356	Hmgcs2,Hmgcs1
Yrn:000494	path:rn00650,path:rn00280,path:rn00900,path:rn00072	irreversible	rn:R01978	cpd:C00024	cpd:C00356	Hmgcs2,Hmgcs1
Yrn:000495	path:rn00072,path:rn00280,path:rn00650	irreversible	rn:R01360	cpd:C00356	cpd:C00024	Hmgcl
Yrn:000496	path:rn00280,path:rn00072,path:rn00650	irreversible	rn:R01360	cpd:C00356	cpd:C00164	Hmgcl
Yrn:000498	path:rn00072,path:rn00650	reversible	rn:R01361	cpd:C01089	cpd:C00164	Bdh2,Bdh1
Yrn:000499	path:rn00072,path:rn00280,path:rn00650	reversible	rn:R00410	cpd:C00164	cpd:C00332	Oxct1,Oxct2b,Oxct2a
Yrn:000527	path:rn00100	irreversible	rn:R03611	cpd:C05443	cpd:C01561	Cyp2r1
Yrn:000528	path:rn00100	irreversible	rn:R07486	cpd:C15782	cpd:C15783	Sc5d
Yrn:000529	path:rn00100	irreversible	rn:R04804	cpd:C05437	cpd:C05439	Ebp
Yrn:000530	path:rn00100	irreversible	rn:R03610	cpd:C01561	cpd:C01673	Cyp27b1
Yrn:000531	path:rn00100	irreversible	rn:R01456,rn:R01451	cpd:C01164	cpd:C00187	Dhcr7
Yrn:000532	path:rn00100	irreversible	rn:R07215,rn:R03310	cpd:C01189	cpd:C01164	Sc5d
Yrn:000533	path:rn00100	irreversible	rn:R03353	cpd:C03845	cpd:C01189	Ebp
Yrn:000536	path:rn00100	irreversible	rn:R07505	cpd:C15777	cpd:C15778	Sc5d
Yrn:000538	path:rn00100	irreversible	rn:R07493	cpd:C15781	cpd:C01789	Dhcr24
Yrn:000539	path:rn00100	irreversible	rn:R07492	cpd:C15780	cpd:C15781	Dhcr7
Yrn:000540	path:rn00100	irreversible	rn:R07491	cpd:C15777	cpd:C15780	Sc5d
Yrn:000541	path:rn00100	reversible	rn:R01457	cpd:C00187	cpd:C01802	Dhcr24
Yrn:000542	path:rn00100	reversible	rn:R07507	cpd:C05107	cpd:C01164	Dhcr24
Yrn:000543	path:rn00100	reversible	rn:R05703	cpd:C01189	cpd:C05439	Dhcr24
Yrn:000544	path:rn00100	reversible	rn:R07498	cpd:C05437	cpd:C03845	Dhcr24
Yrn:000545	path:rn00100	reversible	rn:R07499	cpd:C05108	cpd:C15915	Dhcr24
Yrn:000548	path:rn00100	irreversible	rn:R07488	cpd:C08821	cpd:C01753	Dhcr24
Yrn:000549	path:rn00100	irreversible	rn:R05731	cpd:C01943	cpd:C11508	Cyp51
Yrn:000551	path:rn00100	irreversible	rn:R07483	cpd:C11508	cpd:C15776	Tm7sf2
Yrn:000553	path:rn00100	irreversible	rn:R07487	cpd:C15783	cpd:C08821	Dhcr7
Yrn:000554	path:rn00100	irreversible	rn:R03199	cpd:C01054	cpd:C01724	Lss
Yrn:000555	path:rn00100	irreversible	rn:R05639	cpd:C11455	cpd:C05108	Tm7sf2
Yrn:000556	path:rn00100	irreversible	rn:R07484	cpd:C15776	cpd:C11522	Ebp
Yrn:000557	path:rn00100	irreversible	rn:R07494	cpd:C15808	cpd:C15816	Nsdhl
Yrn:000560	path:rn00100	reversible	rn:R03689	cpd:C01724	cpd:C05109	Dhcr24
Yrn:000561	path:rn00100	irreversible	rn:R07509	cpd:C05108	cpd:C15808	Sc4mol
Yrn:000562	path:rn00100	irreversible	rn:R05640	cpd:C01724	cpd:C11455	Cyp51
Yrn:000563	path:rn00100	irreversible	rn:R07495	cpd:C15816	cpd:C05103	Hsd17b7
Yrn:000568	path:rn00100	irreversible	rn:R01462	cpd:C02530	cpd:C00187	Cel,Lipa
Yrn:000569	path:rn00100	reversible	rn:R01461	cpd:C00187	cpd:C02530	Soat2,Soat1
Yrn:000574	path:rn00100	irreversible	rn:R09515	cpd:C01673	cpd:C18231	Cyp24a1
Yrn:000575	path:rn00100	irreversible	rn:R09516	cpd:C01561	cpd:C07712	Cyp24a1
Yrn:000576	path:rn00120	irreversible	rn:R01463	cpd:C00187	cpd:C03594	Cyp7a1
Yrn:000577	path:rn00120	irreversible	rn:R07207	cpd:C00187	cpd:C13550	Cyp46a1
Yrn:000578	path:rn00120	irreversible	rn:R07218	cpd:C00187	cpd:C15519	Ch25h
Yrn:000579	path:rn00120	irreversible	rn:R07372	cpd:C15610	cpd:C06341	Cyp7b1,Cyp7a1
Yrn:000580	path:rn00120	irreversible	rn:R07209	cpd:C15519	cpd:C15520	Cyp7b1
Yrn:000581	path:rn00120	irreversible	rn:R08726	cpd:C15610	cpd:C17333	Cyp27a1
Yrn:000582	path:rn00120	irreversible	rn:R08725	cpd:C17336	cpd:C17337	Cyp27a1
Yrn:000583	path:rn00120	irreversible	rn:R04823	cpd:C17339	cpd:C05453	Akr1d1
Yrn:000584	path:rn00120	irreversible	rn:R04817	cpd:C05455	cpd:C05451	Akr1d1
Yrn:000586	path:rn00120	irreversible	rn:R04807	cpd:C05454	cpd:C05446	Cyp27a1
Yrn:000587	path:rn00120	irreversible	rn:R08734	cpd:C15613	cpd:C17343	Amacr
Yrn:000588	path:rn00120	irreversible	rn:R08735	cpd:C17343	cpd:C05460	Acox2
Yrn:000590	path:rn00120	irreversible	rn:R04813	cpd:C05460	cpd:C05450	Hsd17b4
Yrn:000591	path:rn00120	irreversible	rn:R03719	cpd:C05467	cpd:C01794	Scp2
Yrn:000592	path:rn00120	irreversible	rn:R04811	cpd:C05449	cpd:C05337	Scp2
Yrn:000593	path:rn00120	irreversible	rn:R08743	cpd:C02528	cpd:C05337	Slc27a5
Yrn:000594	path:rn00120	irreversible	rn:R08744	cpd:C05337	cpd:C05466	Baat
Yrn:000595	path:rn00120	irreversible	rn:R08744	cpd:C00037	cpd:C05466	Baat
Yrn:000600	path:rn00120	irreversible	rn:R08745	cpd:C00245	cpd:C05465	Baat
Yrn:000601	path:rn00120	irreversible	rn:R08745	cpd:C05337	cpd:C05465	Baat
Yrn:000602	path:rn00120	irreversible	rn:R08759	cpd:C05446	cpd:C01301	Cyp27a1
Yrn:000603	path:rn00120	irreversible	rn:R08761	cpd:C01301	cpd:C04722	Cyp27a1
Yrn:000604	path:rn00120	irreversible	rn:R04826	cpd:C05455	cpd:C17339	Cyp8b1
Yrn:000605	path:rn00120	irreversible	rn:R08505	cpd:C00187	cpd:C15610	Cyp27a1
Yrn:000606	path:rn00120	irreversible	rn:R08728	cpd:C17335	cpd:C17337	Hsd3b7
Yrn:000607	path:rn00120	irreversible	rn:R08724	cpd:C06341	cpd:C17336	Hsd3b7
Yrn:000608	path:rn00120	irreversible	rn:R04263	cpd:C03594	cpd:C05455	Hsd3b7
Yrn:000609	path:rn00120	irreversible	rn:R08723	cpd:C15520	cpd:C17332	Hsd3b7
Yrn:000610	path:rn00120	irreversible	rn:R02794	cpd:C00695	cpd:C01794	Slc27a5
Yrn:000611	path:rn00120	irreversible	rn:R03718	cpd:C00037	cpd:C01921	Baat
Yrn:000612	path:rn00120	irreversible	rn:R03718	cpd:C01794	cpd:C01921	Baat
Yrn:000617	path:rn00430,path:rn00120	irreversible	rn:R03720	cpd:C00245	cpd:C05122	Baat
Yrn:000618	path:rn00120	irreversible	rn:R03720	cpd:C01794	cpd:C05122	Baat
Yrn:000619	path:rn00120	irreversible	rn:R07208	cpd:C13550	cpd:C15518	Cyp39a1
Yrn:000620	path:rn00120	irreversible	rn:R08738	cpd:C04554	cpd:C17345	Slc27a5
Yrn:000621	path:rn00120	irreversible	rn:R04806	cpd:C05452	cpd:C05444	Cyp27a1
Yrn:000622	path:rn00120	irreversible	rn:R08758	cpd:C05444	cpd:C05445	Cyp27a1
Yrn:000623	path:rn00120	irreversible	rn:R08760	cpd:C05445	cpd:C04554	Cyp27a1
Yrn:000624	path:rn00120	irreversible	rn:R08739	cpd:C17345	cpd:C17346	Amacr
Yrn:000625	path:rn00120	irreversible	rn:R08740	cpd:C17346	cpd:C05447	Acox2
Yrn:000626	path:rn00120	irreversible	rn:R04809	cpd:C05447	cpd:C05448	Hsd17b4
Yrn:000627	path:rn00120	irreversible	rn:R08733	cpd:C04722	cpd:C15613	Slc27a5
Yrn:000629	path:rn00120	irreversible	rn:R04810	cpd:C05448	cpd:C05449	Hsd17b4
Yrn:000630	path:rn00120	irreversible	rn:R04812	cpd:C05450	cpd:C05467	Hsd17b4
Yrn:000631	path:rn00120	irreversible	rn:R08727	cpd:C17333	cpd:C17335	Cyp7b1
Yrn:000632	path:rn00120	irreversible	rn:R08721	cpd:C15518	cpd:C17331	Hsd3b7
Yrn:000633	path:rn00120	irreversible	rn:R07296	cpd:C01794	cpd:C00695	Acot8
Yrn:000634	path:rn00120	irreversible	rn:R03974	cpd:C05337	cpd:C02528	Acot8
Yrn:000651	path:rn00130,path:rn00350	irreversible	rn:R02521	cpd:C01179	cpd:C00544	Hpd
Yrn:000654	path:rn00400,path:rn00350,path:rn00130	irreversible	rn:R00729,rn:R00734	cpd:C00082	cpd:C01179	Nup62-il4i1,4930438A08Rik,Lao1,Il4i1,LOC641049,Got2,Tat,Got1
Yrn:000684	path:rn00130	irreversible	rn:R02964	cpd:C00828	cpd:C05819	Nqo1
Yrn:000685	path:rn00130	irreversible	rn:R09992	cpd:C20265	cpd:C00828	Vkorc1
Yrn:000686	path:rn00130	irreversible	rn:R05144	cpd:C03313	cpd:C05849	Ggcx
Yrn:000687	path:rn00130	irreversible	rn:R03816	cpd:C02059	cpd:C03313	Nqo1
Yrn:000688	path:rn00130	irreversible	rn:R09991	cpd:C05819	cpd:C20265	Ggcx
Yrn:000689	path:rn00130	irreversible	rn:R03511	cpd:C05849	cpd:C02059	Vkorc1
Yrn:000693	path:rn00140	irreversible	rn:R08941,rn:R08977	cpd:C00187	cpd:C18043	Sts,Sult2b1
Yrn:000694	path:rn00140	irreversible	rn:R02723	cpd:C00187	cpd:C05502	Cyp11a1
Yrn:000695	path:rn00140	irreversible	rn:R04855	cpd:C05501	cpd:C05502	Cyp11a1
Yrn:000696	path:rn00140	irreversible	rn:R01454	cpd:C00187	cpd:C05500	Cyp11a1
Yrn:000697	path:rn00140	irreversible	rn:R04854	cpd:C05501	cpd:C05500	Cyp11a1
Yrn:000698	path:rn00140	irreversible	rn:R04853	cpd:C05500	cpd:C05499	Cyp17a1
Yrn:000699	path:rn00140	irreversible	rn:R04676	cpd:C05499	cpd:C05138	Cyp11a1
Yrn:000700	path:rn00140	irreversible	rn:R04676	cpd:C05499	cpd:C02373	Cyp11a1
Yrn:000701	path:rn00140	irreversible	rn:R03933	cpd:C05501	cpd:C01953	Cyp11a1
Yrn:000702	path:rn00140	irreversible	rn:R03933	cpd:C05501	cpd:C02373	Cyp11a1
Yrn:000703	path:rn00140	irreversible	rn:R03784	cpd:C01953	cpd:C05485	Cyp21a1
Yrn:000704	path:rn00140	irreversible	rn:R04163	cpd:C05485	cpd:C03205	Hsd3b2,Hsd3b5,Hsd3b1,Hsd3b4,Hsd3b6
Yrn:000705	path:rn00140	irreversible	rn:R08943	cpd:C01953	cpd:C18038	Cyp7b1
Yrn:000706	path:rn00140	irreversible	rn:R08942,rn:R08978	cpd:C01953	cpd:C18044	Sts,Sult2b1
Yrn:000707	path:rn00140	reversible	rn:R02216	cpd:C01953	cpd:C00410	Hsd3b2,Hsd3b5,Hsd3b1,Hsd3b4,Hsd3b6
Yrn:000708	path:rn00140	reversible	rn:R03327	cpd:C05138	cpd:C01176	Hsd3b2,Hsd3b5,Hsd3b1,Hsd3b4,Hsd3b6
Yrn:000709	path:rn00140	irreversible	rn:R04849	cpd:C05487	cpd:C05488	Hsd3b2,Hsd3b5,Hsd3b1,Hsd3b4,Hsd3b6
Yrn:000710	path:rn00140	irreversible	rn:R02840	cpd:C05489	cpd:C00735	Hsd3b1,Hsd3b4,Hsd3b6,Hsd3b2,Hsd3b5
Yrn:000711	path:rn00140	irreversible	rn:R04850	cpd:C05487	cpd:C05489	Cyp11b1,Cyp11b2
Yrn:000712	path:rn00140	irreversible	rn:R08517	cpd:C05138	cpd:C01227	Cyp17a1
Yrn:000713	path:rn00140	irreversible	rn:R03405	cpd:C01227	cpd:C04555	Sult2b1
Yrn:000714	path:rn00140	irreversible	rn:R03404	cpd:C04555	cpd:C01227	Sts
Yrn:000715	path:rn00140	irreversible	rn:R03408	cpd:C01227	cpd:C05139	Cyp3a16,Cyp3a41a,Cyp3a44,Cyp1a1,Cyp3a13,Cyp3a25,Cyp3a11,Cyp3a41b
Yrn:000717	path:rn00140	irreversible	rn:R04678	cpd:C05139	cpd:C05140	Hsd3b1,Hsd3b4,Hsd3b6,Hsd3b2,Hsd3b5
Yrn:000718	path:rn00140	irreversible	rn:R02499	cpd:C04295	cpd:C00535	Hsd3b1,Hsd3b4,Hsd3b6,Hsd3b2,Hsd3b5
Yrn:000719	path:rn00140	irreversible	rn:R04675	cpd:C05138	cpd:C05487	Cyp21a1
Yrn:000720	path:rn00140	irreversible	rn:R01837	cpd:C01227	cpd:C00280	Hsd3b1,Hsd3b4,Hsd3b6,Hsd3b2,Hsd3b5
Yrn:000721	path:rn00140	irreversible	rn:R03783	cpd:C01953	cpd:C05138	Cyp17a1
Yrn:000724	path:rn00140	irreversible	rn:R03262	cpd:C02140	cpd:C01124	Cyp11b1
Yrn:000725	path:rn00140	irreversible	rn:R03713	cpd:C01780	cpd:C05473	Akr1d1
Yrn:000727	path:rn00140	irreversible	rn:R03851	cpd:C03205	cpd:C02140	Cyp11b2,Cyp11b1
Yrn:000728	path:rn00140	irreversible	rn:R02213	cpd:C00410	cpd:C03205	Cyp21a1
Yrn:000730	path:rn00140	irreversible	rn:R02209,rn:R02207	cpd:C00410	cpd:C04042	Akr1c18
Yrn:000731	path:rn00140	irreversible	rn:R03847,rn:R03848	cpd:C02140	cpd:C05490	Hsd11b2,Hsd11b1
Yrn:000733	path:rn00140	irreversible	rn:R04840	cpd:C05476	cpd:C05478	Hsd11b1
Yrn:000735	path:rn00140	irreversible	rn:R02218	cpd:C00410	cpd:C05498	Cyp11b1,Cyp11b2
Yrn:000736	path:rn00140	irreversible	rn:R03849	cpd:C05498	cpd:C02140	Cyp21a1
Yrn:000737	path:rn00140	irreversible	rn:R02219	cpd:C00410	cpd:C05479	Akr1d1
Yrn:000738	path:rn00140	reversible	rn:R02215,rn:R02219	cpd:C00410	cpd:C05479	Akr1d1
Yrn:000744	path:rn00140	irreversible	rn:R08958	cpd:C03681	cpd:C18041	Akr1c18
Yrn:000746	path:rn00140	irreversible	rn:R02211	cpd:C00410	cpd:C01176	Cyp17a1
Yrn:000747	path:rn00140	irreversible	rn:R03329	cpd:C01176	cpd:C05497	Cyp11b2,Cyp11b1
Yrn:000748	path:rn00140	irreversible	rn:R02838	cpd:C00735	cpd:C05497	Cyp21a1
Yrn:000749	path:rn00140	irreversible	rn:R03326	cpd:C01176	cpd:C05488	Cyp21a1
Yrn:000750	path:rn00140	irreversible	rn:R08945,rn:R08980	cpd:C05284	cpd:C18075	Hsd17b7,Hsd17b12,Hsd17b6,H2-Ke6,Hsd17b2,Hsd17b1
Yrn:000751	path:rn00140	irreversible	rn:R02841	cpd:C00735	cpd:C05471	Akr1d1
Yrn:000754	path:rn00140	irreversible	rn:R02843	cpd:C05488	cpd:C00735	Cyp11b1,Cyp11b2
Yrn:000755	path:rn00140	irreversible	rn:R02893	cpd:C00762	cpd:C05469	Akr1d1
Yrn:000758	path:rn00140	irreversible	rn:R08518	cpd:C01176	cpd:C00280	Cyp17a1
Yrn:000759	path:rn00140	irreversible	rn:R02836,rn:R02834	cpd:C00735	cpd:C00762	Hsd11b1,Hsd11b2
Yrn:000760	path:rn00140	irreversible	rn:R04852	cpd:C05497	cpd:C05498	Cyp17a1
Yrn:000761	path:rn00140	reversible	rn:R01836,rn:R01838	cpd:C00535	cpd:C00280	H2-Ke6,Hsd17b2,Hsd17b3,Hsd17b6
Yrn:000762	path:rn00140	irreversible	rn:R02725	cpd:C00280	cpd:C05284	Cyp11b1,Cyp11b2
Yrn:000763	path:rn00140	irreversible	rn:R04758	cpd:C05284	cpd:C05285	Hsd11b1
Yrn:000765	path:rn00140	irreversible	rn:R01835	cpd:C00280	cpd:C03772	Akr1d1
Yrn:000766	path:rn00140	irreversible	rn:R04352	cpd:C04373	cpd:C11136	Ugt1a7c,Ugt1a9,Ugt2a1,Ugt2b34,Ugt1a1,Ugt2b35,Ugt2b1,Ugt2b36,Ugt1a2,Ugt1a6a,Ugt2a2,Ugt1a10,Ugt2b37,Ugt1a5,Ugt1a6b,Ugt2a3,Ugt2b5,Ugt2b38
Yrn:000767	path:rn00140	irreversible	rn:R01834	cpd:C00280	cpd:C00674	Srd5a2,Srd5a3,Srd5a1
Yrn:000769	path:rn00140	irreversible	rn:R02478	cpd:C00523	cpd:C11135	Ugt1a2,Ugt1a6a,Ugt2a2,Ugt1a10,Ugt2b37,Ugt1a5,Ugt1a6b,Ugt2a3,Ugt2b5,Ugt2b38,Ugt1a7c,Ugt1a9,Ugt2a1,Ugt2b34,Ugt1a1,Ugt2b35,Ugt2b1,Ugt2b36
Yrn:000770	path:rn00140	irreversible	rn:R01840	cpd:C00280	cpd:C05290	Cyp19a1
Yrn:000771	path:rn00140	irreversible	rn:R02356	cpd:C00468	cpd:C05300	Cyp3a44,Cyp3a13,Cyp3a25,Cyp3a11,Cyp3a41b,Cyp3a16,Cyp1a1,Cyp3a41a
Yrn:000773	path:rn00140	irreversible	rn:R02501	cpd:C00535	cpd:C05294	Cyp19a1
Yrn:000774	path:rn00140	irreversible	rn:R03089	cpd:C00951	cpd:C05141	Cyp1a1
Yrn:000775	path:rn00140	irreversible	rn:R04683	cpd:C05141	cpd:C05504	Ugt2b38,Ugt1a7c,Ugt1a9,Ugt2a1,Ugt2b34,Ugt1a1,Ugt2b35,Ugt2b1,Ugt2b36,Ugt1a2,Ugt1a6a,Ugt2a2,Ugt1a10,Ugt2b37,Ugt1a5,Ugt1a6b,Ugt2a3,Ugt2b5
Yrn:000776	path:rn00140	reversible	rn:R04681,rn:R04682	cpd:C05141	cpd:C05300	Hsd17b7,Hsd17b12,Hsd17b6,Hsd17b1,H2-Ke6,Hsd17b2
Yrn:000777	path:rn00140	irreversible	rn:R02497	cpd:C00535	cpd:C03917	Srd5a1,Srd5a2,Srd5a3
Yrn:000779	path:rn00140	irreversible	rn:R02498	cpd:C00535	cpd:C05293	Akr1d1
Yrn:000780	path:rn00140	irreversible	rn:R02502	cpd:C00535	cpd:C11134	Ugt1a7c,Ugt1a9,Ugt2a1,Ugt2b34,Ugt1a1,Ugt2b35,Ugt2b1,Ugt2b36,Ugt1a2,Ugt1a6a,Ugt2a2,Ugt1a10,Ugt2b37,Ugt1a5,Ugt1a6b,Ugt2a3,Ugt2b5,Ugt2b38
Yrn:000781	path:rn00140	irreversible	rn:R02358	cpd:C00468	cpd:C11133	Ugt1a7c,Ugt1a9,Ugt2a1,Ugt2b34,Ugt1a1,Ugt2b35,Ugt2b36,Ugt2b1,Ugt1a2,Ugt1a6a,Ugt2a2,Ugt1a10,Ugt2b37,Ugt1a5,Ugt1a6b,Ugt2a3,Ugt2b5,Ugt2b38
Yrn:000783	path:rn00140	irreversible	rn:R02354,rn:R02355	cpd:C00468	cpd:C05298	Cyp1a1
Yrn:000784	path:rn00140	irreversible	rn:R04762	cpd:C05298	cpd:C05299	Comt
Yrn:000785	path:rn00140	irreversible	rn:R04353	cpd:C05299	cpd:C11132	Ugt1a5,Ugt1a6b,Ugt2a3,Ugt2b5,Ugt2b38,Ugt1a7c,Ugt1a9,Ugt2a1,Ugt2b34,Ugt1a1,Ugt2b35,Ugt2b1,Ugt2b36,Ugt1a2,Ugt1a6a,Ugt2a2,Ugt1a10,Ugt2b37
Yrn:000787	path:rn00140	irreversible	rn:R04354	cpd:C05302	cpd:C11131	Ugt2b1,Ugt2b36,Ugt1a2,Ugt1a6a,Ugt2a2,Ugt1a10,Ugt2b37,Ugt1a5,Ugt1a6b,Ugt2a3,Ugt2b5,Ugt2b38,Ugt1a7c,Ugt1a9,Ugt2a1,Ugt2b34,Ugt1a1,Ugt2b35
Yrn:000789	path:rn00140	irreversible	rn:R04764	cpd:C05301	cpd:C05302	Comt
Yrn:000790	path:rn00140	irreversible	rn:R03088,rn:R03090	cpd:C00951	cpd:C05301	Cyp1b1
Yrn:000791	path:rn00140	irreversible	rn:R02350	cpd:C02538	cpd:C00468	Sult1e1
Yrn:000792	path:rn00140	irreversible	rn:R02350	cpd:C00468	cpd:C02538	Sult1e1
Yrn:000793	path:rn00140	reversible	rn:R02352,rn:R02353	cpd:C00951	cpd:C00468	Hsd17b7,Hsd17b12,Hsd17b6,Hsd17b1,H2-Ke6,Hsd17b2
Yrn:000795	path:rn00140	irreversible	rn:R03091	cpd:C00951	cpd:C05503	Ugt1a2,Ugt1a6a,Ugt2a2,Ugt1a10,Ugt2b37,Ugt1a5,Ugt1a6b,Ugt2a3,Ugt2b5,Ugt2b38,Ugt1a7c,Ugt1a9,Ugt2a1,Ugt2b34,Ugt1a1,Ugt2b35,Ugt2b1,Ugt2b36
Yrn:000801	path:rn00140	irreversible	rn:R03325	cpd:C01176	cpd:C04518	Akr1c18
Yrn:000802	path:rn00140	irreversible	rn:R08961	cpd:C01227	cpd:C18045	Cyp7a1
Yrn:000803	path:rn00140	irreversible	rn:R03263	cpd:C01124	cpd:C01780	Cyp11b1
Yrn:000804	path:rn00140	irreversible	rn:R04759	cpd:C05290	cpd:C05297	Cyp19a1
Yrn:000805	path:rn00140	irreversible	rn:R02351	cpd:C05297	cpd:C00468	Cyp19a1
Yrn:000806	path:rn00140	irreversible	rn:R04761	cpd:C05294	cpd:C05295	Cyp19a1
Yrn:000807	path:rn00140	irreversible	rn:R03087	cpd:C05295	cpd:C00951	Cyp19a1
Yrn:000808	path:rn00230	irreversible	rn:R02019	cpd:C00035	cpd:C00361	Rrm2b,Rrm2,Rrm1
Yrn:000809	path:rn00230	irreversible	rn:R02107,rn:R02103	cpd:C00385	cpd:C00366	Xdh
Yrn:000814	path:rn00230	irreversible	rn:R01049	cpd:C00117	cpd:C00119	Prps2,Prps1l3,Prps1l1,Prps1
Yrn:000815	path:rn00250,path:rn00230	irreversible	rn:R01072	cpd:C00064	cpd:C03090	Ppat
Yrn:000816	path:rn00230	irreversible	rn:R01072	cpd:C00119	cpd:C03090	Ppat
Yrn:000818	path:rn00230	irreversible	rn:R04144	cpd:C03090	cpd:C03838	Gart
Yrn:000819	path:rn00230	irreversible	rn:R04325	cpd:C03838	cpd:C04376	Gart
Yrn:000820	path:rn00230	irreversible	rn:R04208	cpd:C04640	cpd:C03373	Gart
Yrn:000821	path:rn00230	irreversible	rn:R04560	cpd:C04677	cpd:C04734	Atic
Yrn:000822	path:rn00230	reversible	rn:R04559	cpd:C04823	cpd:C04677	Adsl
Yrn:000823	path:rn00230	reversible	rn:R04591	cpd:C04751	cpd:C04823	Paics
Yrn:000824	path:rn00230	reversible	rn:R04209	cpd:C04751	cpd:C03373	Paics
Yrn:000825	path:rn00230	reversible	rn:R01127	cpd:C04734	cpd:C00130	Atic
Yrn:000826	path:rn00230	reversible	rn:R00437	cpd:C00046	cpd:C00008	Pnpt1
Yrn:000827	path:rn00230	irreversible	rn:R00191	cpd:C00575	cpd:C00020	Pde1b,Pde1c,Pde8b,Pde3b,Pde7b,Pde4a,Pde4b,Pde2a,Pde4d,Pde1a,Pde4c,Pde10a,Pde3a,Pde7a,Pde8a,Pde11a
Yrn:000828	path:rn00230	irreversible	rn:R00089	cpd:C00002	cpd:C00575	Adcy9,Adcy2,Adcy10,Adcy4,Adcy3,Adcy1,Adcy6,Adcy5,Adcy7,Adcy8
Yrn:000829	path:rn00230	reversible	rn:R00435	cpd:C00002	cpd:C00046	Polr3b,Polr1e,Polr1d,Znrd1,Polr3d,Polr2h,Polr3a,Polr1a,Polr2g,Twistnb,Polr2f,Polr2b,Polr2c,Polr2l,Polr2e,Polr2j,Polr3f,Polr3e,Polr3gl,Polr3g,Polr1b,Polr2i,Polr2a,Polr3c,Polr3h,Polr2d,Polr3k,Polr1c
Yrn:000831	path:rn00230	reversible	rn:R00375	cpd:C00131	cpd:C00039	Pola2,Prim2,Pole,Pold3,Pole3,Pold1,Pole4,Pole2,Pola1,Pold4,Prim1,Pold2
Yrn:000832	path:rn00230	irreversible	rn:R00086	cpd:C00002	cpd:C00008	Entpd1,Entpd3,Entpd8,Entpd2,Ntpcr
Yrn:000833	path:rn00230	reversible	rn:R00124	cpd:C00008	cpd:C00002	Nme7,Nme3,Nme4,Nme5,Nme2,Nme1,Nme6
Yrn:000834	path:rn00230	reversible	rn:R01137	cpd:C00206	cpd:C00131	Nme4,Nme5,Nme2,Nme1,Nme6,Nme7,Nme3
Yrn:000835	path:rn00230	irreversible	rn:R02017	cpd:C00008	cpd:C00206	Rrm2b,Rrm2,Rrm1
Yrn:000836	path:rn00230	irreversible	rn:R00122	cpd:C00008	cpd:C00020	Entpd1,Entpd3,Entpd8
Yrn:000837	path:rn00230	reversible	rn:R00127	cpd:C00020	cpd:C00008	Ak5,Ak7,Ak1,Ak2,Ak4
Yrn:000838	path:rn00230	irreversible	rn:R01083	cpd:C03794	cpd:C00020	Adsl
Yrn:000839	path:rn00230	irreversible	rn:R01135	cpd:C00130	cpd:C03794	Adssl1,Adss
Yrn:000840	path:rn00230	irreversible	rn:R00181	cpd:C00020	cpd:C00014	Ampd2,Ampd3,Ampd1
Yrn:000841	path:rn00230	irreversible	rn:R00181	cpd:C00020	cpd:C00130	Ampd2,Ampd3,Ampd1
Yrn:000842	path:rn00230	irreversible	rn:R00183	cpd:C00020	cpd:C00212	Nt5c3,Nt5m,Nt5c2,Nt5c,Nt5c3l,Nt5c1a,Nt5e,Nt5c1b
Yrn:000843	path:rn00230	reversible	rn:R00185	cpd:C00212	cpd:C00020	Dck,Adk
Yrn:000844	path:rn00230	reversible	rn:R00190	cpd:C00020	cpd:C00147	Hprt,Aprt
Yrn:000845	path:rn00230	reversible	rn:R01547	cpd:C00360	cpd:C00206	Ak7,Ak1,Ak5,Ak2,Ak4
Yrn:000846	path:rn00230	reversible	rn:R02088	cpd:C00360	cpd:C00559	Nt5c2,Nt5c,Nt5c3l,Nt5c1a,Nt5e,Nt5c1b,Nt5c3,Nt5m
Yrn:000847	path:rn00230	reversible	rn:R02556	cpd:C00559	cpd:C05512	Ada
Yrn:000848	path:rn00230	irreversible	rn:R02748	cpd:C05512	cpd:C00262	Pnp,Pnp2
Yrn:000850	path:rn00230	reversible	rn:R02297	cpd:C01762	cpd:C00385	Pnp,Pnp2
Yrn:000852	path:rn00230	irreversible	rn:R01126	cpd:C00130	cpd:C00294	Nt5c3,Nt5m,Nt5c2,Nt5c,Nt5c3l,Nt5c1a,Nt5e,Nt5c1b
Yrn:000853	path:rn00230	irreversible	rn:R01560	cpd:C00212	cpd:C00294	Ada
Yrn:000857	path:rn00230	irreversible	rn:R00961	cpd:C00104	cpd:C00130	Entpd6,Entpd5,Entpd1,Cant1,Entpd3,Entpd4,Entpd8
Yrn:000858	path:rn00230	reversible	rn:R00722	cpd:C00104	cpd:C00081	Nme5,Nme2,Nme1,Nme6,Nme7,Nme3,Nme4
Yrn:000859	path:rn00230	irreversible	rn:R00719	cpd:C00104	cpd:C00081	Entpd1,Entpd3,Entpd8
Yrn:000860	path:rn00230	irreversible	rn:R01134	cpd:C00144	cpd:C00130	Gmpr,Gmpr2
Yrn:000861	path:rn00230	irreversible	rn:R01130	cpd:C00130	cpd:C00655	Impdh2,Impdh1,Gm15210
Yrn:000862	path:rn00230	irreversible	rn:R01231,rn:R01230	cpd:C00655	cpd:C00144	Gmps
Yrn:000863	path:rn00230	irreversible	rn:R00328	cpd:C00035	cpd:C00144	Entpd5,Entpd1,Entpd3,Cant1,Entpd8,Entpd6,Entpd4
Yrn:000864	path:rn00230	reversible	rn:R01132	cpd:C00130	cpd:C00262	Hprt
Yrn:000865	path:rn00230	reversible	rn:R01561	cpd:C00212	cpd:C00147	Pnp,Pnp2
Yrn:000866	path:rn00230	irreversible	rn:R01768,rn:R01769	cpd:C00262	cpd:C00385	Xdh
Yrn:000867	path:rn00230	irreversible	rn:R01227	cpd:C00144	cpd:C00387	Nt5c3l,Nt5c1a,Nt5e,Nt5c1b,Nt5c3,Nt5m,Nt5c2,Nt5c
Yrn:000868	path:rn00230	reversible	rn:R01863	cpd:C00294	cpd:C00262	Pnp,Pnp2
Yrn:000869	path:rn00230	reversible	rn:R02142	cpd:C00385	cpd:C00655	Hprt
Yrn:000871	path:rn00230	irreversible	rn:R02719	cpd:C00655	cpd:C01762	Nt5c,Nt5c3l,Nt5c1a,Nt5e,Nt5c1b,Nt5c3,Nt5m,Nt5c2
Yrn:000872	path:rn00230	reversible	rn:R01229	cpd:C00242	cpd:C00144	Aprt,Hprt
Yrn:000873	path:rn00230	reversible	rn:R00332	cpd:C00144	cpd:C00035	Guk1
Yrn:000874	path:rn00230	reversible	rn:R01969	cpd:C00330	cpd:C00242	Pnp,Pnp2
Yrn:000875	path:rn00230	irreversible	rn:R01676	cpd:C00242	cpd:C00385	Gda
Yrn:000878	path:rn00230	reversible	rn:R02422	cpd:C00499	cpd:C00086	Allc
Yrn:000879	path:rn00230	reversible	rn:R02422	cpd:C00499	cpd:C00603	Allc
Yrn:000881	path:rn00230	irreversible	rn:R02106	cpd:C00366	cpd:C11821	Uox
Yrn:000889	path:rn00230	irreversible	rn:R06601	cpd:C11821	cpd:C12248	1190003J15Rik
Yrn:000890	path:rn00230	reversible	rn:R00336	cpd:C01228	cpd:C00035	Hddc3
Yrn:000891	path:rn00230	reversible	rn:R03409	cpd:C04494	cpd:C01228	Prune
Yrn:000892	path:rn00230	reversible	rn:R00439	cpd:C00046	cpd:C00035	Pnpt1
Yrn:000893	path:rn00230	irreversible	rn:R00335	cpd:C00044	cpd:C00035	Entpd1,Entpd3,Entpd8
Yrn:000894	path:rn00230	reversible	rn:R00330	cpd:C00035	cpd:C00044	Nme4,Nme5,Nme2,Nme1,Nme6,Nme7,Nme3
Yrn:000895	path:rn00230	reversible	rn:R02090	cpd:C00362	cpd:C00361	Guk1
Yrn:000896	path:rn00230	reversible	rn:R01857	cpd:C00361	cpd:C00286	Nme7,Nme3,Nme4,Nme5,Nme2,Nme1,Nme6
Yrn:000898	path:rn00230	reversible	rn:R01968	cpd:C00362	cpd:C00330	Nt5c3l,Nt5c1a,Nt5e,Nt5c1b,Nt5c3,Nt5m,Nt5c2,Nt5c
Yrn:000899	path:rn00230	reversible	rn:R02147	cpd:C00387	cpd:C00242	Pnp,Pnp2
Yrn:000900	path:rn00230	reversible	rn:R00441	cpd:C00044	cpd:C00046	Polr3f,Polr3e,Polr1b,Polr2i,Polr2a,Polr3c,Polr3h,Polr2d,Polr3k,Polr1c,Polr1e,Znrd1,Polr3d,Polr1a,Polr2g,Polr2f,Polr2b,Polr2l,Polr2e,Polr2j,Polr3gl,Polr3g,Polr3b,Polr1d,Polr2h,Polr3a,Twistnb,Polr2c
Yrn:000902	path:rn00230	irreversible	rn:R00434	cpd:C00044	cpd:C00942	Gucy2c,Gucy2e,Adcy1,Gucy1b2,Gucy1b3,Adcy2,Npr1,Adcy6,Adcy10,Gucy1a3,Adcy4,Adcy5,Adcy7,Adcy3,Adcy8,Adcy9,Gucy2d,Gucy2f,Gucy1a2,Npr2
Yrn:000903	path:rn00230	reversible	rn:R00376	cpd:C00286	cpd:C00039	Pola1,Pold4,Prim1,Pold2,Pola2,Prim2,Pole,Pold3,Pole3,Pold1,Pole4,Pole2
Yrn:000904	path:rn00230	irreversible	rn:R01234	cpd:C00942	cpd:C00144	Pde6a,Pde4c,Pde10a,Pde6d,Pde3a,Pde7a,Pde8a,Pde6g,Pde11a,Pde7b,Pde2a,Pde9a,Pde5a,Pde1a,Pde6c,Pde1b,Pde1c,Pde8b,Pde3b,Pde6h,Pde4a,Pde4b,Pde6b,Pde4d
Yrn:000908	path:rn00230,path:rn00920	irreversible	rn:R00529	cpd:C00059	cpd:C00224	Papss2,Papss1
Yrn:000909	path:rn00920,path:rn00230	irreversible	rn:R00509	cpd:C00224	cpd:C00053	Papss2,Papss1
Yrn:000910	path:rn00230,path:rn00920	irreversible	rn:R00507	cpd:C00053	cpd:C00059	Enpp3,Enpp1
Yrn:000911	path:rn00920,path:rn00230	irreversible	rn:R02180,rn:R00507,rn:R02350,rn:R01242,rn:R00629	cpd:C00053	cpd:C00054	Chst11,Enpp3,Chst13,Chst12,Enpp1,Sult1e1,Sult1a1,Sult2b1
Yrn:000912	path:rn00230	irreversible	rn:R04463	cpd:C04376	cpd:C04640	Pfas
Yrn:000913	path:rn00230	irreversible	rn:R00720	cpd:C00081	cpd:C00130	Itpa
Yrn:000915	path:rn00230	irreversible	rn:R00426	cpd:C00044	cpd:C00144	Itpa
Yrn:000916	path:rn00230	irreversible	rn:R02720	cpd:C00700	cpd:C00655	Itpa
Yrn:000920	path:rn00230	irreversible	rn:R00184	cpd:C01260	cpd:C00002	Nudt2
Yrn:000921	path:rn00230	irreversible	rn:R01232	cpd:C00044	cpd:C01261	Nudt2
Yrn:000923	path:rn00230	reversible	rn:R01967	cpd:C00330	cpd:C00362	Dguok
Yrn:000924	path:rn00230	irreversible	rn:R01855	cpd:C00286	cpd:C00362	Itpa
Yrn:000925	path:rn00230	irreversible	rn:R02805	cpd:C04392	cpd:C00700	Nudt2
Yrn:000928	path:rn00230	irreversible	rn:R01054	cpd:C00301	cpd:C00117	2310004I24Rik,Nudt9,Nudt5
Yrn:000931	path:rn00230	reversible	rn:R02557	cpd:C00147	cpd:C00559	Pnp,Pnp2
Yrn:000938	path:rn00230	reversible	rn:R03530	cpd:C01344	cpd:C01345	Nme5,Nme2,Nme1,Nme6,Nme7,Nme3,Nme4
Yrn:000939	path:rn00230	irreversible	rn:R03531	cpd:C01345	cpd:C06196	Itpa
Yrn:000941	path:rn00230	irreversible	rn:R00187	cpd:C06197	cpd:C00008	Fhit
Yrn:000942	path:rn00230	reversible	rn:R00430	cpd:C00044	cpd:C00035	Pkm2,Pklr
Yrn:000943	path:rn00230	irreversible	rn:R01858	cpd:C00361	cpd:C00286	Pkm2,Pklr
Yrn:000944	path:rn00230	reversible	rn:R04378	cpd:C04677	cpd:C04051	Aprt
Yrn:000948	path:rn00230	reversible	rn:R01138	cpd:C00131	cpd:C00206	Pklr,Pkm2
Yrn:000949	path:rn00230	reversible	rn:R00200	cpd:C00002	cpd:C00008	Pklr,Pkm2
Yrn:000956	path:rn00230	irreversible	rn:R06604	cpd:C12248	cpd:C02350	Prhoxnb
Yrn:000968	path:rn00232	irreversible	rn:R07943	cpd:C13747	cpd:C16358	Cyp1a2
Yrn:000969	path:rn00232	irreversible	rn:R07942	cpd:C16358	cpd:C16359	Xdh
Yrn:000972	path:rn00232	irreversible	rn:R07981	cpd:C16361	cpd:C16362	Uox
Yrn:000976	path:rn00232	irreversible	rn:R07978	cpd:C07480	cpd:C16360	Xdh
Yrn:000983	path:rn00232	irreversible	rn:R07945,rn:R07977	cpd:C13747	cpd:C16356	Cyp1a2,Cyp2a5,Cyp2a4,Cyp2a12,Xdh
Yrn:000984	path:rn00232	irreversible	rn:R07940	cpd:C13747	cpd:C16365	Nat2,Nat3,Nat1
Yrn:000987	path:rn00232	irreversible	rn:R07979	cpd:C16353	cpd:C16355	Xdh
Yrn:000990	path:rn00232	irreversible	rn:R07939	cpd:C07481	cpd:C13747	Cyp1a2
Yrn:001000	path:rn00240	irreversible	rn:R02024	cpd:C00342	cpd:C00343	Rrm2,Rrm1,Rrm2b
Yrn:001003	path:rn00240	reversible	rn:R00158	cpd:C00105	cpd:C00015	Cmpk1,Cmpk2
Yrn:001005	path:rn00240	irreversible	rn:R02101	cpd:C00365	cpd:C00364	Tyms
Yrn:001006	path:rn00240,path:rn00250	irreversible	rn:R00575	cpd:C00064	cpd:C00169	Cad
Yrn:001007	path:rn00240	irreversible	rn:R01397	cpd:C00169	cpd:C00438	Cad
Yrn:001008	path:rn00240	reversible	rn:R01993	cpd:C00337	cpd:C00438	Cad
Yrn:001009	path:rn00240	reversible	rn:R01868	cpd:C00337	cpd:C00295	Dhodh
Yrn:001010	path:rn00240	reversible	rn:R01870	cpd:C01103	cpd:C00295	Umps
Yrn:001011	path:rn00240	reversible	rn:R01870	cpd:C01103	cpd:C00119	Umps
Yrn:001012	path:rn00240	reversible	rn:R00438	cpd:C00046	cpd:C00015	Pnpt1
Yrn:001013	path:rn00240	reversible	rn:R00443	cpd:C00075	cpd:C00046	Polr1e,Znrd1,Polr3d,Polr1a,Polr2g,Polr2f,Polr2b,Polr2l,Polr2j,Polr2e,Polr3gl,Polr3g,Polr3b,Polr1d,Polr2h,Polr3a,Twistnb,Polr2c,Polr3f,Polr3e,Polr1b,Polr2i,Polr2a,Polr3c,Polr3h,Polr2d,Polr3k,Polr1c
Yrn:001014	path:rn00240	reversible	rn:R00156	cpd:C00015	cpd:C00075	Nme1,Nme6,Nme7,Nme3,Nme4,Nme5,Nme2
Yrn:001015	path:rn00240	irreversible	rn:R00157	cpd:C00015	cpd:C00075	Ak3
Yrn:001017	path:rn00240	irreversible	rn:R00571,rn:R00573	cpd:C00075	cpd:C00063	Ctps,Ctps2
Yrn:001018	path:rn00240	irreversible	rn:R00159	cpd:C00075	cpd:C00015	Entpd1,Entpd3,Entpd8
Yrn:001019	path:rn00240	irreversible	rn:R00155	cpd:C00015	cpd:C00105	Entpd8,Entpd4,Entpd6,Entpd5,Entpd1,Entpd3,Cant1
Yrn:001020	path:rn00240	reversible	rn:R00966	cpd:C00105	cpd:C00106	Uprt
Yrn:001021	path:rn00240	irreversible	rn:R02327,rn:R00968,rn:R01549,rn:R02332,rn:R00964,rn:R00970,rn:R01880,rn:R02097,rn:R00967	cpd:C00299	cpd:C00105	Uckl1,Uck1,Uck2
Yrn:001022	path:rn00240	irreversible	rn:R00963	cpd:C00105	cpd:C00299	Nt5c,Nt5c3l,Nt5c1a,Nt5e,Nt5c1b,Nt5c3,Nt5m,Nt5c2
Yrn:001023	path:rn00240	reversible	rn:R01876	cpd:C00299	cpd:C00106	Upp1,Upp2
Yrn:001025	path:rn00410,path:rn00770,path:rn00240	reversible	rn:R00978	cpd:C00429	cpd:C00106	Dpyd
Yrn:001026	path:rn00410,path:rn00240	reversible	rn:R02269	cpd:C00429	cpd:C02642	Dpys
Yrn:001027	path:rn00770,path:rn00240	irreversible	rn:R00905	cpd:C02642	cpd:C00099	Upb1
Yrn:001028	path:rn00240	reversible	rn:R00442	cpd:C00063	cpd:C00046	Polr3gl,Polr3g,Polr3b,Polr1d,Polr2h,Polr3a,Twistnb,Polr2c,Polr3f,Polr3e,Polr1b,Polr2i,Polr2a,Polr3c,Polr3h,Polr2d,Polr3k,Polr1c,Polr1e,Znrd1,Polr3d,Polr1a,Polr2g,Polr2f,Polr2b,Polr2l,Polr2j,Polr2e
Yrn:001029	path:rn00240	reversible	rn:R00440	cpd:C00046	cpd:C00112	Pnpt1
Yrn:001030	path:rn00240	irreversible	rn:R00569	cpd:C00063	cpd:C00112	Entpd1,Entpd3,Entpd8
Yrn:001031	path:rn00240	reversible	rn:R00570	cpd:C00112	cpd:C00063	Nme7,Nme3,Nme4,Nme5,Nme2,Nme1,Nme6
Yrn:001032	path:rn00240	irreversible	rn:R00514	cpd:C00112	cpd:C00055	Entpd8,Entpd1,Entpd3
Yrn:001033	path:rn00240	reversible	rn:R00512	cpd:C00055	cpd:C00112	Cmpk1,Cmpk2
Yrn:001034	path:rn00240	irreversible	rn:R02091,rn:R02372,rn:R00513,rn:R00962,rn:R02096,rn:R00516,rn:R02371,rn:R00517,rn:R01548	cpd:C00475	cpd:C00055	Uckl1,Uck2,Uck1
Yrn:001035	path:rn00240	irreversible	rn:R00511	cpd:C00055	cpd:C00475	Nt5c3l,Nt5c1a,Nt5e,Nt5c1b,Nt5c3,Nt5m,Nt5c2,Nt5c
Yrn:001036	path:rn00240	irreversible	rn:R01878	cpd:C00475	cpd:C00299	Cda
Yrn:001043	path:rn00240	irreversible	rn:R02016	cpd:C00343	cpd:C00342	Txnrd1,Txnrd3,Txnrd2
Yrn:001047	path:rn00240	irreversible	rn:R02024	cpd:C00112	cpd:C00705	Rrm2,Rrm1,Rrm2b
Yrn:001048	path:rn00240	irreversible	rn:R02024	cpd:C00112	cpd:C00343	Rrm2b,Rrm2,Rrm1
Yrn:001049	path:rn00240	irreversible	rn:R02024	cpd:C00342	cpd:C00705	Rrm1,Rrm2b,Rrm2
Yrn:001050	path:rn00240	reversible	rn:R02326	cpd:C00705	cpd:C00458	Nme4,Nme5,Nme2,Nme1,Nme6,Nme7,Nme3
Yrn:001052	path:rn00240	reversible	rn:R00377	cpd:C00458	cpd:C00039	Pole3,Pold1,Pole4,Pole2,Pola1,Pold4,Prim1,Pold2,Pola2,Prim2,Pole,Pold3
Yrn:001053	path:rn00240	irreversible	rn:R01665	cpd:C00239	cpd:C00705	Cmpk1,Cmpk2
Yrn:001056	path:rn00240	irreversible	rn:R01666	cpd:C00881	cpd:C00239	Dck
Yrn:001057	path:rn00240	irreversible	rn:R01664	cpd:C00239	cpd:C00881	Nt5c3,Nt5m,Nt5c2,Nt5c,Nt5c3l,Nt5c1a,Nt5e,Nt5c1b
Yrn:001058	path:rn00240	irreversible	rn:R01663	cpd:C00239	cpd:C00365	Dctd
Yrn:001059	path:rn00240	irreversible	rn:R02100	cpd:C00460	cpd:C00365	Itpa,Dut
Yrn:001060	path:rn00240	reversible	rn:R02331	cpd:C01346	cpd:C00460	Nme6,Nme7,Nme3,Nme4,Nme5,Nme2,Nme1
Yrn:001062	path:rn00240	reversible	rn:R02098	cpd:C00365	cpd:C01346	Dtymk
Yrn:001063	path:rn00240	irreversible	rn:R02099	cpd:C00526	cpd:C00365	Tk1,Tk2
Yrn:001064	path:rn00240	irreversible	rn:R02485	cpd:C00881	cpd:C00526	Cda
Yrn:001065	path:rn00240	irreversible	rn:R02484	cpd:C00526	cpd:C00106	Pnp,Pnp2,Tymp
Yrn:001066	path:rn00240	reversible	rn:R00378	cpd:C00459	cpd:C00039	Pola2,Prim2,Pole,Pold3,Pole3,Pold1,Pole4,Pole2,Pola1,Pold4,Prim1,Pold2
Yrn:001067	path:rn00240	reversible	rn:R02093	cpd:C00363	cpd:C00459	Nme5,Nme2,Nme1,Nme6,Nme7,Nme3,Nme4
Yrn:001068	path:rn00240	irreversible	rn:R02095	cpd:C00459	cpd:C00363	Entpd1,Entpd3,Entpd8
Yrn:001069	path:rn00240	reversible	rn:R02094	cpd:C00364	cpd:C00363	Dtymk
Yrn:001070	path:rn00240	irreversible	rn:R02092	cpd:C00363	cpd:C00364	Entpd8,Entpd1,Entpd3
Yrn:001071	path:rn00240	irreversible	rn:R01569	cpd:C00364	cpd:C00214	Nt5c2,Nt5c,Nt5c3l,Nt5c1a,Nt5e,Nt5c1b,Nt5c3,Nt5m
Yrn:001072	path:rn00240	irreversible	rn:R01567	cpd:C00214	cpd:C00364	Tk1,Tk2
Yrn:001074	path:rn00240	irreversible	rn:R01570	cpd:C00214	cpd:C00672	Tymp
Yrn:001075	path:rn00240	irreversible	rn:R01570	cpd:C00214	cpd:C00178	Tymp
Yrn:001078	path:rn00240	reversible	rn:R01415	cpd:C00906	cpd:C00178	Dpyd
Yrn:001080	path:rn00240	reversible	rn:R03055	cpd:C00906	cpd:C05100	Dpys
Yrn:001081	path:rn00240	irreversible	rn:R04666	cpd:C05100	cpd:C05145	Upb1
Yrn:001085	path:rn00240	irreversible	rn:R00965	cpd:C01103	cpd:C00105	Umps
Yrn:001086	path:rn00240	irreversible	rn:R00287	cpd:C00029	cpd:C00105	Enpp3,Enpp1
Yrn:001087	path:rn00240	irreversible	rn:R00662	cpd:C00075	cpd:C00105	Itpa
Yrn:001093	path:rn00240	irreversible	rn:R00969	cpd:C06198	cpd:C00075	Nudt2
Yrn:001106	path:rn00250	irreversible	rn:R00488	cpd:C01042	cpd:C00049	Acy3,Aspa
Yrn:001107	path:rn00250	irreversible	rn:R00348	cpd:C02362	cpd:C00036	Nit2
Yrn:001109	path:rn00250	reversible	rn:R00578	cpd:C00049	cpd:C00152	Asns
Yrn:001115	path:rn00250	irreversible	rn:R00357	cpd:C00049	cpd:C00036	Nup62-il4i1,4930438A08Rik,Lao1,Il4i1
Yrn:001116	path:rn00250	reversible	rn:R00355	cpd:C00049	cpd:C00036	Got1,LOC641049,Got2
Yrn:001117	path:rn00250	irreversible	rn:R00359	cpd:C00402	cpd:C00036	Ddo
Yrn:001118	path:rn00330,path:rn00250	irreversible	rn:R01954	cpd:C00049	cpd:C03406	Ass1
Yrn:001119	path:rn00250	irreversible	rn:R01135	cpd:C00049	cpd:C03794	Adss,Adssl1
Yrn:001121	path:rn00250,path:rn00330	irreversible	rn:R01086	cpd:C03406	cpd:C00122	Asl
Yrn:001122	path:rn00250	irreversible	rn:R01083	cpd:C03794	cpd:C00122	Adsl
Yrn:001123	path:rn00250	irreversible	rn:R00369	cpd:C00041	cpd:C00022	Agxt,Agxt2
Yrn:001124	path:rn00250	reversible	rn:R00258	cpd:C00041	cpd:C00022	Gpt2,Gpt
Yrn:001126	path:rn00250	irreversible	rn:R01397	cpd:C00049	cpd:C00438	Cad
Yrn:001128	path:rn00250	reversible	rn:R00713	cpd:C00232	cpd:C00042	Aldh5a1
Yrn:001130	path:rn00471	irreversible	rn:R00256	cpd:C00064	cpd:C00025	Gls,Gls2
Yrn:001131	path:rn00250,path:rn00330	reversible	rn:R00243,rn:R00248	cpd:C00025	cpd:C00014	Glud1
Yrn:001132	path:rn00250,path:rn00471	reversible	rn:R00248,rn:R00243	cpd:C00025	cpd:C00026	Glud1
Yrn:001133	path:rn00250,path:rn00650	reversible	rn:R01648	cpd:C00334	cpd:C00232	Abat
Yrn:001134	path:rn00250,path:rn00650	irreversible	rn:R00261	cpd:C00025	cpd:C00334	Gad1,Gad2
Yrn:001135	path:rn00250,path:rn00630	irreversible	rn:R00253	cpd:C00025	cpd:C00064	Glul
Yrn:001136	path:rn00250	reversible	rn:R00256	cpd:C00064	cpd:C00025	Gls,Gls2
Yrn:001137	path:rn00330,path:rn00250	reversible	rn:R00256	cpd:C00064	cpd:C00014	Gls,Gls2
Yrn:001138	path:rn00330,path:rn00250	irreversible	rn:R00149	cpd:C00014	cpd:C00169	Cps1
Yrn:001140	path:rn00250	irreversible	rn:R00269	cpd:C00940	cpd:C00026	Nit2
Yrn:001141	path:rn00250	reversible	rn:R00708,rn:R00707	cpd:C03912	cpd:C00025	Aldh4a1
Yrn:001142	path:rn00250	irreversible	rn:R00768	cpd:C00064	cpd:C00352	Gfpt2,Gfpt1
Yrn:001147	path:rn00620,path:rn00640	irreversible	rn:R00742	cpd:C00024	cpd:C00083	Acacb,Acaca
Yrn:001166	path:rn00260	irreversible	rn:R02565,rn:R02566	cpd:C00576	cpd:C00719	Aldh7a1
Yrn:001167	path:rn00260	reversible	rn:R00589	cpd:C00065	cpd:C00740	Srr
Yrn:001169	path:rn00260	irreversible	rn:R01025	cpd:C00114	cpd:C00576	Chdh
Yrn:001174	path:rn00561,path:rn00260	reversible	rn:R01514	cpd:C00258	cpd:C00197	Glyctk
Yrn:001175	path:rn00260	irreversible	rn:R02821	cpd:C00719	cpd:C01026	Bhmt
Yrn:001176	path:rn00260,path:rn00630	reversible	rn:R00588	cpd:C00065	cpd:C00037	Agxt
Yrn:001177	path:rn00260,path:rn00630	reversible	rn:R00588,rn:R00585	cpd:C00065	cpd:C00168	Agxt
Yrn:001178	path:rn00330,path:rn00260	irreversible	rn:R01883	cpd:C00581	cpd:C00300	Gamt
Yrn:001179	path:rn00260	reversible	rn:R01513	cpd:C00197	cpd:C03232	Phgdh
Yrn:001180	path:rn00260,path:rn00630	reversible	rn:R01388,rn:R01392	cpd:C00258	cpd:C00168	Grhpr
Yrn:001181	path:rn00260	irreversible	rn:R01565	cpd:C01026	cpd:C00213	Dmgdh
Yrn:001182	path:rn00260,path:rn00270	irreversible	rn:R01290	cpd:C00065	cpd:C02291	Cbs
Yrn:001183	path:rn00260,path:rn00270	reversible	rn:R01001	cpd:C02291	cpd:C00097	Cth
Yrn:001184	path:rn00260	reversible	rn:R06171	cpd:C00037	cpd:C05519	Tha1
Yrn:001185	path:rn00260	irreversible	rn:R00565	cpd:C00037	cpd:C00581	Gatm
Yrn:001187	path:rn00260	reversible	rn:R04173	cpd:C01005	cpd:C03232	LOC100047252,Psat1
Yrn:001188	path:rn00260	irreversible	rn:R00611,rn:R00610	cpd:C00213	cpd:C00037	Sardh,Pipox
Yrn:001189	path:rn00260	irreversible	rn:R00582	cpd:C01005	cpd:C00065	Psph
Yrn:001190	path:rn00260,path:rn00460	reversible	rn:R00945	cpd:C00037	cpd:C00065	Shmt2,Shmt1
Yrn:001191	path:rn00260	reversible	rn:R00945	cpd:C00143	cpd:C00065	Shmt2,Shmt1
Yrn:001193	path:rn00260	reversible	rn:R00751	cpd:C00188	cpd:C00037	Tha1
Yrn:001194	path:rn00260	irreversible	rn:R00366	cpd:C00037	cpd:C00048	Dao
Yrn:001196	path:rn00260	reversible	rn:R00372	cpd:C00037	cpd:C00048	Agxt2,Agxt
Yrn:001197	path:rn00260	reversible	rn:R01465	cpd:C00188	cpd:C03508	Tdh
Yrn:001198	path:rn00260	reversible	rn:R00371	cpd:C00037	cpd:C03508	Gcat
Yrn:001200	path:rn00260	reversible	rn:R00220	cpd:C00065	cpd:C00022	Sds
Yrn:001202	path:rn00260	irreversible	rn:R03425	cpd:C02051	cpd:C01242	Gldc
Yrn:001203	path:rn00260	irreversible	rn:R03425	cpd:C02051	cpd:C00011	Gldc
Yrn:001204	path:rn00260	irreversible	rn:R03425	cpd:C00037	cpd:C01242	Gldc
Yrn:001205	path:rn00260	irreversible	rn:R03425	cpd:C00037	cpd:C00011	Gldc
Yrn:001206	path:rn00860,path:rn00260	irreversible	rn:R00830	cpd:C00037	cpd:C00430	Alas2,Alas1
Yrn:001209	path:rn00260	irreversible	rn:R02529	cpd:C01888	cpd:C00546	Aoc3,Aoc2,Maoa,Maob
Yrn:001212	path:rn00260	irreversible	rn:R04125	cpd:C00101	cpd:C00143	Amt
Yrn:001213	path:rn00260	irreversible	rn:R04125	cpd:C00101	cpd:C02972	Amt
Yrn:001214	path:rn00260	irreversible	rn:R04125	cpd:C00101	cpd:C00014	Amt
Yrn:001215	path:rn00260	irreversible	rn:R04125	cpd:C01242	cpd:C00143	Amt
Yrn:001216	path:rn00260	irreversible	rn:R04125	cpd:C01242	cpd:C02972	Amt
Yrn:001217	path:rn00260	irreversible	rn:R04125	cpd:C01242	cpd:C00014	Amt
Yrn:001219	path:rn00260	irreversible	rn:R03815	cpd:C02972	cpd:C02051	Dld
Yrn:001220	path:rn00260	reversible	rn:R00367	cpd:C00037	cpd:C00213	Gnmt
Yrn:001225	path:rn00260	irreversible	rn:R00891	cpd:C00065	cpd:C00097	Cbs
Yrn:001227	path:rn00260	irreversible	rn:R01518	cpd:C00631	cpd:C00197	Pgam2,Bpgm,Pgam1
Yrn:001236	path:rn00270	irreversible	rn:R00648,rn:R07396	cpd:C01180	cpd:C00073	Il4i1,Tat,Nup62-il4i1,4930438A08Rik,Lao1
Yrn:001238	path:rn00270	irreversible	rn:R07364	cpd:C15606	cpd:C01180	Adi1
Yrn:001239	path:rn00270	irreversible	rn:R07363	cpd:C15606	cpd:C08276	Adi1
Yrn:001241	path:rn00270	irreversible	rn:R07392	cpd:C04582	cpd:C15650	Apip
Yrn:001242	path:rn00270	irreversible	rn:R04420	cpd:C04188	cpd:C04582	Mri1
Yrn:001244	path:rn00270	irreversible	rn:R01402	cpd:C00170	cpd:C04188	Mtap
Yrn:001246	path:rn00270	irreversible	rn:R02869,rn:R01920	cpd:C01137	cpd:C00170	Srm,Sms,Gm14680
Yrn:001247	path:rn00270,path:rn00330	irreversible	rn:R00178	cpd:C00019	cpd:C01137	Amd1
Yrn:001250	path:rn00270	reversible	rn:R01001	cpd:C02291	cpd:C00109	Cth
Yrn:001252	path:rn00270	irreversible	rn:R01290	cpd:C00155	cpd:C02291	Cbs
Yrn:001253	path:rn00270	irreversible	rn:R00946,rn:R02821	cpd:C00155	cpd:C00073	Mtr,Bhmt
Yrn:001255	path:rn00270	irreversible	rn:R00177	cpd:C00073	cpd:C00019	Mat2b,Mat2a,Mat1a
Yrn:001256	path:rn00270	irreversible	rn:R00192	cpd:C00021	cpd:C00155	Ahcyl1,Ahcyl2,Ahcy
Yrn:001257	path:rn00270	irreversible	rn:R04858	cpd:C00019	cpd:C00021	Dnmt1,Dnmt3a,Dnmt3l,Dnmt3b
Yrn:001261	path:rn00270	irreversible	rn:R07395	cpd:C15650	cpd:C15606	Enoph1
Yrn:001273	path:rn00270	irreversible	rn:R00590	cpd:C00065	cpd:C02218	Sds
Yrn:001276	path:rn00270	reversible	rn:R02433	cpd:C00506	cpd:C05528	Got1,LOC641049,Got2
Yrn:001285	path:rn00270	irreversible	rn:R02408	cpd:C00491	cpd:C01962	Cth
Yrn:001286	path:rn00270,path:rn00430	irreversible	rn:R00893	cpd:C00097	cpd:C00606	Cdo1
Yrn:001287	path:rn00270	irreversible	rn:R02619	cpd:C00606	cpd:C05527	LOC641049,Got2,Got1
Yrn:001292	path:rn00270	reversible	rn:R00782	cpd:C00097	cpd:C00022	Cth
Yrn:001293	path:rn00270	irreversible	rn:R03105	cpd:C00094	cpd:C00320	Tst,Mpst
Yrn:001294	path:rn00270	irreversible	rn:R03105	cpd:C00094	cpd:C00022	Tst,Mpst
Yrn:001295	path:rn00270	irreversible	rn:R03105	cpd:C00957	cpd:C00320	Tst,Mpst
Yrn:001296	path:rn00270	irreversible	rn:R03105	cpd:C00957	cpd:C00022	Tst,Mpst
Yrn:001297	path:rn00270	reversible	rn:R00896	cpd:C00097	cpd:C00957	LOC641049,Got2,Got1
Yrn:001298	path:rn00270	irreversible	rn:R03104	cpd:C00957	cpd:C05823	Ldhc,Ldhal6b,Ldha,Ldhb
Yrn:001309	path:rn00280	irreversible	rn:R07604	cpd:C15972	cpd:C15979	Bckdha,Bckdhb
Yrn:001310	path:rn00280	irreversible	rn:R07604	cpd:C15978	cpd:C00068	Bckdha,Bckdhb
Yrn:001311	path:rn00280	irreversible	rn:R07604	cpd:C15978	cpd:C15979	Bckdha,Bckdhb
Yrn:001312	path:rn00280	irreversible	rn:R07618	cpd:C15973	cpd:C15972	Dld
Yrn:001313	path:rn00280	irreversible	rn:R07600	cpd:C15972	cpd:C15977	Bckdhb,Bckdha
Yrn:001314	path:rn00280	irreversible	rn:R07600	cpd:C15976	cpd:C00068	Bckdha,Bckdhb
Yrn:001315	path:rn00280	irreversible	rn:R07600	cpd:C15976	cpd:C15977	Bckdha,Bckdhb
Yrn:001316	path:rn00280	irreversible	rn:R07602	cpd:C15972	cpd:C15975	Bckdhb,Bckdha
Yrn:001317	path:rn00280	irreversible	rn:R07602	cpd:C15974	cpd:C00068	Bckdha,Bckdhb
Yrn:001318	path:rn00280	irreversible	rn:R07602	cpd:C15974	cpd:C15975	Bckdha,Bckdhb
Yrn:001321	path:rn00280	reversible	rn:R02085	cpd:C00356	cpd:C03231	Auh
Yrn:001322	path:rn00280	irreversible	rn:R04138	cpd:C03069	cpd:C03231	Mccc1,Mccc2
Yrn:001323	path:rn00280	reversible	rn:R04137	cpd:C05998	cpd:C03069	Ehhadh,Echs1,Hadha
Yrn:001324	path:rn00280	irreversible	rn:R04095	cpd:C02939	cpd:C03069	Ivd,Acadm
Yrn:001325	path:rn00280	irreversible	rn:R07603	cpd:C00068	cpd:C15978	Bckdha,Bckdhb
Yrn:001326	path:rn00280	irreversible	rn:R07603	cpd:C00671	cpd:C15978	Bckdha,Bckdhb
Yrn:001327	path:rn00290	reversible	rn:R01090	cpd:C00123	cpd:C00233	Bcat2,Bcat1
Yrn:001328	path:rn00280	irreversible	rn:R01090	cpd:C00123	cpd:C00233	Bcat1,Bcat2
Yrn:001329	path:rn00280	irreversible	rn:R01214	cpd:C00183	cpd:C00141	Bcat2,Bcat1
Yrn:001330	path:rn00280	irreversible	rn:R00927	cpd:C03344	cpd:C00024	Acaa1a,Hadhb,Acaa2,Acaa1b
Yrn:001331	path:rn00280	irreversible	rn:R00927	cpd:C03344	cpd:C00100	Acaa1a,Hadhb,Acaa2,Acaa1b
Yrn:001332	path:rn00280	reversible	rn:R05066	cpd:C06001	cpd:C06002	Hibadh,Hadh,Ehhadh
Yrn:001333	path:rn00280	irreversible	rn:R04204	cpd:C03345	cpd:C04405	Hadha,Ehhadh,Echs1
Yrn:001334	path:rn00280	irreversible	rn:R02661	cpd:C00630	cpd:C03460	Acadsb,Acadm,Acad8,Acads
Yrn:001335	path:rn00280	irreversible	rn:R03174	cpd:C15979	cpd:C15980	Dbt
Yrn:001336	path:rn00280	irreversible	rn:R03174	cpd:C15979	cpd:C15973	Dbt
Yrn:001337	path:rn00280	irreversible	rn:R07599	cpd:C00141	cpd:C15976	Bckdhb,Bckdha
Yrn:001338	path:rn00280	irreversible	rn:R07599	cpd:C00068	cpd:C15976	Bckdha,Bckdhb
Yrn:001339	path:rn00280	irreversible	rn:R02199	cpd:C00407	cpd:C00671	Bcat1,Bcat2
Yrn:001340	path:rn00280	reversible	rn:R02197	cpd:C00407	cpd:C00671	Il4i1,Nup62-il4i1,4930438A08Rik,Lao1
Yrn:001341	path:rn00630,path:rn00280	irreversible	rn:R00833	cpd:C01213	cpd:C00091	Mut
Yrn:001342	path:rn00280,path:rn00630	irreversible	rn:R02765	cpd:C00683	cpd:C01213	Mcee
Yrn:001343	path:rn00640,path:rn00280,path:rn00630	irreversible	rn:R01859	cpd:C00100	cpd:C00683	Pccb,Pcca
Yrn:001344	path:rn00280	irreversible	rn:R03871,rn:R03869	cpd:C06002	cpd:C02170	Aox1,Aox3,Aox4,Aldh1b1,Aldh7a1,Aldh3a2,Aldh9a1,Aox3l1,Aldh2
Yrn:001345	path:rn00640,path:rn00280	irreversible	rn:R00935	cpd:C06002	cpd:C00100	Aldh6a1
Yrn:001346	path:rn00280	reversible	rn:R04188	cpd:C03284	cpd:C06002	Abat
Yrn:001347	path:rn00280	reversible	rn:R04203	cpd:C04405	cpd:C03344	Ehhadh,Hsd17b10,Hadh
Yrn:001348	path:rn00280	irreversible	rn:R05064	cpd:C06000	cpd:C06001	Hibch
Yrn:001349	path:rn00280	irreversible	rn:R04224	cpd:C03460	cpd:C06000	Echs1,Hadha,Ehhadh
Yrn:001350	path:rn00280	reversible	rn:R02661	cpd:C00630	cpd:C03460	Acads,Acadsb,Acadm,Acad8
Yrn:001351	path:rn00280	irreversible	rn:R03172	cpd:C15980	cpd:C03345	Acadsb,Acadm,Acads
Yrn:001352	path:rn00280	irreversible	rn:R02662	cpd:C15977	cpd:C15973	Dbt
Yrn:001353	path:rn00280	irreversible	rn:R02662	cpd:C15977	cpd:C00630	Dbt
Yrn:001354	path:rn00280	irreversible	rn:R07601	cpd:C00233	cpd:C15974	Bckdhb,Bckdha
Yrn:001355	path:rn00280	irreversible	rn:R07601	cpd:C00068	cpd:C15974	Bckdha,Bckdhb
Yrn:001356	path:rn00280	irreversible	rn:R04097	cpd:C15975	cpd:C15973	Dbt
Yrn:001357	path:rn00280	irreversible	rn:R04097	cpd:C15975	cpd:C02939	Dbt
Yrn:001359	path:rn00280	reversible	rn:R04095	cpd:C02939	cpd:C03069	Ivd,Acadm
Yrn:001360	path:rn00280	reversible	rn:R03172	cpd:C15980	cpd:C03345	Acads,Acadsb,Acadm
Yrn:001364	path:rn00770	reversible	rn:R01214	cpd:C00183	cpd:C00141	Bcat2,Bcat1
Yrn:001386	path:rn00290	irreversible	rn:R02199	cpd:C00671	cpd:C00407	Bcat2,Bcat1
Yrn:001392	path:rn01210	reversible	rn:R01214	cpd:C00141	cpd:C00183	Bcat1,Bcat2
Yrn:001393	path:rn00290	irreversible	rn:R01214	cpd:C00141	cpd:C00183	Bcat1,Bcat2
Yrn:001422	path:rn00310	reversible	rn:R02313	cpd:C00449	cpd:C04076	Aass
Yrn:001423	path:rn00300	irreversible	rn:R04390	cpd:C05535	cpd:C04076	Aldh7a1
Yrn:001424	path:rn00300	irreversible	rn:R03098	cpd:C00956	cpd:C05560	Aldh7a1
Yrn:001425	path:rn00300,path:rn00310	reversible	rn:R01939	cpd:C00956	cpd:C00322	Aadat
Yrn:001430	path:rn00300	irreversible	rn:R04863	cpd:C05560	cpd:C05535	Aldh7a1
Yrn:001445	path:rn00310	irreversible	rn:R00716	cpd:C00047	cpd:C00449	Aass
Yrn:001446	path:rn00310	irreversible	rn:R02397	cpd:C01181	cpd:C00487	Bbox1
Yrn:001447	path:rn00310	irreversible	rn:R03283	cpd:C01149	cpd:C01181	Aldh3a2,Aldh1b1,Aldh9a1,Aldh2,Aldh7a1
Yrn:001448	path:rn00310	irreversible	rn:R03451	cpd:C03793	cpd:C01259	Tmlhe
Yrn:001450	path:rn00310	irreversible	rn:R04866	cpd:C05544	cpd:C05545	Setdb2,Setd7,Whsc1l1,Mll5,Setd2,Setd1b,Ehmt2,Wbp7,Suv420h2,Suv39h2,Setd8,Suv39h1,Dot1l,Mll3,Suv420h1,Setdb1,Ehmt1,Ash1l,Mll2,Setd1a,Setmar,Whsc1,Nsd1,Mll1
Yrn:001451	path:rn00310	irreversible	rn:R03875	cpd:C02188	cpd:C05544	Setdb2,Setd7,Whsc1l1,Mll5,Setd2,Setd1b,Ehmt2,Wbp7,Suv420h2,Suv39h2,Setd8,Suv39h1,Dot1l,Mll3,Suv420h1,Setdb1,Ehmt1,Setd1a,Setmar,Whsc1,Nsd1,Ash1l,Mll2,Mll1
Yrn:001452	path:rn00310	irreversible	rn:R03380	cpd:C01211	cpd:C04487	Glt25d1,Plod3,Glt25d2
Yrn:001453	path:rn00310	irreversible	rn:R03376	cpd:C02188	cpd:C01211	Plod1,Plod2,Plod3
Yrn:001454	path:rn00310	irreversible	rn:R04867	cpd:C05545	cpd:C05546	Mll2,Setd1a,Setmar,Mll1,Whsc1,Setdb2,Setd7,Whsc1l1,Mll5,Setd2,Setd1b,Ehmt2,Wbp7,Suv420h2,Suv39h2,Setd8,Suv39h1,Dot1l,Mll3,Ehmt1,Suv420h1,Setdb1,Ash1l,Nsd1
Yrn:001455	path:rn00380,path:rn00310	irreversible	rn:R03026	cpd:C00877	cpd:C01144	Hadha,Ehhadh,Echs1
Yrn:001456	path:rn00310	irreversible	rn:R02204	cpd:C00408	cpd:C00450	Pipox
Yrn:001460	path:rn00310	irreversible	rn:R03102,rn:R03103	cpd:C04076	cpd:C00956	Aldh7a1
Yrn:001461	path:rn00310	irreversible	rn:R01940	cpd:C00322	cpd:C06157	Ogdhl,Ogdh
Yrn:001462	path:rn00380,path:rn00310	irreversible	rn:R00238	cpd:C00332	cpd:C00024	Acat2,Acat1
Yrn:001481	path:rn00310	reversible	rn:R02571	cpd:C06157	cpd:C00527	Dlst
Yrn:001506	path:rn00330	irreversible	rn:R00256	cpd:C00064	cpd:C00014	Gls,Gls2
Yrn:001507	path:rn00330	irreversible	rn:R00253	cpd:C00014	cpd:C00064	Glul
Yrn:001509	path:rn00330	irreversible	rn:R01398	cpd:C00169	cpd:C00327	Otc
Yrn:001510	path:rn00330	irreversible	rn:R01398	cpd:C00077	cpd:C00327	Otc
Yrn:001511	path:rn00330	irreversible	rn:R01954	cpd:C00327	cpd:C03406	Ass1
Yrn:001512	path:rn00330	irreversible	rn:R01086	cpd:C03406	cpd:C00062	Asl
Yrn:001513	path:rn00330	irreversible	rn:R00551	cpd:C00062	cpd:C00086	Arg2,Arg1
Yrn:001514	path:rn00330	irreversible	rn:R00551	cpd:C00062	cpd:C00077	Arg2,Arg1
Yrn:001515	path:rn00330,path:rn01210	irreversible	rn:R00259	cpd:C00025	cpd:C00624	Nags
Yrn:001519	path:rn00330,path:rn01210	irreversible	rn:R00669	cpd:C00437	cpd:C00077	Acy1
Yrn:001521	path:rn00330	reversible	rn:R00667	cpd:C00077	cpd:C01165	Oat
Yrn:001522	path:rn00330	reversible	rn:R01251,rn:R01248	cpd:C00148	cpd:C03912	Pycr1,Pycrl,Pycr2
Yrn:001523	path:rn00330	irreversible	rn:R01253	cpd:C00148	cpd:C03912	Prodh
Yrn:001524	path:rn00330	irreversible	rn:R00135	cpd:C00012	cpd:C00148	Lap3
Yrn:001526	path:rn00330	irreversible	rn:R01252	cpd:C00148	cpd:C01157	P4ha2,P4ha1,P4ha3
Yrn:001529	path:rn00330	irreversible	rn:R02894	cpd:C00763	cpd:C03564	Dao
Yrn:001532	path:rn00330	irreversible	rn:R03295	cpd:C01157	cpd:C04281	Prodh2
Yrn:001533	path:rn00330	irreversible	rn:R03291,rn:R03293	cpd:C04281	cpd:C01157	Pycrl,Pycr2,Pycr1
Yrn:001534	path:rn00330	irreversible	rn:R04444,rn:R04445	cpd:C04281	cpd:C05947	Aldh4a1
Yrn:001535	path:rn00330	irreversible	rn:R05051	cpd:C05938	cpd:C05947	Aldh4a1,Prodh
Yrn:001536	path:rn00330	irreversible	rn:R05052	cpd:C05947	cpd:C05946	Got1,LOC641049,Got2
Yrn:001542	path:rn00330	irreversible	rn:R00558	cpd:C00062	cpd:C05933	Nos1,Nos2,Nos3
Yrn:001543	path:rn00330	irreversible	rn:R00111	cpd:C05933	cpd:C00533	Nos1,Nos2,Nos3
Yrn:001544	path:rn00330	reversible	rn:R00565	cpd:C00062	cpd:C00581	Gatm
Yrn:001546	path:rn00330	irreversible	rn:R01881	cpd:C00300	cpd:C02305	Ckmt1,Ckb,Ckm,Ckmt2
Yrn:001555	path:rn00330	irreversible	rn:R01989	cpd:C00334	cpd:C01035	Gatm
Yrn:001558	path:rn00330	irreversible	rn:R00566	cpd:C00062	cpd:C00179	Adc
Yrn:001559	path:rn00330	irreversible	rn:R01157	cpd:C00179	cpd:C00134	Agmat
Yrn:001567	path:rn00480,path:rn00330	irreversible	rn:R00670	cpd:C00077	cpd:C00134	Odc1
Yrn:001568	path:rn00330	reversible	rn:R00245	cpd:C01165	cpd:C00025	Aldh4a1
Yrn:001569	path:rn00330	irreversible	rn:R00239	cpd:C00025	cpd:C03287	Aldh18a1
Yrn:001570	path:rn00330	irreversible	rn:R03313	cpd:C03287	cpd:C01165	Aldh18a1
Yrn:001571	path:rn00330	irreversible	rn:R00707,rn:R00708	cpd:C03912	cpd:C00025	Aldh4a1
Yrn:001578	path:rn00330	reversible	rn:R01151	cpd:C00134	cpd:C00555	Abp1
Yrn:001579	path:rn00330	irreversible	rn:R01151	cpd:C00134	cpd:C00555	Abp1
Yrn:001580	path:rn00330,path:rn00410	irreversible	rn:R02549,rn:R01986	cpd:C00555	cpd:C00334	Aldh3a2,Aldh1b1,Aldh9a1,Aldh7a1,Aldh2
Yrn:001581	path:rn00330,path:rn00480	irreversible	rn:R01920	cpd:C00134	cpd:C00315	Srm
Yrn:001582	path:rn00330	irreversible	rn:R01920	cpd:C01137	cpd:C00315	Srm
Yrn:001583	path:rn00330,path:rn00480	irreversible	rn:R02869	cpd:C00315	cpd:C00750	Sms,Gm14680,Srm
Yrn:001584	path:rn00330	irreversible	rn:R02869	cpd:C01137	cpd:C00750	Sms,Gm14680,Srm
Yrn:001585	path:rn00330	irreversible	rn:R01154	cpd:C00134	cpd:C02714	Sat2,Sat1
Yrn:001586	path:rn00330	irreversible	rn:R04025	cpd:C02714	cpd:C05936	Maoa,Maob
Yrn:001587	path:rn00330	irreversible	rn:R05050	cpd:C05936	cpd:C02946	Aldh7a1,Aldh1b1,Aldh3a2,Aldh9a1,Aldh2
Yrn:001591	path:rn00330	reversible	rn:R00557	cpd:C00062	cpd:C00327	Nos1,Nos2,Nos3
Yrn:001593	path:rn00330	reversible	rn:R01991	cpd:C00334	cpd:C00884	Carns1
Yrn:001594	path:rn00330	irreversible	rn:R01992	cpd:C00334	cpd:C00884	Cndp1,Cndp2
Yrn:001599	path:rn00330	irreversible	rn:R04221	cpd:C03440	cpd:C04282	Dao
Yrn:001636	path:rn00340	reversible	rn:R02287	cpd:C00025	cpd:C00439	Ftcd
Yrn:001637	path:rn00340	irreversible	rn:R02288	cpd:C03680	cpd:C00439	Amdhd1
Yrn:001638	path:rn00340	irreversible	rn:R02914	cpd:C00785	cpd:C03680	Uroc1
Yrn:001639	path:rn00340	irreversible	rn:R01168	cpd:C00135	cpd:C00785	Hal
Yrn:001640	path:rn00340	irreversible	rn:R03288	cpd:C01262	cpd:C01152	Cndp1
Yrn:001642	path:rn00410,path:rn00340	irreversible	rn:R01166	cpd:C00386	cpd:C00135	Cndp2,Cndp1
Yrn:001643	path:rn00340	irreversible	rn:R01164	cpd:C00135	cpd:C00386	Carns1
Yrn:001644	path:rn00340	irreversible	rn:R01167	cpd:C00135	cpd:C00388	Ddc,Hdc
Yrn:001648	path:rn00340	irreversible	rn:R04065	cpd:C05130	cpd:C02835	Aldh3a2,Aldh9a1,Aldh2,Aldh1b1,Aldh7a1
Yrn:001649	path:rn00340	irreversible	rn:R04674	cpd:C05127	cpd:C05827	Maoa,Maob
Yrn:001650	path:rn00340	irreversible	rn:R04996	cpd:C05827	cpd:C05828	Aldh1a3,Aldh3b1,Aldh3a1,Aldh3b2,1700055N04Rik
Yrn:001651	path:rn00340	irreversible	rn:R02150	cpd:C00388	cpd:C05130	Abp1
Yrn:001652	path:rn00340	irreversible	rn:R02155	cpd:C00388	cpd:C05127	Hnmt
Yrn:001665	path:rn00340	irreversible	rn:R03286	cpd:C01152	cpd:C01262	Carns1
Yrn:001666	path:rn00340	irreversible	rn:R00526	cpd:C01044	cpd:C00049	Acy3,Aspa
Yrn:001667	path:rn00340	irreversible	rn:R01159	cpd:C00135	cpd:C01152	Hemk1,Mettl6,Wbscr22,Mettl2
Yrn:001682	path:rn00350	irreversible	rn:R03673	cpd:C01693	cpd:C04185	Dct
Yrn:001683	path:rn00350	irreversible	rn:R04893	cpd:C05589	cpd:C05583	Maoa,Maob
Yrn:001684	path:rn00350	irreversible	rn:R04891,rn:R04892	cpd:C05583	cpd:C05584	1700055N04Rik,Aldh3b2,Aldh1a3,Aldh3b1,Aldh3a1
Yrn:001685	path:rn00350	irreversible	rn:R02532	cpd:C00547	cpd:C05577	Maoa,Maob
Yrn:001686	path:rn00350	irreversible	rn:R02534	cpd:C00547	cpd:C05589	Comt
Yrn:001687	path:rn00350	irreversible	rn:R02920	cpd:C00788	cpd:C05588	Comt
Yrn:001688	path:rn00350	reversible	rn:R04887	cpd:C05580	cpd:C05584	Comt
Yrn:001689	path:rn00350	reversible	rn:R04882,rn:R04883	cpd:C05577	cpd:C05580	Aldh1a3,Aldh3b1,Aldh3a1,Aldh3b2,1700055N04Rik
Yrn:001690	path:rn00350	reversible	rn:R04880	cpd:C05576	cpd:C05577	Adh4,Adh1,Adh7,Adh5
Yrn:001691	path:rn00350	irreversible	rn:R04881	cpd:C05576	cpd:C05594	Comt
Yrn:001692	path:rn00350	irreversible	rn:R04894	cpd:C05588	cpd:C05583	Maoa,Maob
Yrn:001693	path:rn00350	irreversible	rn:R02533	cpd:C00547	cpd:C00788	Pnmt
Yrn:001694	path:rn00350	irreversible	rn:R02919	cpd:C00788	cpd:C05577	Maoa,Maob
Yrn:001695	path:rn00350	irreversible	rn:R02535	cpd:C03758	cpd:C00547	Dbh
Yrn:001696	path:rn00350	reversible	rn:R03300,rn:R03302	cpd:C04043	cpd:C01161	Aldh3b1,Aldh3b2,Aldh3a1,1700055N04Rik,Aldh1a3
Yrn:001697	path:rn00350	irreversible	rn:R03304	cpd:C01161	cpd:C05582	Comt
Yrn:001698	path:rn00350	irreversible	rn:R04300	cpd:C03758	cpd:C04043	Aoc3,Aoc2,Maoa,Maob
Yrn:001699	path:rn00350	irreversible	rn:R04889,rn:R04888	cpd:C05581	cpd:C05582	Aldh1a3,Aldh3b1,Aldh3b2,Aldh3a1,1700055N04Rik
Yrn:001700	path:rn00350	irreversible	rn:R04301	cpd:C03758	cpd:C05587	Comt
Yrn:001701	path:rn00350	irreversible	rn:R04890	cpd:C05587	cpd:C05581	Maob,Maoa
Yrn:001702	path:rn00350	irreversible	rn:R02080	cpd:C00355	cpd:C03758	Ddc
Yrn:001703	path:rn00350	irreversible	rn:R03953	cpd:C01060	cpd:C02465	Tpo
Yrn:001704	path:rn00350	irreversible	rn:R03973	cpd:C02515	cpd:C01060	Tpo
Yrn:001705	path:rn00350	irreversible	rn:R03539	cpd:C00082	cpd:C02515	Tpo
Yrn:001706	path:rn00350	irreversible	rn:R01085	cpd:C02514	cpd:C00022	Fahd1
Yrn:001710	path:rn00350	irreversible	rn:R02657	cpd:C05585	cpd:C00628	Aox3l1,Aox1,Aox3,Aox4
Yrn:001712	path:rn00350	irreversible	rn:R01364	cpd:C01061	cpd:C00122	Fah
Yrn:001713	path:rn00350	irreversible	rn:R01364	cpd:C01061	cpd:C00164	Fah
Yrn:001714	path:rn00350	irreversible	rn:R03181	cpd:C01036	cpd:C01061	Gstz1
Yrn:001715	path:rn00350	irreversible	rn:R02519	cpd:C00544	cpd:C01036	Hgd
Yrn:001718	path:rn00350,path:rn00400	reversible	rn:R00734	cpd:C00082	cpd:C01179	Tat,LOC641049,Got2,Got1
Yrn:001719	path:rn00350	reversible	rn:R03342	cpd:C01179	cpd:C05350	Mif
Yrn:001723	path:rn00350	irreversible	rn:R02695	cpd:C03765	cpd:C00642	Aldh3b2,1700055N04Rik,Aldh1a3,Aldh3b1,Aldh3a1
Yrn:001724	path:rn00350	reversible	rn:R02695,rn:R02697	cpd:C03765	cpd:C00642	Aldh3b1,Aldh3b2,Aldh3a1,1700055N04Rik,Aldh1a3
Yrn:001725	path:rn00350	irreversible	rn:R02382	cpd:C00483	cpd:C03765	Aoc2,Maoa,Maob,Aoc3
Yrn:001727	path:rn00350	irreversible	rn:R04884	cpd:C05578	cpd:C05579	Tyr
Yrn:001728	path:rn00350	irreversible	rn:R02078	cpd:C00082	cpd:C00822	Tyr
Yrn:001730	path:rn00350	irreversible	rn:R03208	cpd:C01060	cpd:C01829	Tpo
Yrn:001731	path:rn00350	irreversible	rn:R01815,rn:R00731	cpd:C00082	cpd:C00355	Th,Tyr
Yrn:001733	path:rn00350	irreversible	rn:R00736	cpd:C00082	cpd:C00483	Ddc
Yrn:001741	path:rn00650,path:rn00350	irreversible	rn:R00713	cpd:C00232	cpd:C00042	Aldh5a1
Yrn:001754	path:rn00350	irreversible	rn:R03943	cpd:C02442	cpd:C06199	Hemk1,Mettl6,Wbscr22,Mettl2
Yrn:001764	path:rn00350	irreversible	rn:R02078	cpd:C00355	cpd:C00822	Tyr
Yrn:001765	path:rn00350	irreversible	rn:R08965	cpd:C04185	cpd:C17938	Tyrp1
Yrn:001798	path:rn00360	reversible	rn:R02536,rn:R02537	cpd:C00601	cpd:C07086	1700055N04Rik,Aldh1a3,Aldh3b1,Aldh3a1,Aldh3b2
Yrn:001801	path:rn00360	irreversible	rn:R05841	cpd:C00582	cpd:C05598	Glyat,Gm4952
Yrn:001810	path:rn00360	irreversible	rn:R00699	cpd:C00079	cpd:C05332	Ddc
Yrn:001811	path:rn00360	reversible	rn:R02613	cpd:C05332	cpd:C00601	Aoc2,Maoa,Maob,Aoc3
Yrn:001812	path:rn00360	irreversible	rn:R01372	cpd:C00166	cpd:C05852	Hpd
Yrn:001815	path:rn00400,path:rn00360,path:rn01210	reversible	rn:R00694	cpd:C00166	cpd:C00079	Tat,LOC641049,Got2,Got1
Yrn:001817	path:rn00360	reversible	rn:R01378	cpd:C00166	cpd:C02763	Mif
Yrn:001821	path:rn00360	irreversible	rn:R02536	cpd:C00601	cpd:C07086	Aldh3a1,Aldh3b2,1700055N04Rik,Aldh1a3,Aldh3b1
Yrn:001824	path:rn00400,path:rn00360	irreversible	rn:R00689	cpd:C00079	cpd:C00166	Il4i1,Nup62-il4i1,4930438A08Rik,Lao1
Yrn:001825	path:rn00360	irreversible	rn:R00698	cpd:C00079	cpd:C02505	Prdx6
Yrn:001848	path:rn00360,path:rn00400	irreversible	rn:R01795	cpd:C00079	cpd:C00082	Pah
Yrn:001876	path:rn00360	irreversible	rn:R06942	cpd:C14144	cpd:C14145	Hadha,Echs1,Ehhadh
Yrn:001877	path:rn00360	irreversible	rn:R06941	cpd:C14145	cpd:C02232	Hadh,Ehhadh
Yrn:001878	path:rn00360	irreversible	rn:R00829	cpd:C02232	cpd:C00091	Acaa1a,Hadhb,Acaa2,Acaa1b
Yrn:001879	path:rn00360	irreversible	rn:R00829	cpd:C02232	cpd:C00024	Hadhb,Acaa2,Acaa1b,Acaa1a
Yrn:002021	path:rn00380	irreversible	rn:R01975	cpd:C01144	cpd:C00332	Ehhadh,Hadh
Yrn:002094	path:rn00380	irreversible	rn:R00678	cpd:C00078	cpd:C02700	Ido2,Ido1,Tdo2
Yrn:002097	path:rn00380	irreversible	rn:R00677	cpd:C00078	cpd:C00331	Lao1,Il4i1,Nup62-il4i1,4930438A08Rik
Yrn:002098	path:rn00380	irreversible	rn:R03628	cpd:C01598	cpd:C05642	Ido2,Ido1
Yrn:002099	path:rn00380	irreversible	rn:R03629	cpd:C01598	cpd:C05643	Cyp1a2,Cyp1a1,Cyp1b1
Yrn:002100	path:rn00380	irreversible	rn:R03130	cpd:C00978	cpd:C01598	Asmt
Yrn:002101	path:rn00380	irreversible	rn:R02912	cpd:C00780	cpd:C05659	Wbscr22,Mettl2,Hemk1,Mettl6
Yrn:002102	path:rn00380	irreversible	rn:R02911	cpd:C00780	cpd:C00978	Aanat
Yrn:002103	path:rn00380	irreversible	rn:R02909	cpd:C00780	cpd:C05647	Ido2,Ido1
Yrn:002104	path:rn00380	irreversible	rn:R04905	cpd:C05635	cpd:C05660	Asmt
Yrn:002105	path:rn00380	irreversible	rn:R04908	cpd:C05638	cpd:C05639	Maoa,Maob
Yrn:002106	path:rn00380	irreversible	rn:R04909	cpd:C05651	cpd:C05638	Ddc
Yrn:002108	path:rn00380	irreversible	rn:R02701	cpd:C00643	cpd:C00780	Ddc
Yrn:002109	path:rn00380	irreversible	rn:R02702	cpd:C00643	cpd:C05648	Ido1,Ido2
Yrn:002113	path:rn00380	irreversible	rn:R01959	cpd:C02700	cpd:C00328	Afmid
Yrn:002116	path:rn00380	irreversible	rn:R01933	cpd:C00322	cpd:C00527	Ogdh,Ogdhl
Yrn:002118	path:rn00380	irreversible	rn:R04323	cpd:C04409	cpd:C03824	Acmsd
Yrn:002119	path:rn00380	irreversible	rn:R02665	cpd:C00632	cpd:C04409	Haao
Yrn:002120	path:rn00380	irreversible	rn:R03936	cpd:C02700	cpd:C05653	Kynu
Yrn:002121	path:rn00380	irreversible	rn:R01960	cpd:C00328	cpd:C03227	Kmo
Yrn:002122	path:rn00380	irreversible	rn:R00987	cpd:C00328	cpd:C00108	Kynu
Yrn:002123	path:rn00380	irreversible	rn:R00988	cpd:C05653	cpd:C00108	Afmid
Yrn:002124	path:rn00380	irreversible	rn:R02668	cpd:C03227	cpd:C00632	Kynu
Yrn:002126	path:rn00380	irreversible	rn:R01814	cpd:C00078	cpd:C00643	Tph2,Tph1
Yrn:002128	path:rn00380	irreversible	rn:R02670	cpd:C00632	cpd:C05640	Cat
Yrn:002129	path:rn00380	irreversible	rn:R04171	cpd:C03227	cpd:C05645	Aadat,Ccbl1,Ccbl2
Yrn:002130	path:rn00380	irreversible	rn:R01956	cpd:C00328	cpd:C01252	Aadat,Ccbl1,Ccbl2
Yrn:002132	path:rn00380	irreversible	rn:R04907	cpd:C05636	cpd:C05637	Maoa,Maob
Yrn:002139	path:rn00380	irreversible	rn:R00685	cpd:C00078	cpd:C00398	Ddc
Yrn:002140	path:rn00380	irreversible	rn:R02908	cpd:C00780	cpd:C05634	Maoa,Maob
Yrn:002141	path:rn00380	irreversible	rn:R02678	cpd:C00637	cpd:C00954	Aldh3a2,Aldh9a1,Aldh2,Aldh1b1,Aldh7a1
Yrn:002144	path:rn00380	irreversible	rn:R04911	cpd:C05648	cpd:C05651	Afmid
Yrn:002145	path:rn00380	irreversible	rn:R04903,rn:R04904	cpd:C05634	cpd:C05635	Aldh1b1,Aldh3a2,Aldh9a1,Aox3l1,Aldh2,Aox1,Aox3,Aox4,Aldh7a1
Yrn:002149	path:rn00380	irreversible	rn:R02671	cpd:C00632	cpd:C05831	Hemk1,Mettl6,Wbscr22,Mettl2
Yrn:002150	path:rn00380	irreversible	rn:R03955	cpd:C02470	cpd:C05830	Hemk1,Mettl6,Wbscr22,Mettl2
Yrn:002151	path:rn00380	irreversible	rn:R02173	cpd:C00398	cpd:C00637	Maoa,Maob,Abp1
Yrn:002157	path:rn00380	irreversible	rn:R02910	cpd:C00780	cpd:C06212	Inmt
Yrn:002158	path:rn00380	irreversible	rn:R02174	cpd:C00398	cpd:C06213	Inmt
Yrn:002257	path:rn00410	reversible	rn:R00924	cpd:C00894	cpd:C00100	Acadm
Yrn:002258	path:rn00410	reversible	rn:R03045	cpd:C05668	cpd:C00894	Ehhadh,Echs1,Hadha
Yrn:002259	path:rn00640,path:rn00410	reversible	rn:R03157,rn:R03158	cpd:C01013	cpd:C05668	Hibch
Yrn:002263	path:rn00410,path:rn00640	irreversible	rn:R00233	cpd:C00083	cpd:C00024	Mlycd
Yrn:002264	path:rn00640,path:rn00410,path:rn00562	irreversible	rn:R00705,rn:R00706	cpd:C00222	cpd:C00024	Aldh6a1
Yrn:002267	path:rn00640,path:rn00410	reversible	rn:R00908	cpd:C00099	cpd:C00222	Abat
Yrn:002270	path:rn00410	irreversible	rn:R00912	cpd:C00099	cpd:C05340	Carns1
Yrn:002271	path:rn00410,path:rn00770	irreversible	rn:R00489	cpd:C00049	cpd:C00099	Gad1,Gad2
Yrn:002273	path:rn00410	irreversible	rn:R09076,rn:R02869	cpd:C00750	cpd:C00315	Smox,Srm,Sms,Gm14680
Yrn:002275	path:rn00410	irreversible	rn:R03139	cpd:C00986	cpd:C05665	Aoc3,Aoc2
Yrn:002276	path:rn00410	irreversible	rn:R00904	cpd:C05665	cpd:C00099	Aldh1b1,Aldh1a3,Aldh3b1,Aldh3b2,Aldh3a2,Aldh3a1,Aldh9a1,Aldh7a1,Aldh2,1700055N04Rik
Yrn:002277	path:rn00410	reversible	rn:R00905	cpd:C02642	cpd:C00099	Upb1
Yrn:002278	path:rn00410	irreversible	rn:R01164	cpd:C00099	cpd:C00386	Carns1
Yrn:002279	path:rn00410	reversible	rn:R00910	cpd:C00099	cpd:C05341	Carns1
Yrn:002280	path:rn00410	irreversible	rn:R01166	cpd:C00386	cpd:C00099	Cndp1,Cndp2
Yrn:002281	path:rn00410	irreversible	rn:R03288	cpd:C01262	cpd:C00099	Cndp1
Yrn:002282	path:rn00410	irreversible	rn:R03286	cpd:C00099	cpd:C01262	Carns1
Yrn:002284	path:rn00410	irreversible	rn:R09076	cpd:C00750	cpd:C05665	Smox
Yrn:002299	path:rn00430	irreversible	rn:R01682	cpd:C00506	cpd:C00245	Gad1,Gad2,Csad
Yrn:002301	path:rn00430	irreversible	rn:R02467	cpd:C01678	cpd:C00519	Ado
Yrn:002302	path:rn00430	irreversible	rn:R02466	cpd:C00606	cpd:C00519	Gad1,Csad,Gad2
Yrn:002303	path:rn00430	irreversible	rn:R01687	cpd:C00245	cpd:C05844	Ggt6,Ggt5,Ggt1,Ggt7
Yrn:002310	path:rn00630,path:rn00430	irreversible	rn:R00372,rn:R00243	cpd:C00025	cpd:C00026	Agxt,Glud1,Agxt2
Yrn:002352	path:rn00450	irreversible	rn:R03596	cpd:C05684	cpd:C01528	Txnrd1,Txnrd2,Txnrd3
Yrn:002353	path:rn00450	irreversible	rn:R08224	cpd:C05172	cpd:C06482	Sepsecs
Yrn:002355	path:rn00450	reversible	rn:R03595	cpd:C01528	cpd:C05172	Sephs1,Sephs2
Yrn:002356	path:rn00450	reversible	rn:R03599	cpd:C05688	cpd:C01528	Scly
Yrn:002357	path:rn00450	reversible	rn:R03599	cpd:C05688	cpd:C00041	Scly
Yrn:002359	path:rn00450	irreversible	rn:R04770	cpd:C05335	cpd:C05703	Cth
Yrn:002360	path:rn00450	irreversible	rn:R04773	cpd:C05335	cpd:C05336	Mars,Mars2
Yrn:002363	path:rn00450	irreversible	rn:R09366	cpd:C05689	cpd:C05703	Scly
Yrn:002364	path:rn00450	irreversible	rn:R09373	cpd:C05689	cpd:C18904	Ccbl2,Ccbl1
Yrn:002365	path:rn00450,path:rn00970	irreversible	rn:R08224	cpd:C16638	cpd:C06482	Sepsecs
Yrn:002366	path:rn00970,path:rn00450	irreversible	rn:R08223	cpd:C06481	cpd:C16638	Pstk
Yrn:002367	path:rn00450	irreversible	rn:R04929	cpd:C05697	cpd:C05686	Papss2,Papss1
Yrn:002369	path:rn00450	irreversible	rn:R09365	cpd:C05698	cpd:C05335	Mtr
Yrn:002375	path:rn00450	irreversible	rn:R09372	cpd:C18902	cpd:C05703	Txnrd3,Txnrd1,Txnrd2
Yrn:002376	path:rn00450	reversible	rn:R09370	cpd:C02535	cpd:C18872	Inmt
Yrn:002381	path:rn00460	irreversible	rn:R03970	cpd:C02512	cpd:C05711	Ggt7,Ggt6,Ggt5,Ggt1
Yrn:002386	path:rn00460	irreversible	rn:R03971	cpd:C05670	cpd:C06114	Ggt5,Ggt1,Ggt7,Ggt6
Yrn:002429	path:rn00471	irreversible	rn:R01579	cpd:C00819	cpd:C00217	Gls,Gls2
Yrn:002433	path:rn00472	irreversible	rn:R02457	cpd:C00515	cpd:C01110	Dao
Yrn:002446	path:rn00480	irreversible	rn:R04951	cpd:C05729	cpd:C00037	Anpep,Lap3
Yrn:002447	path:rn00480	irreversible	rn:R04951	cpd:C05729	cpd:C05726	Anpep,Lap3
Yrn:002448	path:rn00480	irreversible	rn:R03916	cpd:C02320	cpd:C00025	Ggt1,Ggt7,Ggt6,Ggt5
Yrn:002449	path:rn00480	irreversible	rn:R03916	cpd:C02320	cpd:C05729	Ggt6,Ggt5,Ggt1,Ggt7
Yrn:002450	path:rn00480	irreversible	rn:R02824,rn:R03915,rn:R00274,rn:R03167	cpd:C00051	cpd:C00127	Txndc12,Gpx7,Gpx1,Gpx2,Gpx6,Gpx3,Gpx8,Gpx5,Gpx4
Yrn:002453	path:rn00480	irreversible	rn:R01528,rn:R00267,rn:R02736	cpd:C00006	cpd:C00005	Pgd,Idh1,G6pd2,G6pdx,H6pd,Idh2
Yrn:002454	path:rn00480	irreversible	rn:R00115	cpd:C00005	cpd:C00006	Gsr
Yrn:002455	path:rn00480	irreversible	rn:R00115	cpd:C00005	cpd:C00051	Gsr
Yrn:002456	path:rn00480	irreversible	rn:R00115	cpd:C00127	cpd:C00006	Gsr
Yrn:002457	path:rn00480	irreversible	rn:R00115	cpd:C00127	cpd:C00051	Gsr
Yrn:002458	path:rn00480	irreversible	rn:R00497	cpd:C00037	cpd:C00051	Gss
Yrn:002459	path:rn00480	irreversible	rn:R00497	cpd:C00669	cpd:C00051	Gss
Yrn:002460	path:rn00480	irreversible	rn:R00894	cpd:C00097	cpd:C00669	Gclc,Gclm
Yrn:002461	path:rn00480	irreversible	rn:R00894	cpd:C00025	cpd:C00669	Gclm,Gclc
Yrn:002462	path:rn00480	irreversible	rn:R00494	cpd:C00051	cpd:C00025	Ggt5,Ggt1,Ggt7,Ggt6
Yrn:002463	path:rn00480	irreversible	rn:R00494,rn:R01262	cpd:C00051	cpd:C01419	Ggt7,Ggt1,Ggt6,Ggt5
Yrn:002464	path:rn00480	irreversible	rn:R00899	cpd:C01419	cpd:C00037	Lap3,Anpep
Yrn:002465	path:rn00480	irreversible	rn:R00899	cpd:C01419	cpd:C00097	Anpep,Lap3
Yrn:002466	path:rn00480	irreversible	rn:R00251	cpd:C01879	cpd:C00025	Oplah
Yrn:002467	path:rn00480	irreversible	rn:R02743	cpd:C00669	cpd:C01879	Ggct
Yrn:002468	path:rn00480	irreversible	rn:R02743	cpd:C00669	cpd:C00097	Ggct
Yrn:002469	path:rn00480	irreversible	rn:R01262	cpd:C00151	cpd:C03740	Ggt1,Ggt7,Ggt6,Ggt5
Yrn:002470	path:rn00480	irreversible	rn:R01262	cpd:C00151	cpd:C01419	Ggt6,Ggt5,Ggt1,Ggt7
Yrn:002471	path:rn00480	irreversible	rn:R01262	cpd:C00051	cpd:C03740	Ggt7,Ggt6,Ggt5,Ggt1
Yrn:002472	path:rn00480	irreversible	rn:R03749	cpd:C03740	cpd:C00151	Ggct
Yrn:002473	path:rn00480	irreversible	rn:R03749	cpd:C03740	cpd:C01879	Ggct
Yrn:002476	path:rn00480	irreversible	rn:R03522	cpd:C01322	cpd:C02320	Gstk1,Gsta4,Gstm2,Gstm4,Gstm6,Mgst1,Gstp1,Gsta2,Gstt2,Mgst2,Gsto2,Mgst3,Gstm7,Gsta3,Gstm1,Gstm3,Gstm5,Gstp2,Gsta1,Gstt1,Gsto1,Gstt3
Yrn:002477	path:rn00480	irreversible	rn:R03522	cpd:C00051	cpd:C02320	Gstm7,Gsta3,Gstm1,Gstm3,Gstm5,Gstp2,Gsta1,Gstt1,Gsto1,Gstt3,Gstk1,Gsta4,Gstm2,Gstm4,Gstm6,Mgst1,Gstp1,Gsta2,Gstt2,Mgst2,Gsto2,Mgst3
Yrn:002483	path:rn00480	irreversible	rn:R08364	cpd:C02090	cpd:C03170	Rrm1,Rrm2b,Rrm2
Yrn:002493	path:rn00480	irreversible	rn:R08359	cpd:C01672	cpd:C16565	Srm
Yrn:002501	path:rn00480	irreversible	rn:R08363	cpd:C16663	cpd:C16664	Rrm2b,Rrm2,Rrm1
Yrn:002506	path:rn00500,path:rn00520	reversible	rn:R03920	cpd:C02336	cpd:C05345	Hkdc1,Hk3,Hk2,Hk1
Yrn:002512	path:rn00500	irreversible	rn:R00802	cpd:C00089	cpd:C00267	Gaa,Ganc,Mgam,Sis
Yrn:002513	path:rn00500	irreversible	rn:R00802	cpd:C00089	cpd:C02336	Gaa,Mgam,Ganc,Sis
Yrn:002521	path:rn00500,path:rn00520	irreversible	rn:R01384	cpd:C00167	cpd:C00190	Uxs1
Yrn:002528	path:rn00500	irreversible	rn:R00287	cpd:C00029	cpd:C00103	Enpp3,Enpp1
Yrn:002531	path:rn00500	irreversible	rn:R01660	cpd:C00103	cpd:C01231	Pgm2l1
Yrn:002534	path:rn00500	irreversible	rn:R01383	cpd:C00167	cpd:C03033	Ugt1a2,Ugt1a6a,Ugt2a2,Ugt1a10,Ugt2b37,Ugt1a5,Ugt1a6b,Ugt2a3,Ugt2b5,Ugt2b38,Ugt1a7c,Ugt1a9,Ugt2a1,Ugt2b34,Ugt1a1,Ugt2b35,Ugt2b36,Ugt2b1
Yrn:002536	path:rn00500	irreversible	rn:R00292	cpd:C00029	cpd:C00718	Gys1,Gys2
Yrn:002538	path:rn00500	reversible	rn:R02109	cpd:C00369	cpd:C00267	Agl
Yrn:002539	path:rn00500	reversible	rn:R02109	cpd:C00369	cpd:C00718	Agl
Yrn:002540	path:rn00500	irreversible	rn:R02110	cpd:C00718	cpd:C00369	Gbe1
Yrn:002543	path:rn00500	irreversible	rn:R00010	cpd:C01083	cpd:C00031	Treh
Yrn:002552	path:rn00500	irreversible	rn:R02108	cpd:C00369	cpd:C00721	Amy2a5,Amy1,Amy2a3,Amy2a2,Amy2a4
Yrn:002553	path:rn00500	irreversible	rn:R01790	cpd:C00369	cpd:C00267	Mgam
Yrn:002554	path:rn00500	irreversible	rn:R00028	cpd:C00208	cpd:C00267	Mgam,Gaa,Ganc
Yrn:002555	path:rn00500	irreversible	rn:R02111	cpd:C00369	cpd:C00103	Pygl,Pygm,Pygb
Yrn:002556	path:rn00500	irreversible	rn:R02111	cpd:C00369	cpd:C00718	Pygl,Pygm,Pygb
Yrn:002557	path:rn00500	irreversible	rn:R05196	cpd:C00267	cpd:C00208	Agl
Yrn:002574	path:rn00500	irreversible	rn:R01791	cpd:C00721	cpd:C00267	Sis,Mgam
Yrn:002575	path:rn00500	irreversible	rn:R01718	cpd:C00252	cpd:C00267	Sis
Yrn:002584	path:rn00510	irreversible	rn:R05970	gl:G00001	gl:G00002	Glt28d2,Alg13,Alg14
Yrn:002585	path:rn00510	irreversible	rn:R01009	cpd:C00110	cpd:C03862	Dpm3,Dpm1,Dpm2
Yrn:002586	path:rn00510	irreversible	rn:R01009	cpd:C00096	cpd:C03862	Dpm3,Dpm1,Dpm2
Yrn:002587	path:rn00510	irreversible	rn:R06264	gl:G10599	gl:G00008	Alg10b
Yrn:002588	path:rn00510	irreversible	rn:R06263	gl:G10598	gl:G10599	Alg8
Yrn:002589	path:rn00510	irreversible	rn:R06262	gl:G10618	gl:G10598	Alg6
Yrn:002590	path:rn00510	irreversible	rn:R06262	gl:G00007	gl:G10598	Alg6
Yrn:002591	path:rn00510	irreversible	rn:R06260	gl:G10596	gl:G10597	Alg12
Yrn:002592	path:rn00510	irreversible	rn:R06259	gl:G10595	gl:G10596	Alg9
Yrn:002593	path:rn00510	irreversible	rn:R06258	gl:G10617	gl:G10595	Alg3
Yrn:002594	path:rn00510	irreversible	rn:R06258	gl:G00006	gl:G10595	Alg3
Yrn:002595	path:rn00510	irreversible	rn:R05991	gl:G00020	gl:G00021	Mgat5b,Mgat5
Yrn:002596	path:rn00510	irreversible	rn:R01004	cpd:C00621	cpd:C00110	Dolpp1
Yrn:002597	path:rn00510	irreversible	rn:R05988	gl:G00015	gl:G00016	Fut8
Yrn:002598	path:rn00510	irreversible	rn:R05992	gl:G00021	gl:G00022	Mgat4c
Yrn:002599	path:rn00510	irreversible	rn:R05989	gl:G00016	gl:G00017	B4galt2,B4galt1,B4galt3
Yrn:002600	path:rn00510	irreversible	rn:R05990	gl:G00017	gl:G00018	St6gal1
Yrn:002601	path:rn00510	irreversible	rn:R05986	gl:G00015	gl:G00019	Mgat3
Yrn:002602	path:rn00510	irreversible	rn:R05985	gl:G00014	gl:G00015	Mgat2
Yrn:002603	path:rn00510	irreversible	rn:R05984	gl:G00013	gl:G00014	Man2a1,Man2a2
Yrn:002604	path:rn00510	irreversible	rn:R05983	gl:G00012	gl:G00013	Mgat1
Yrn:002605	path:rn00510	irreversible	rn:R05982	gl:G00011	gl:G00012	Man1a,Man1b1,Man1a2,Man1c1
Yrn:002606	path:rn00510	irreversible	rn:R05987	gl:G00015	gl:G00020	4933434I20Rik,Mgat4b,Mgat4a
Yrn:002607	path:rn00510	irreversible	rn:R05980	gl:G00171	gl:G00010	Ganab
Yrn:002608	path:rn00510	irreversible	rn:R05979	gl:G00009	gl:G00171	Mogs
Yrn:002609	path:rn00510	irreversible	rn:R06128	gl:G10526	gl:G00006	Alg11
Yrn:002610	path:rn00510	irreversible	rn:R05976	cpd:C03021	cpd:C00621	Stt3b,Stt3a
Yrn:002611	path:rn00510	irreversible	rn:R05976	cpd:C03021	gl:G00009	Stt3b,Stt3a
Yrn:002612	path:rn00510	irreversible	rn:R05976	gl:G00008	cpd:C00621	Stt3b,Stt3a
Yrn:002613	path:rn00510	irreversible	rn:R05976	gl:G00008	gl:G00009	Stt3b,Stt3a
Yrn:002614	path:rn00510	irreversible	rn:R01005	cpd:C00110	cpd:C01246	Alg5
Yrn:002616	path:rn00510	irreversible	rn:R06261	gl:G10597	gl:G00007	Alg9
Yrn:002617	path:rn00510	irreversible	rn:R06127	gl:G00005	gl:G10526	Alg11
Yrn:002618	path:rn00510	irreversible	rn:R06238	gl:G00004	gl:G00005	Alg2
Yrn:002619	path:rn00510	irreversible	rn:R05973	gl:G00003	gl:G00004	Alg2
Yrn:002620	path:rn00510	irreversible	rn:R05972	gl:G00002	gl:G00003	Alg1
Yrn:002621	path:rn00510	irreversible	rn:R05972	gl:G10614	gl:G00003	Alg1
Yrn:002622	path:rn00510	irreversible	rn:R05969	cpd:C00110	gl:G00001	Dpagt1
Yrn:002624	path:rn00510	irreversible	rn:R01018	cpd:C00381	cpd:C00110	Dolk
Yrn:002625	path:rn00510	irreversible	rn:R05981	gl:G00010	gl:G00011	Ganab
Yrn:002626	path:rn00512	irreversible	rn:R05910	gl:G00023	gl:G00031	Gcnt1
Yrn:002627	path:rn00512	irreversible	rn:R05915	gl:G00028	gl:G00029	Gcnt3
Yrn:002628	path:rn00512	irreversible	rn:R07628	gl:G00031	gl:G00032	B4galt5
Yrn:002629	path:rn00512	irreversible	rn:R05914	gl:G00026	gl:G00027	St6galnac1
Yrn:002630	path:rn00512	irreversible	rn:R05911	gl:G00023	gl:G00035	St6galnac1
Yrn:002631	path:rn00512	irreversible	rn:R05909	gl:G00023	gl:G00028	B3gnt6
Yrn:002632	path:rn00512	irreversible	rn:R05907	gl:G10611	gl:G00023	Galntl4,Galntl2,Galntl5,Galntl6,Wbscr17,Galnt6,Galnt13,Galnt11,Galnt5,Galnt2,Galnt1,Galnt7,Galnt4,Galnt14,Galnt12,Galntl1,Galnt10,Galnt3
Yrn:002633	path:rn00512	irreversible	rn:R05907	cpd:C02189	gl:G00023	Galntl6,Wbscr17,Galnt6,Galnt13,Galnt11,Galnt5,Galnt2,Galnt1,Galnt7,Galnt10,Galnt3,Galnt14,Galnt12,Galntl4,Galntl5,Galnt4,Galntl2,Galntl1
Yrn:002645	path:rn00520	reversible	rn:R01201	cpd:C00140	cpd:C00357	Nagk
Yrn:002647	path:rn00520	reversible	rn:R08193	cpd:C00357	cpd:C04501	Pgm3
Yrn:002648	path:rn00520	irreversible	rn:R00416	cpd:C04501	cpd:C00043	Uap1,Uap1l1
Yrn:002649	path:rn00520	irreversible	rn:R00414	cpd:C00043	cpd:C00645	Gne
Yrn:002650	path:rn00520	irreversible	rn:R02705	cpd:C00645	cpd:C04257	Gne
Yrn:002651	path:rn00520	reversible	rn:R04435	cpd:C06241	cpd:C04257	Nans
Yrn:002652	path:rn00520	irreversible	rn:R01805	cpd:C06241	cpd:C00270	Nanp
Yrn:002653	path:rn00520	reversible	rn:R01117	cpd:C00270	cpd:C00128	Cmas
Yrn:002655	path:rn00520	irreversible	rn:R00765	cpd:C00352	cpd:C00085	Gnpda1,Gnpda2
Yrn:002656	path:rn00520	irreversible	rn:R02059	cpd:C00357	cpd:C00352	Amdhd2
Yrn:002657	path:rn00520	reversible	rn:R00888	cpd:C00096	cpd:C01222	Gmds
Yrn:002660	path:rn00520	irreversible	rn:R00768	cpd:C00085	cpd:C00352	Gfpt2,Gfpt1
Yrn:002661	path:rn00520	reversible	rn:R01092	cpd:C00124	cpd:C00446	Galk2,Galk1
Yrn:002662	path:rn00520	reversible	rn:R00885	cpd:C00636	cpd:C00096	Gmppa,Gmppb
Yrn:002663	path:rn00520	reversible	rn:R05692	cpd:C00325	cpd:C01222	Tsta3
Yrn:002664	path:rn00520	reversible	rn:R03161	cpd:C01019	cpd:C02985	Fuk
Yrn:002668	path:rn00520	irreversible	rn:R02058	cpd:C00352	cpd:C00357	Gnpnat1
Yrn:002669	path:rn00520	reversible	rn:R00765	cpd:C00352	cpd:C00085	Gnpda1,Gnpda2
Yrn:002684	path:rn00520	irreversible	rn:R01811	cpd:C00270	cpd:C00645	Npl
Yrn:002687	path:rn00520	reversible	rn:R01207	cpd:C00140	cpd:C00645	Renbp
Yrn:002690	path:rn00520	reversible	rn:R04215	cpd:C03410	cpd:C03691	Cmas
Yrn:002691	path:rn00520	reversible	rn:R01115,rn:R01803	cpd:C00999	cpd:C00996	Cmah
Yrn:002692	path:rn00520	reversible	rn:R01115	cpd:C00999	cpd:C03691	Cmah
Yrn:002693	path:rn00520	reversible	rn:R01115	cpd:C00128	cpd:C00996	Cmah
Yrn:002694	path:rn00520	reversible	rn:R01115	cpd:C00128	cpd:C03691	Cmah
Yrn:002695	path:rn00520	reversible	rn:R01803	cpd:C00270	cpd:C00996	Cmah
Yrn:002696	path:rn00520	reversible	rn:R01803	cpd:C00270	cpd:C03410	Cmah
Yrn:002697	path:rn00520	reversible	rn:R01803	cpd:C00999	cpd:C03410	Cmah
Yrn:002698	path:rn00520	irreversible	rn:R00100	cpd:C00996	cpd:C00999	Cyb5r1,Cyb5r3,Cyb5r2
Yrn:002711	path:rn00520	irreversible	rn:R01206	cpd:C00461	cpd:C00140	Chi3l1,Chia,Chit1
Yrn:002712	path:rn00520	irreversible	rn:R02334	cpd:C00461	cpd:C00461	Chit1,Chi3l1,Chia
Yrn:002718	path:rn00520	reversible	rn:R01961	cpd:C00329	cpd:C00352	Hk3,Hk2,Hk1,Hkdc1
Yrn:002719	path:rn00520	reversible	rn:R01326	cpd:C00159	cpd:C00275	Hk2,Hk1,Hkdc1,Hk3
Yrn:002740	path:rn00524	irreversible	rn:R00299	cpd:C00031	cpd:C00092	Hk1,Hkdc1,Hk3,Hk2,Gck
Yrn:002742	path:rn00562	irreversible	rn:R01187	cpd:C04006	cpd:C00137	Impa2,Impa1,Impad1
Yrn:002743	path:rn00562	irreversible	rn:R07324	cpd:C00092	cpd:C04006	Isyna1
Yrn:002871	path:rn00531	irreversible	rn:R07811	cpd:C00925	gl:G13034	Hpse2,Hpse
Yrn:002872	path:rn00531	irreversible	rn:R07808	gl:G06780	gl:G13033	Gns
Yrn:002874	path:rn00531	irreversible	rn:R07821	gl:G13041	gl:G13042	Ids
Yrn:002875	path:rn00531	irreversible	rn:R07812	gl:G13034	gl:G13035	Ids
Yrn:002876	path:rn00531	irreversible	rn:R07806	gl:G13031	gl:G13032	Galns
Yrn:002877	path:rn00531	irreversible	rn:R07822	gl:G13042	gl:G12336	Idua
Yrn:002878	path:rn00531	irreversible	rn:R07813	gl:G13035	gl:G13036	Idua
Yrn:002879	path:rn00531	irreversible	rn:R07823	gl:G12336	gl:G13043	Arsb
Yrn:002880	path:rn00531	irreversible	rn:R07814	gl:G13036	gl:G13037	Sgsh
Yrn:002881	path:rn00531	irreversible	rn:R07807	gl:G13032	gl:G06780	Glb1
Yrn:002882	path:rn00531	irreversible	rn:R07824	gl:G13043	gl:G00872	Hyal5,Spam1,Hyal4,Hyal6,Hyal3,Hyal1,Hyal2
Yrn:002883	path:rn00531	irreversible	rn:R07815	gl:G13037	gl:G13038	Hgsnat
Yrn:002885	path:rn00531	irreversible	rn:R07825	gl:G12336	gl:G00872	Hyal5,Hyal6,Hyal1,Hyal2,Spam1,Hyal4,Hyal3
Yrn:002886	path:rn00531	irreversible	rn:R07816	gl:G13038	gl:G13039	Naglu
Yrn:002888	path:rn00531	irreversible	rn:R07809	gl:G13033	gl:G08421	Hexa,Hexb
Yrn:002889	path:rn00531	irreversible	rn:R07818	gl:G13040	gl:G09660	Gusb
Yrn:002890	path:rn00531	irreversible	rn:R07819	gl:G09660	gl:G02632	Gns
Yrn:002892	path:rn00532	irreversible	rn:R05932	gl:G00159	gl:G00160	Chsy3,Chsy1,Chpf
Yrn:002893	path:rn00532	irreversible	rn:R05931	gl:G00158	gl:G00159	Chpf2,Chpf,Chsy3,Chsy1
Yrn:002894	path:rn00532	irreversible	rn:R05929	gl:G00157	gl:G00158	Csgalnact2,Csgalnact1
Yrn:002895	path:rn00532	irreversible	rn:R05928	gl:G00156	gl:G00157	B3gat3
Yrn:002896	path:rn00532	irreversible	rn:R05925	cpd:C02189	gl:G00154	Xylt1,Xylt2
Yrn:002897	path:rn00532	irreversible	rn:R05926	gl:G00154	gl:G00155	B4galt7
Yrn:002898	path:rn00532	irreversible	rn:R05927	gl:G00155	gl:G00156	B3galt6
Yrn:002899	path:rn00532	irreversible	rn:R04104	cpd:C00401	cpd:C01490	Dse
Yrn:002900	path:rn00534	irreversible	rn:R05930	gl:G00157	gl:G00162	Extl3,Extl2
Yrn:002901	path:rn00534	irreversible	rn:R05936	gl:G00163	gl:G00164	Extl3,Extl1
Yrn:002902	path:rn00534	irreversible	rn:R05935	gl:G00162	gl:G00163	Ext2,Ext1
Yrn:002960	path:rn00561	irreversible	rn:R02251	cpd:C00641	cpd:C00422	Dgat1,Dgat2
Yrn:002965	path:rn00561	irreversible	rn:R02250,rn:R01350	cpd:C00422	cpd:C00162	Pnlip,Pnpla3,Lpl,Cel,Pnliprp1,Lipf,Pnpla2,Lipc,Pnliprp2,Lipg
Yrn:002966	path:rn00561	irreversible	rn:R02250,rn:R01350	cpd:C00422	cpd:C00641	Lipc,Pnliprp2,Lipg,Pnlip,Pnpla3,Lpl,Cel,Pnliprp1,Lipf,Pnpla2
Yrn:002967	path:rn00561	irreversible	rn:R02251	cpd:C00040	cpd:C00422	Dgat1,Dgat2
Yrn:002970	path:rn00564,path:rn00561	irreversible	rn:R02239	cpd:C00416	cpd:C00641	Ppap2c,Ppap2b,Lpin3,Ppap2a,Lpin1,Lpin2
Yrn:002972	path:rn00561	irreversible	rn:R02687	cpd:C00641	cpd:C01885	Cel,Pnliprp1,Lipf,Pnpla2,Lipc,Pnliprp2,Lipg,Pnlip,Pnpla3
Yrn:002973	path:rn00561	irreversible	rn:R02687	cpd:C00641	cpd:C00162	Lipg,Pnlip,Pnpla3,Cel,Pnliprp1,Lipf,Pnpla2,Lipc,Pnliprp2
Yrn:002974	path:rn00561,path:rn00564	irreversible	rn:R02241	cpd:C00040	cpd:C00416	Agpat4,Agpat1,Lclat1,Mboat1,Agpat2,Mboat2,Agpat3
Yrn:002975	path:rn00564,path:rn00561	irreversible	rn:R02241	cpd:C00681	cpd:C00416	Agpat4,Agpat2,Mboat2,Agpat3,Agpat1,Lclat1,Mboat1
Yrn:002976	path:rn00561	irreversible	rn:R02757	cpd:C01885	cpd:C00681	Agk
Yrn:002977	path:rn00561	irreversible	rn:R01351	cpd:C01885	cpd:C00116	Mgll
Yrn:002978	path:rn00561	irreversible	rn:R01351	cpd:C01885	cpd:C00162	Mgll
Yrn:002979	path:rn00561,path:rn00564	irreversible	rn:R00851	cpd:C00040	cpd:C00681	Agpat9,Agpat6,Gpam,Gpat2
Yrn:002980	path:rn00561,path:rn00564	irreversible	rn:R00851	cpd:C00093	cpd:C00681	Gpat2,Agpat9,Agpat6,Gpam
Yrn:002981	path:rn00561	irreversible	rn:R01011	cpd:C00184	cpd:C00111	Dak
Yrn:002983	path:rn00561	irreversible	rn:R00847	cpd:C00116	cpd:C00093	Gyk,Gk2
Yrn:002987	path:rn00561,path:rn00620	irreversible	rn:R02577	cpd:C05999	cpd:C00583	Akr1b7,Akr1b8,Akr1b3,Akr1b10
Yrn:002990	path:rn00561	reversible	rn:R01041,rn:R01036	cpd:C00116	cpd:C00577	Akr1b10,Akr1b7,Akr1b8,Akr1b3,Akr1a4
Yrn:002991	path:rn00561	irreversible	rn:R01041,rn:R01036	cpd:C00577	cpd:C00116	Akr1a4,Akr1b7,Akr1b8,Akr1b3,Akr1b10
Yrn:002992	path:rn00561	reversible	rn:R01752	cpd:C00577	cpd:C00258	Aldh9a1,Aldh7a1,Aldh2,Aldh1b1,Aldh3a2
Yrn:002994	path:rn00561	irreversible	rn:R04470	cpd:C06037	cpd:C03692	Gla
Yrn:003001	path:rn00561,path:rn00564	irreversible	rn:R02240	cpd:C00641	cpd:C00416	Dgke,Dgkh,Dgkg,Dgkb,Dgki,Dgkz,Dgka,Dgkd,Dgkq
Yrn:003003	path:rn00562	irreversible	rn:R05803	cpd:C11557	cpd:C04637	Pip4k2a,Pip4k2b,Pip4k2c
Yrn:003004	path:rn00562	irreversible	rn:R04404	cpd:C04637	cpd:C01277	Synj1,Synj2,Inpp5e,Ocrl,Inpp5b
Yrn:003005	path:rn00562	irreversible	rn:R05800	cpd:C01245	cpd:C11555	Ipmk
Yrn:003006	path:rn00562	irreversible	rn:R05801	cpd:C11555	cpd:C01284	Ipmk
Yrn:003007	path:rn00562	irreversible	rn:R04513	cpd:C05981	cpd:C04637	Pten
Yrn:003008	path:rn00562	irreversible	rn:R03434	cpd:C01272	cpd:C01245	Minpp1
Yrn:003009	path:rn00562	irreversible	rn:R03430	cpd:C01272	cpd:C01243	Inpp5a,Inpp5j,Inpp5k
Yrn:003010	path:rn00562	irreversible	rn:R03433	cpd:C01245	cpd:C01272	Itpkc,Itpka,Itpkb
Yrn:003011	path:rn00562	irreversible	rn:R03428	cpd:C01243	cpd:C01272	Itpk1
Yrn:003014	path:rn00562	irreversible	rn:R03429	cpd:C01243	cpd:C04477	Itpk1
Yrn:003016	path:rn00562	reversible	rn:R03479	cpd:C04520	cpd:C01284	Itpk1
Yrn:003017	path:rn00562	irreversible	rn:R03394	cpd:C01245	cpd:C01220	Inpp5j,Inpp5k,Inpp5a
Yrn:003018	path:rn00562	irreversible	rn:R03427	cpd:C01243	cpd:C04063	Inpp1
Yrn:003019	path:rn00562	irreversible	rn:R03393	cpd:C01220	cpd:C03546	Inpp1
Yrn:003020	path:rn00562	irreversible	rn:R04372	cpd:C04063	cpd:C04006	Inpp4b,Inpp4a
Yrn:003021	path:rn00562	irreversible	rn:R03330	cpd:C04062	cpd:C01177	Mtm1
Yrn:003022	path:rn00562	irreversible	rn:R01186	cpd:C03546	cpd:C00137	Impad1,Impa2,Impa1
Yrn:003024	path:rn00562	irreversible	rn:R03361	cpd:C01194	cpd:C01277	Pi4k2a,Pi4k2b,Pi4ka,Pi4kb
Yrn:003026	path:rn00562	irreversible	rn:R03469	cpd:C01277	cpd:C04637	Pip5k1b,Pip5k1c,Pip5k1a,Pip5kl1
Yrn:003027	path:rn00562	irreversible	rn:R03362,rn:R03363	cpd:C01194	cpd:C04549	Pik3r5,Pik3r1,Pik3r2,Pik3r3,Mtm1,Pik3c3
Yrn:003028	path:rn00562	irreversible	rn:R01185	cpd:C01177	cpd:C00137	Impa2,Impa1,Impad1
Yrn:003029	path:rn00562	irreversible	rn:R03435	cpd:C04637	cpd:C00641	Plcd1,Plcb1,Plcb4,Plcg1,Plcz1,Plcb3,Plcd4,Plcg2,Plce1,Plcd3,Plcb2
Yrn:003030	path:rn00562	irreversible	rn:R03435	cpd:C04637	cpd:C01245	Plcd4,Plcg2,Plce1,Plcd3,Plcb2,Plcd1,Plcb1,Plcb4,Plcg1,Plcz1,Plcb3
Yrn:003033	path:rn00562	irreversible	rn:R05202	cpd:C01284	cpd:C01204	Ippk
Yrn:003034	path:rn00562	irreversible	rn:R04545	cpd:C04637	cpd:C05981	Pik3cb,Pik3cd,Pik3r5,Pik3cg,Pik3ca,Pik3r1,Pik3r2,Pik3r3
Yrn:003043	path:rn00562	irreversible	rn:R01015	cpd:C00111	cpd:C00118	Tpi1
Yrn:003044	path:rn00562	irreversible	rn:R05802	cpd:C04549	cpd:C11556	Pikfyve
Yrn:003045	path:rn00562	irreversible	rn:R01802	cpd:C00137	cpd:C01194	Cdipt
Yrn:003046	path:rn00562	irreversible	rn:R07299	cpd:C11554	cpd:C04549	Inpp4a,Inpp4b
Yrn:003047	path:rn00562	irreversible	rn:R05795	cpd:C01277	cpd:C11554	Pik3c2a,Pik3r1,Pik3r2,Pik3c2b,Pik3r3,Pik3c2g,Pik3r5
Yrn:003048	path:rn00562	irreversible	rn:R09827	cpd:C05981	cpd:C11554	Inppl1,Inpp5d
Yrn:003052	path:rn00563	irreversible	rn:R05916	cpd:C01194	gl:G00143	Dpm2,Pigyl,Piga,Pigc,Pigh,Pigq,Pigp
Yrn:003053	path:rn00563	irreversible	rn:R05916	gl:G10610	gl:G00143	Pigc,Dpm2,Pigyl,Pigh,Pigq,Pigp,Piga
Yrn:003054	path:rn00563	irreversible	rn:R05919	gl:G00145	gl:G00146	Pigm,Pigx
Yrn:003055	path:rn00563	irreversible	rn:R05919	gl:G10617	gl:G00146	Pigm,Pigx
Yrn:003056	path:rn00563	irreversible	rn:R08107	cpd:C00350	gl:G13044	Pigo,Pigf
Yrn:003057	path:rn00563	irreversible	rn:R08107	gl:G00149	gl:G13044	Pigf,Pigo
Yrn:003058	path:rn00563	irreversible	rn:R05917	gl:G00143	gl:G00144	Pigl
Yrn:003059	path:rn00563	irreversible	rn:R05922	gl:G10617	gl:G00149	Pigb
Yrn:003060	path:rn00563	irreversible	rn:R05922	gl:G00148	gl:G00149	Pigb
Yrn:003061	path:rn00563	irreversible	rn:R05920	cpd:C00350	gl:G00147	Pign
Yrn:003062	path:rn00563	irreversible	rn:R05920	gl:G00146	gl:G00147	Pign
Yrn:003063	path:rn00563	irreversible	rn:R06623	gl:G00144	gl:G12396	Gpld1
Yrn:003064	path:rn00563	irreversible	rn:R05918	cpd:C00154	gl:G00145	Pigw
Yrn:003065	path:rn00563	irreversible	rn:R05918	gl:G00144	gl:G00145	Pigw
Yrn:003066	path:rn00563	irreversible	rn:R05921	gl:G10617	gl:G00148	Pigv
Yrn:003067	path:rn00563	irreversible	rn:R05921	gl:G00147	gl:G00148	Pigv
Yrn:003068	path:rn00564	irreversible	rn:R07376	cpd:C00350	cpd:C02737	Ptdss2
Yrn:003069	path:rn00564	irreversible	rn:R07377	cpd:C00157	cpd:C02737	Ptdss1
Yrn:003070	path:rn00564	reversible	rn:R00842,rn:R00848	cpd:C00093	cpd:C00111	Gpd1,Gpd1l,Gpd2
Yrn:003075	path:rn00564	irreversible	rn:R01013	cpd:C00111	cpd:C03372	Gnpat
Yrn:003079	path:rn00564	irreversible	rn:R01318	cpd:C04230	cpd:C00157	Lpcat3,Lpcat1,Lpcat2,Lpcat4
Yrn:003080	path:rn00564	irreversible	rn:R01321	cpd:C00641	cpd:C00157	Chpt1,Cept1
Yrn:003081	path:rn00564	irreversible	rn:R01321	cpd:C00307	cpd:C00157	Cept1,Chpt1
Yrn:003082	path:rn00564	irreversible	rn:R01890	cpd:C00588	cpd:C00307	Pcyt1b,Pcyt1a
Yrn:003083	path:rn00564	irreversible	rn:R01021	cpd:C00114	cpd:C00588	Chkb,Chka
Yrn:003084	path:rn00564	irreversible	rn:R01026	cpd:C01996	cpd:C00114	Ache
Yrn:003085	path:rn00564	irreversible	rn:R01023	cpd:C00114	cpd:C01996	Chat
Yrn:003086	path:rn00564	irreversible	rn:R02038	cpd:C00346	cpd:C00570	Pcyt2
Yrn:003087	path:rn00564	irreversible	rn:R01468	cpd:C00189	cpd:C00346	Chka,Etnk1,Etnk2,Chkb
Yrn:003089	path:rn00564	irreversible	rn:R01316	cpd:C00157	cpd:C04233	Pla2g16
Yrn:003090	path:rn00564	irreversible	rn:R01315,rn:R02114	cpd:C00157	cpd:C04230	Pla2g4e,Pla2g2d,Pla2g2e,Pla2g16,Lcat,Pla2g2a,Pla2g4c,Pla2g10,Pla2g4d,Pla2g4a,Pla2g2f,Pla2g4f,Pla2g12b,Pla2g4b,Pla2g2c,Pla2g3,Plb1,Pla2g12a,Pla2g1b,Pla2g5,Pla2g6
Yrn:003092	path:rn00564	irreversible	rn:R01310	cpd:C00157	cpd:C00416	Pld1,Pld2
Yrn:003093	path:rn00564	irreversible	rn:R04034	cpd:C02737	cpd:C05974	Pla2g16
Yrn:003094	path:rn00564	irreversible	rn:R02051	cpd:C00350	cpd:C00416	Pld1,Pld2
Yrn:003098	path:rn00564	irreversible	rn:R02053	cpd:C00350	cpd:C04438	Pla2g10,Pla2g4d,Pla2g4a,Pla2g16,Pla2g2f,Pla2g4f,Pla2g12b,Pla2g4b,Pla2g2c,Pla2g3,Plb1,Pla2g12a,Pla2g1b,Pla2g5,Pla2g6,Pla2g4e,Pla2g2d,Pla2g2e,Pla2g2a,Pla2g4c
Yrn:003099	path:rn00564	irreversible	rn:R01802	cpd:C00269	cpd:C01194	Cdipt
Yrn:003102	path:rn00564	irreversible	rn:R02054	cpd:C00350	cpd:C05973	Pla2g16
Yrn:003103	path:rn00564	irreversible	rn:R06870	cpd:C00346	cpd:C00189	Phospho1
Yrn:003110	path:rn00564	irreversible	rn:R02057	cpd:C00641	cpd:C00350	Cept1,Ept1
Yrn:003111	path:rn00564	irreversible	rn:R02057	cpd:C00570	cpd:C00350	Ept1,Cept1
Yrn:003112	path:rn00564	irreversible	rn:R03416	cpd:C04438	cpd:C01233	Plb1,Lypla1,Pnpla6,Pnpla7
Yrn:003115	path:rn00564	irreversible	rn:R04480	cpd:C04438	cpd:C00350	Mboat2,Lpcat3,Lpcat4,Mboat1
Yrn:003116	path:rn00564	irreversible	rn:R03417	cpd:C05973	cpd:C01233	Lypla2,Pnpla6,Pnpla7,Plb1
Yrn:003117	path:rn00564	irreversible	rn:R01799	cpd:C00416	cpd:C00269	Cds2,Cds1
Yrn:003120	path:rn00564	irreversible	rn:R02747	cpd:C04233	cpd:C00670	Plb1,Pnpla6,Pnpla7,Lypla2
Yrn:003121	path:rn00564	irreversible	rn:R00855	cpd:C00513	cpd:C00093	2310004I24Rik
Yrn:003122	path:rn00564	irreversible	rn:R02055	cpd:C02737	cpd:C00350	Pisd
Yrn:003123	path:rn00564	irreversible	rn:R06871	cpd:C00588	cpd:C00114	Phospho1
Yrn:003124	path:rn00564	irreversible	rn:R01320	cpd:C04308	cpd:C00157	Pemt
Yrn:003126	path:rn00564	irreversible	rn:R02746	cpd:C04230	cpd:C00670	Lypla1,Pnpla6,Pnpla7,Pla2g15,Plb1
Yrn:003129	path:rn00564	irreversible	rn:R03424	cpd:C01241	cpd:C04308	Pemt
Yrn:003130	path:rn00564	irreversible	rn:R02056	cpd:C00350	cpd:C01241	Pemt
Yrn:003132	path:rn00564	irreversible	rn:R01801	cpd:C00269	cpd:C03892	Pgs1
Yrn:003133	path:rn00564	irreversible	rn:R07390,rn:R02030	cpd:C00344	cpd:C05980	Crls1
Yrn:003134	path:rn00564	irreversible	rn:R07390,rn:R02030	cpd:C00269	cpd:C05980	Crls1
Yrn:003135	path:rn00564	irreversible	rn:R09034	cpd:C03819	cpd:C01194	Agpat3,Agpat4,Lclat1,Mboat7
Yrn:003136	path:rn00564	irreversible	rn:R09037	cpd:C18129	cpd:C05980	Taz,Lclat1
Yrn:003137	path:rn00564	irreversible	rn:R09036	cpd:C18126	cpd:C00344	Lclat1,Lpcat1,Lpcat2,Lpcat4,Lpgat1
Yrn:003138	path:rn00564	irreversible	rn:R09035	cpd:C18125	cpd:C02737	Lpcat4,Mboat1,Mboat2,Lpcat3
Yrn:003144	path:rn00565	irreversible	rn:R04311	cpd:C03372	cpd:C03715	Agps
Yrn:003145	path:rn00565	irreversible	rn:R04452	cpd:C04598	cpd:C04317	Pafah2,Pafah1b3,Pafah1b1,Pafah1b2,Pla2g7
Yrn:003147	path:rn00565	irreversible	rn:R04321	cpd:C03820	cpd:C04598	Cept1,Chpt1
Yrn:003149	path:rn00565	irreversible	rn:R06364	cpd:C03201	cpd:C04475	Ept1,Cept1
Yrn:003150	path:rn00565	irreversible	rn:R07388	cpd:C04635	cpd:C15646	Enpp2
Yrn:003152	path:rn00565	irreversible	rn:R04162	cpd:C05977	cpd:C03201	Ppap2c,Ppap2a,Ppap2b
Yrn:003154	path:rn00565	irreversible	rn:R07387	cpd:C05212	cpd:C04317	Pla2g10,Pla2g4d,Pla2g4a,Pla2g2f,Pla2g4f,Pla2g12b,Pla2g4b,Pla2g2c,Pla2g3,Pla2g12a,Pla2g1b,Pla2g5,Pla2g6,Pla2g4e,Pla2g2d,Pla2g2e,Plb1,Pla2g16,Pla2g2a,Pla2g4c
Yrn:003156	path:rn00565	reversible	rn:R07384	cpd:C04756	cpd:C03454	Ept1,Cept1
Yrn:003157	path:rn00565	irreversible	rn:R07385	cpd:C04756	cpd:C15647	Pld1,Pld2
Yrn:003158	path:rn00565	irreversible	rn:R07379	cpd:C04756	cpd:C04635	Pla2g2c,Pla2g3,Pla2g12a,Pla2g1b,Pla2g5,Pla2g6,Pla2g4e,Pla2g2d,Pla2g2e,Plb1,Pla2g16,Pla2g2a,Pla2g4c,Pla2g10,Pla2g4d,Pla2g4a,Pla2g2f,Pla2g4f,Pla2g12b,Pla2g4b
Yrn:003160	path:rn00565	irreversible	rn:R03438	cpd:C04317	cpd:C05212	Lpcat1,Lpcat2
Yrn:003162	path:rn00565	irreversible	rn:R03437	cpd:C04317	cpd:C04598	Lpcat4,Lpcat1,Lpcat2
Yrn:003163	path:rn00565	irreversible	rn:R07389	cpd:C03201	cpd:C05212	Cept1,Chpt1
Yrn:003171	path:rn00565	irreversible	rn:R07380	cpd:C04635	cpd:C15645	Enpp6
Yrn:003172	path:rn00565	irreversible	rn:R04413	cpd:C04635	cpd:C04756	Lpcat4
Yrn:003173	path:rn00590	irreversible	rn:R07111	cpd:C14768	cpd:C14772	Ephx2
Yrn:003174	path:rn00590	irreversible	rn:R07110	cpd:C14769	cpd:C14773	Ephx2
Yrn:003175	path:rn00590	irreversible	rn:R07109	cpd:C14770	cpd:C14774	Ephx2
Yrn:003176	path:rn00590	irreversible	rn:R07108	cpd:C14771	cpd:C14775	Ephx2
Yrn:003178	path:rn00590	irreversible	rn:R07052	cpd:C00219	cpd:C14768	Cyp2b9,Cyp2j11,Cyp2j5,Cyp2b10,Cyp2j12,Cyp2c50,Cyp2c65,Cyp2c38,Cyp2j13,Cyp2c66,Cyp2b13,Cyp2b23,Cyp2c55,Cyp2j6,Cyp2c40,Cyp2c37,Cyp2j8,Cyp2c70,Cyp2c44,Cyp2b19,Cyp2c54,Cyp2c68,Cyp2j9,Cyp2c39,Cyp2c29
Yrn:003179	path:rn00590	irreversible	rn:R07051	cpd:C00219	cpd:C14769	Cyp2c66,Cyp2b13,Cyp2b23,Cyp2c55,Cyp2j6,Cyp2c40,Cyp2c37,Cyp2j8,Cyp2c70,Cyp2c44,Cyp2b19,Cyp2c54,Cyp2c68,Cyp2j9,Cyp2c39,Cyp2c29,Cyp2b9,Cyp2j11,Cyp2j5,Cyp2b10,Cyp2j12,Cyp2c50,Cyp2c65,Cyp2c38,Cyp2j13
Yrn:003180	path:rn00590	irreversible	rn:R07050	cpd:C00219	cpd:C14770	Cyp2c70,Cyp2c44,Cyp2b19,Cyp4a29-ps,Cyp2c54,Cyp2c68,Cyp2j9,Cyp4a30b-ps,Cyp2c39,Cyp4a14,Cyp2c29,Cyp2b9,Cyp2j11,Cyp4a10,Cyp2j5,Cyp2b10,Cyp2j12,Cyp4a31,Cyp2c50,Cyp2c65,Cyp4a32,Cyp2c38,Cyp2j13,Cyp4a12a,Cyp2c66,Cyp2b13,Cyp2b23,Cyp2c55,Cyp4a12b,Cyp2j6,Cyp2c40,Cyp2c37,Cyp2j8
Yrn:003181	path:rn00590	irreversible	rn:R07048	cpd:C00219	cpd:C14771	Cyp2j11,Cyp2j5,Cyp2b10,Cyp2j12,Cyp2c50,Cyp2c65,Cyp2c38,Cyp2j13,Cyp2c66,Cyp2b13,Cyp2b23,Cyp2c55,Cyp2j6,Cyp2c40,Cyp2c37,Cyp2j8,Cyp2c70,Cyp2c44,Cyp2b19,Cyp2c54,Cyp2c68,Cyp2j9,Cyp2c39,Cyp2c29,Cyp2b9
Yrn:003182	path:rn00590	irreversible	rn:R07044	cpd:C14781	cpd:C14782	Cyp2j9,Cyp2j11,Cyp2j5,Cyp2j12,Cyp2j13,Cyp2j6,Cyp2j8
Yrn:003183	path:rn00590	irreversible	rn:R07045	cpd:C14813	cpd:C14814	Cyp2j6,Cyp2j8,Cyp2j9,Cyp2j11,Cyp2j5,Cyp2j12,Cyp2j13
Yrn:003184	path:rn00590	irreversible	rn:R07042	cpd:C05966	cpd:C14781	Cyp2c70,Cyp2c44,Cyp2c54,Cyp2c68,Cyp2j6,Cyp2c39,Cyp2j8,Cyp2c29,Cyp2j9,Cyp2c50,Cyp2c65,Cyp2c38,Cyp2j11,Cyp2j5,Cyp2c66,Cyp2j12,Cyp2c55,Cyp2c40,Cyp2j13,Cyp2c37
Yrn:003185	path:rn00590	irreversible	rn:R07043	cpd:C05966	cpd:C14813	Cyp2j5,Cyp2c66,Cyp2j12,Cyp2c55,Cyp2c40,Cyp2j13,Cyp2c37,Cyp2c70,Cyp2c44,Cyp2c54,Cyp2c68,Cyp2j6,Cyp2c39,Cyp2j8,Cyp2c29,Cyp2j9,Cyp2c50,Cyp2c65,Cyp2c38,Cyp2j11
Yrn:003186	path:rn00590	irreversible	rn:R07054	cpd:C00219	cpd:C14778	Cyp2c70,Cyp2c44,Cyp2c54,Cyp2c68,Cyp2c39,Cyp2c29,Cyp2c50,Cyp2c65,Cyp2c38,Cyp2c66,Cyp2c55,Cyp2c40,Cyp2c37
Yrn:003187	path:rn00590	irreversible	rn:R07053	cpd:C00219	cpd:C14823	Alox8
Yrn:003188	path:rn00590	irreversible	rn:R07038	cpd:C00219	cpd:C14812	Alox12b
Yrn:003189	path:rn00590	irreversible	rn:R07041	cpd:C00219	cpd:C14748	Cyp4f14,Cyp4a29-ps,Cyp4f18,Cyp4f13,Cyp4a10,Cyp4f15,Cyp4a12b,Cyp4a30b-ps,Cyp4a31,Cyp4f16,Cyp4a32,Cyp2u1,Cyp4a14,Cyp4a12a,Cyp4f39,Cyp4f40,Cyp4f17
Yrn:003192	path:rn00590	irreversible	rn:R07035	cpd:C05966	cpd:C04742	Gpx7,Gpx1,Gpx2,Gpx6,Gpx3,Gpx8,Gpx5
Yrn:003198	path:rn00590	irreversible	rn:R07046	cpd:C00219	cpd:C14749	Cyp2j5,Cyp2j9,Cyp2j12,Cyp2e1,Cyp2j6,Cyp2j13,Cyp2u1,Cyp2j8,Cyp2j11
Yrn:003202	path:rn00590	irreversible	rn:R07034	cpd:C05356	cpd:C04805	Gpx7,Gpx1,Gpx2,Gpx6,Gpx3,Gpx8,Gpx5
Yrn:003203	path:rn00590	irreversible	rn:R01596	cpd:C00219	cpd:C05965	Alox12,Alox12e
Yrn:003204	path:rn00590	irreversible	rn:R01593	cpd:C00219	cpd:C05966	Alox15,Alox8
Yrn:003205	path:rn00590	irreversible	rn:R00073	cpd:C05956	cpd:C00427	Ptgs2,Ptgs1
Yrn:003206	path:rn00590	reversible	rn:R01317	cpd:C00219	cpd:C00157	Pla2g3,Plb1,Pla2g12a,Pla2g1b,Pla2g5,Pla2g6,Pla2g4e,Pla2g2d,Pla2g2e,Pla2g2a,Pla2g4c,Pla2g10,Pla2g4d,Pla2g4a,Pla2g16,Pla2g2f,Pla2g4f,Pla2g12b,Pla2g4b,Pla2g2c
Yrn:003207	path:rn00590	irreversible	rn:R03058	cpd:C05356	cpd:C00909	Alox5
Yrn:003208	path:rn00590	irreversible	rn:R01595	cpd:C00219	cpd:C05356	Alox5
Yrn:003209	path:rn00590	irreversible	rn:R03057	cpd:C00909	cpd:C02165	Lta4h
Yrn:003210	path:rn00590	irreversible	rn:R03866	cpd:C02165	cpd:C04853	Cyp4f13,Cyp4f15,Cyp4f16,Cyp4f39,Cyp4f40,Cyp4f17,Cyp4f14,Cyp4f18
Yrn:003211	path:rn00590	irreversible	rn:R03059	cpd:C00909	cpd:C02166	Ltc4s
Yrn:003212	path:rn00590	irreversible	rn:R03867	cpd:C02166	cpd:C05951	Ggt7,Ggt6,Ggt5,Ggt1
Yrn:003213	path:rn00590	irreversible	rn:R01590	cpd:C00219	cpd:C05956	Ptgs2,Ptgs1
Yrn:003214	path:rn00590	irreversible	rn:R02267	cpd:C00427	cpd:C01312	Ptgis
Yrn:003215	path:rn00590	irreversible	rn:R02265	cpd:C00427	cpd:C00584	Ptges2,LOC100048119,Ptges3,Gm9769,Ptges
Yrn:003216	path:rn00590	irreversible	rn:R02268	cpd:C00427	cpd:C02198	Tbxas1
Yrn:003218	path:rn00590	irreversible	rn:R02266	cpd:C00427	cpd:C00696	Hpgds,Ptgds
Yrn:003220	path:rn00590	irreversible	rn:R02581	cpd:C00584	cpd:C00639	Cbr1,Cbr3,Cbr2
Yrn:003233	path:rn00590	irreversible	rn:R09506	cpd:C00427	cpd:C00639	2810405K02Rik
Yrn:003236	path:rn00591	irreversible	rn:R07055	cpd:C01595	cpd:C14825	Cyp2j8,Cyp2c66,Cyp2j9,Cyp2c55,Cyp3a25,Cyp3a11,Cyp2c40,Cyp2c37,Cyp3a41b,Cyp1a2,Cyp2j11,Cyp2c70,Cyp2c44,Cyp2c54,Cyp2e1,Cyp2j5,Cyp3a16,Cyp2c68,Cyp2j12,Cyp3a41a,Cyp2c39,Cyp2j13,Cyp2c29,Cyp3a44,Cyp3a13,Cyp2c50,Cyp2j6,Cyp2c65,Cyp2c38
Yrn:003237	path:rn00591	irreversible	rn:R07056	cpd:C01595	cpd:C14826	Cyp2j13,Cyp2c29,Cyp3a44,Cyp2j6,Cyp3a13,Cyp2c50,Cyp2c65,Cyp2c38,Cyp2j8,Cyp2c66,Cyp2j9,Cyp2c55,Cyp3a25,Cyp3a11,Cyp2c40,Cyp2c37,Cyp3a41b,Cyp1a2,Cyp2j11,Cyp2c70,Cyp2c44,Cyp2c54,Cyp2e1,Cyp2j5,Cyp3a16,Cyp2c68,Cyp2j12,Cyp3a41a,Cyp2c39
Yrn:003238	path:rn00591	irreversible	rn:R07058	cpd:C14762	cpd:C14765	Akr1c6
Yrn:003239	path:rn00591	irreversible	rn:R03626	cpd:C01595	cpd:C04717	Alox15
Yrn:003241	path:rn00591	irreversible	rn:R07064	cpd:C00157	cpd:C01595	Pla2g6,Pla2g4e,Pla2g2d,Pla2g2e,Plb1,Pla2g16,Pla2g2a,Pla2g4c,Pla2g10,Pla2g4d,Pla2g4a,Pla2g2f,Pla2g4f,Pla2g12b,Pla2g4b,Pla2g2c,Pla2g3,Pla2g12a,Pla2g1b,Pla2g5
Yrn:003250	path:rn00592	irreversible	rn:R07896	cpd:C16335	cpd:C16336	Acox1,Acox3
Yrn:003251	path:rn00592	irreversible	rn:R07892	cpd:C16331	cpd:C16332	Acox1,Acox3
Yrn:003252	path:rn00592	irreversible	rn:R07899	cpd:C16338	cpd:C16339	Acaa1a,Acaa1b
Yrn:003253	path:rn00592	irreversible	rn:R07895	cpd:C16334	cpd:C16335	Acaa1b,Acaa1a
Yrn:003259	path:rn00592	irreversible	rn:R07891	cpd:C16330	cpd:C16331	Acaa1a,Acaa1b
Yrn:003260	path:rn00592	irreversible	rn:R07888	cpd:C16327	cpd:C16328	Acox3,Acox1
Yrn:003264	path:rn00592	irreversible	rn:R07859,rn:R07860	cpd:C00157	cpd:C06427	Pla2g6,Pla2g4e,Pla2g2d,Pla2g2e,Plb1,Pla2g16,Pla2g2a,Pla2g4c,Pla2g10,Pla2g4d,Pla2g4a,Pla2g2f,Pla2g4f,Pla2g12b,Pla2g4b,Pla2g2c,Pla2g3,Pla2g12a,Pla2g1b,Pla2g5
Yrn:003268	path:rn00592	irreversible	rn:R07861	cpd:C06427	cpd:C16300	Fads2
Yrn:003272	path:rn00600	irreversible	rn:R06518	cpd:C12126	cpd:C00836	Acer3,Acer1,Acer2
Yrn:003273	path:rn00600	irreversible	rn:R06528	cpd:C12145	cpd:C12144	Acer2,Acer1
Yrn:003275	path:rn00600	irreversible	rn:R06522	cpd:C02960	cpd:C00195	Ppap2c,Ppap2a,Ppap2b
Yrn:003276	path:rn00600	irreversible	rn:R06521	cpd:C06124	cpd:C00319	Ppap2a,Ppap2b,Ppap2c
Yrn:003277	path:rn00600	irreversible	rn:R06520	cpd:C01120	cpd:C00836	Ppap2a,Sgpp1,Sgpp2,Ppap2c,Ppap2b
Yrn:003278	path:rn00600	irreversible	rn:R06517	cpd:C00836	cpd:C12126	Lass5,Lass1,Lass4,Lass3,Lass6,Lass2
Yrn:003279	path:rn00600	irreversible	rn:R06519	cpd:C12126	cpd:C00195	9130409I23Rik,Degs1,Degs2
Yrn:003283	path:rn00600	irreversible	rn:R02541	cpd:C00550	cpd:C00195	Smpd3,Smpd4,Smpd2,Enpp7,Smpd1
Yrn:003284	path:rn00600	irreversible	rn:R01496	cpd:C00319	cpd:C00195	Lass3,Lass6,Lass2,Lass5,Lass1,Lass4
Yrn:003288	path:rn00600	irreversible	rn:R01495	cpd:C00195	cpd:C02960	Cerk
Yrn:003289	path:rn00600	irreversible	rn:R01281	cpd:C00154	cpd:C02934	Sptlc2,Sptlc1,Sptlc3
Yrn:003290	path:rn00600	irreversible	rn:R01281	cpd:C00065	cpd:C02934	Sptlc3,Sptlc2,Sptlc1
Yrn:003291	path:rn00600	irreversible	rn:R02978	cpd:C02934	cpd:C00836	Kdsr
Yrn:003292	path:rn00600	irreversible	rn:R05105	cpd:C06126	cpd:C06127	Gal3st1
Yrn:003293	path:rn00600	irreversible	rn:R04019	cpd:C06126	cpd:C02686	Gla
Yrn:003294	path:rn00600	reversible	rn:R04017	cpd:C02686	cpd:C06125	Gal3st1
Yrn:003295	path:rn00600	irreversible	rn:R04018	cpd:C06128	cpd:C02686	Neu2,Neu1,Neu4,Neu3
Yrn:003296	path:rn00600	irreversible	rn:R01500	cpd:C00195	cpd:C02686	Ugt8a
Yrn:003297	path:rn00600	irreversible	rn:R03355	cpd:C01290	cpd:C01190	Glb1
Yrn:003298	path:rn00600	irreversible	rn:R01498	cpd:C01190	cpd:C00195	Gba
Yrn:003299	path:rn00600	irreversible	rn:R01497	cpd:C00195	cpd:C01190	Ugcg
Yrn:003300	path:rn00600	irreversible	rn:R01494	cpd:C00195	cpd:C00319	Acer2,Asah1,Asah2,Acer1
Yrn:003303	path:rn00600	irreversible	rn:R01926	cpd:C00319	cpd:C06124	Sphk1,Sphk2
Yrn:003304	path:rn00600	irreversible	rn:R02976	cpd:C00836	cpd:C01120	Sphk2,Sphk1
Yrn:003305	path:rn00600	irreversible	rn:R06516	cpd:C06124	cpd:C00346	Sgpl1
Yrn:003306	path:rn00600	irreversible	rn:R02464	cpd:C01120	cpd:C00346	Sgpl1
Yrn:003308	path:rn00600	irreversible	rn:R03617	cpd:C02686	cpd:C00195	Galc
Yrn:003309	path:rn00600	irreversible	rn:R04856	cpd:C06125	cpd:C02686	Arsa
Yrn:003310	path:rn00600	irreversible	rn:R03354	cpd:C01190	cpd:C01290	B4galt6
Yrn:003312	path:rn00600	reversible	rn:R08969	cpd:C00195	cpd:C00550	Sgms1,Sgms2
Yrn:003313	path:rn00601	irreversible	rn:R05974	gl:G00067	gl:G00068	B3gnt2,B3gnt3,B3gnt1
Yrn:003314	path:rn00601	irreversible	rn:R06230	gl:G00067	gl:G00076	Fut4,Fut9
Yrn:003315	path:rn00601	irreversible	rn:R06224	gl:G00085	gl:G00086	Fut4,Fut9
Yrn:003316	path:rn00601	irreversible	rn:R06222	gl:G00084	gl:G00085	Fut9,Fut4
Yrn:003317	path:rn00601	irreversible	rn:R06227	gl:G00081	gl:G00082	Fut4,Fut9
Yrn:003318	path:rn00601	irreversible	rn:R06221	gl:G00089	gl:G00090	Fut4,Fut9
Yrn:003319	path:rn00601	irreversible	rn:R06033	gl:G00066	gl:G00067	B4galt1,B4galt4,B4galt3
Yrn:003320	path:rn00601	irreversible	rn:R05977	gl:G00036	gl:G00050	B4galt2,B4galt1,B4galt4,B4galt3
Yrn:003321	path:rn00601	irreversible	rn:R05975	gl:G00050	gl:G00066	B3gnt1,B3gnt2,B3gnt3,B3gnt4
Yrn:003322	path:rn00601	irreversible	rn:R06039	gl:G00069	gl:G00084	Fut4,Fut9
Yrn:003323	path:rn00601	irreversible	rn:R06038	gl:G00067	gl:G00089	Fut4,Fut9
Yrn:003324	path:rn00601	irreversible	rn:R06076	gl:G00071	gl:G00081	Fut4,Fut9
Yrn:003325	path:rn00601	irreversible	rn:R06095	gl:G00055	gl:G00056	Fut4,Fut9
Yrn:003326	path:rn00601	irreversible	rn:R06075	gl:G00062	gl:G00063	Fut7,Fut4
Yrn:003327	path:rn00601	irreversible	rn:R06025	gl:G00050	gl:G00060	Fut4,Fut9
Yrn:003328	path:rn00601	irreversible	rn:R06191	gl:G00074	gl:G00075	Abo
Yrn:003330	path:rn00601	irreversible	rn:R06037	gl:G00067	gl:G00088	St3gal6
Yrn:003333	path:rn00601	irreversible	rn:R06193	gl:G00071	gl:G00072	Abo
Yrn:003334	path:rn00601	irreversible	rn:R06041	gl:G00073	gl:G00074	Fut2,Sec1,Fut1
Yrn:003337	path:rn00601	irreversible	rn:R06190	gl:G00071	gl:G00083	Abo
Yrn:003338	path:rn00601	irreversible	rn:R06189	gl:G00067	gl:G00077	Gcnt2
Yrn:003340	path:rn00601	irreversible	rn:R06032	gl:G00062	gl:G00064	St8sia1
Yrn:003342	path:rn00601	irreversible	rn:R06026	gl:G00050	gl:G00062	St3gal6
Yrn:003343	path:rn00601	irreversible	rn:R05978	gl:G00050	gl:G00051	Ggta1
Yrn:003344	path:rn00601	irreversible	rn:R06029	gl:G00055	gl:G00052	Abo
Yrn:003345	path:rn00601	irreversible	rn:R06024	gl:G00050	gl:G00055	Fut1,Fut2,Sec1
Yrn:003346	path:rn00601	irreversible	rn:R06027	gl:G00051	gl:G00052	Fut2,Sec1,Fut1
Yrn:003347	path:rn00601	irreversible	rn:R05971	gl:G00092	gl:G00036	B3gnt5
Yrn:003348	path:rn00601	irreversible	rn:R06187	gl:G00055	gl:G00054	Abo
Yrn:003349	path:rn00601	irreversible	rn:R06035	gl:G00067	gl:G00071	Fut1,Fut2,Sec1
Yrn:003350	path:rn00601	irreversible	rn:R06197	gl:G00058	gl:G00059	Abo
Yrn:003351	path:rn00601	irreversible	rn:R06031	gl:G00057	gl:G00058	Fut1,Fut2,Sec1
Yrn:003352	path:rn00601	irreversible	rn:R06006	gl:G00036	gl:G00037	B3galt5,B3galt1,B3galt2
Yrn:003353	path:rn00601	irreversible	rn:R06156	gl:G00037	gl:G00044	Fut1,Fut2,Sec1
Yrn:003354	path:rn00601	irreversible	rn:R06170	gl:G00038	gl:G00039	Fut1,Fut2,Sec1
Yrn:003355	path:rn00601	irreversible	rn:R06169	gl:G00037	gl:G00038	Ggta1
Yrn:003356	path:rn00601	irreversible	rn:R06168	gl:G00044	gl:G00039	Abo
Yrn:003359	path:rn00601	irreversible	rn:R06167	gl:G00044	gl:G00042	Abo
Yrn:003362	path:rn00601	irreversible	rn:R06153	gl:G00037	gl:G00047	St3gal4,St3gal3
Yrn:003364	path:rn00603	reversible	rn:R05964	gl:G00094	gl:G00097	B3galt5
Yrn:003366	path:rn00603	reversible	rn:R05966	gl:G00095	gl:G00094	Naga
Yrn:003367	path:rn00603	reversible	rn:R05960	gl:G00092	gl:G00093	A4galt
Yrn:003370	path:rn00603	reversible	rn:R05967	gl:G00097	gl:G00098	St3gal1,St3gal2
Yrn:003371	path:rn00603	reversible	rn:R05904	gl:G00103	gl:G00104	Fut9
Yrn:003372	path:rn00603	reversible	rn:R05968	gl:G00097	gl:G00099	Fut2,Sec1,Fut1
Yrn:003373	path:rn00603	reversible	rn:R05961	gl:G00093	gl:G00092	Gla
Yrn:003374	path:rn00603	reversible	rn:R05962	gl:G00093	gl:G00094	B3galnt1
Yrn:003375	path:rn00603	reversible	rn:R05965	gl:G00094	gl:G00095	Gbgt1
Yrn:003376	path:rn00604	irreversible	rn:R06010	gl:G00110	gl:G00109	Glb1
Yrn:003378	path:rn00604	irreversible	rn:R05947	gl:G00113	gl:G00118	St8sia5,St8sia1
Yrn:003379	path:rn00604	irreversible	rn:R05953	gl:G00119	gl:G00120	B3galt4
Yrn:003380	path:rn00604	irreversible	rn:R05952	gl:G00118	gl:G00119	B4galnt1
Yrn:003381	path:rn00604	irreversible	rn:R05949	gl:G00115	gl:G00116	St3gal1,St3gal2
Yrn:003382	path:rn00604	irreversible	rn:R05950	gl:G00116	gl:G00117	St8sia5
Yrn:003383	path:rn00604	irreversible	rn:R05951	gl:G00116	gl:G00129	St6galnac6
Yrn:003384	path:rn00604	irreversible	rn:R05945	gl:G00111	gl:G00128	St6galnac6
Yrn:003385	path:rn00604	irreversible	rn:R05958	gl:G00125	gl:G00126	St8sia5
Yrn:003386	path:rn00604	irreversible	rn:R05959	gl:G00125	gl:G00127	St6galnac3,St6galnac4,St6galnac5,St6galnac6
Yrn:003387	path:rn00604	irreversible	rn:R05940	gl:G00108	gl:G00113	St8sia1
Yrn:003388	path:rn00604	irreversible	rn:R05943	gl:G00111	gl:G00112	St8sia5
Yrn:003389	path:rn00604	irreversible	rn:R05948	gl:G00114	gl:G00115	B3galt4
Yrn:003390	path:rn00604	irreversible	rn:R05942	gl:G00110	gl:G00111	St3gal1,St3gal2
Yrn:003391	path:rn00604	irreversible	rn:R05937	gl:G00092	gl:G00108	St3gal5
Yrn:003392	path:rn00604	irreversible	rn:R05938	gl:G00092	gl:G00123	B4galnt1
Yrn:003394	path:rn00604	irreversible	rn:R05956	gl:G00123	gl:G00124	B3galt4
Yrn:003395	path:rn00604	irreversible	rn:R05941	gl:G00109	gl:G00110	B3galt4
Yrn:003397	path:rn00604	irreversible	rn:R05939	gl:G00108	gl:G00109	B4galnt1
Yrn:003398	path:rn00604	irreversible	rn:R05957	gl:G00124	gl:G00125	St3gal2,St3gal1
Yrn:003399	path:rn00604	irreversible	rn:R05946	gl:G00113	gl:G00114	B4galnt1
Yrn:003402	path:rn00620	reversible	rn:R00431,rn:R00726	cpd:C00036	cpd:C00074	Pck2,Pck1
Yrn:003406	path:rn00620	irreversible	rn:R02531	cpd:C00546	cpd:C05999	Akr1b3,Akr1b10,Akr1b8,Akr1b7
Yrn:003409	path:rn00620	reversible	rn:R02527	cpd:C00937	cpd:C00546	Grhpr
Yrn:003410	path:rn00620	reversible	rn:R02530	cpd:C03451	cpd:C00546	Glo1
Yrn:003413	path:rn00620	irreversible	rn:R00197	cpd:C00256	cpd:C00022	Ldhd
Yrn:003414	path:rn00620	irreversible	rn:R01736	cpd:C03451	cpd:C00256	Hagh,Haghl
Yrn:003419	path:rn00620	reversible	rn:R00214,rn:R00216	cpd:C00149	cpd:C00022	Me2,Me1,Me3
Yrn:003426	path:rn00620	reversible	rn:R00236	cpd:C05993	cpd:C00024	Acss2,Acss1
Yrn:003429	path:rn00620	reversible	rn:R00316	cpd:C00033	cpd:C05993	Acss2,Acss1
Yrn:003430	path:rn00620,path:rn00630	irreversible	rn:R00238	cpd:C00024	cpd:C00332	Acat2,Acat1
Yrn:003437	path:rn00620	irreversible	rn:R00317	cpd:C00227	cpd:C00033	Acyp2,Acyp1
Yrn:003678	path:rn00980	irreversible	rn:R07098	cpd:C06790	cpd:C11148	Cyp2b19,Cyp2b9,Cyp2b10,Cyp2e1,Cyp2f2,Cyp2b13,Cyp2b23
Yrn:003838	path:rn00630	irreversible	rn:R01394	cpd:C00168	cpd:C01146	Hyi
Yrn:003851	path:rn00630	irreversible	rn:R00526,rn:R01959	cpd:C06049	cpd:C00058	Acy3,Afmid,Aspa
Yrn:003852	path:rn00630	reversible	rn:R01325	cpd:C00417	cpd:C00158	Aco1,Aco2
Yrn:003855	path:rn00630	irreversible	rn:R00475	cpd:C00160	cpd:C00048	Hao1,Hao2
Yrn:003856	path:rn00630	reversible	rn:R00465	cpd:C00160	cpd:C00048	Grhpr
Yrn:003866	path:rn00630	reversible	rn:R00351	cpd:C00158	cpd:C00036	Cs,Csl
Yrn:003883	path:rn00630	irreversible	rn:R01514	cpd:C00258	cpd:C00197	Glyctk
Yrn:003886	path:rn00630	irreversible	rn:R01334	cpd:C00988	cpd:C00160	Pgp
Yrn:003897	path:rn00630	reversible	rn:R00588	cpd:C00048	cpd:C00168	Agxt
Yrn:003898	path:rn00630	reversible	rn:R00588	cpd:C00048	cpd:C00037	Agxt
Yrn:003899	path:rn00630	irreversible	rn:R00945	cpd:C00037	cpd:C00065	Shmt2,Shmt1
Yrn:003900	path:rn00630	irreversible	rn:R01221	cpd:C00037	cpd:C00014	LOC674321,Amt,Gcsh
Yrn:003902	path:rn00630	irreversible	rn:R00009	cpd:C00027	cpd:C00007	Cat
Yrn:003904	path:rn00630	irreversible	rn:R00372	cpd:C00025	cpd:C00037	Agxt2,Agxt
Yrn:003905	path:rn00630	irreversible	rn:R00372	cpd:C00048	cpd:C00026	Agxt2,Agxt
Yrn:003906	path:rn00630	irreversible	rn:R00372	cpd:C00048	cpd:C00037	Agxt2,Agxt
Yrn:003907	path:rn00630	irreversible	rn:R09979	cpd:C18026	cpd:C20238	Mcee
Yrn:003946	path:rn00640	irreversible	rn:R03381	cpd:C06002	cpd:C01213	Aldh6a1
Yrn:003948	path:rn00640	reversible	rn:R02765	cpd:C00683	cpd:C01213	Mcee
Yrn:003952	path:rn00640	reversible	rn:R00926	cpd:C00100	cpd:C05983	Acss3,Acss2,Acss1
Yrn:003953	path:rn00640	reversible	rn:R01354	cpd:C05983	cpd:C00163	Acss2,Acss1,Acss3
Yrn:003954	path:rn00640	reversible	rn:R00833	cpd:C01213	cpd:C00091	Mut
Yrn:003957	path:rn00640	reversible	rn:R04432	cpd:C00100	cpd:C00894	Acadm
Yrn:003962	path:rn00640	irreversible	rn:R02940	cpd:C05985	cpd:C00804	Aldh1b1,Aldh7a1,Aldh3a2,Aldh9a1,Aldh2
Yrn:003969	path:rn00640	irreversible	rn:R01000	cpd:C05984	cpd:C00109	Ldhal6b,Ldha,Ldhb,Ldhc
Yrn:003971	path:rn00640	reversible	rn:R00740	cpd:C00222	cpd:C00083	Aldh6a1
Yrn:003972	path:rn00640	reversible	rn:R03045	cpd:C00894	cpd:C05668	Hadha,Ehhadh,Echs1
Yrn:004011	path:rn00650	irreversible	rn:R01357	cpd:C00164	cpd:C00332	Aacs
Yrn:004015	path:rn00650	reversible	rn:R03026	cpd:C00877	cpd:C01144	Ehhadh,Echs1,Hadha
Yrn:004020	path:rn00650	reversible	rn:R01171	cpd:C00136	cpd:C00877	Acads
Yrn:004023	path:rn00650	reversible	rn:R03544,rn:R03545	cpd:C01412	cpd:C06142	Akr1c6
Yrn:004024	path:rn00650	irreversible	rn:R01176	cpd:C00246	cpd:C00136	Acsm2,Acsm1,Acsm3,Acsm4,Acsm5
Yrn:004037	path:rn00650	irreversible	rn:R03534	cpd:C00026	cpd:C02630	L2hgdh
Yrn:004075	path:rn00670	reversible	rn:R00945	cpd:C00143	cpd:C00101	Shmt2,Shmt1
Yrn:004076	path:rn00670	reversible	rn:R02101	cpd:C00143	cpd:C00415	Tyms
Yrn:004078	path:rn00670	reversible	rn:R00946	cpd:C00440	cpd:C00101	Mtr
Yrn:004079	path:rn00670	reversible	rn:R02287	cpd:C00664	cpd:C00101	Ftcd
Yrn:004080	path:rn00670	irreversible	rn:R04326	cpd:C00445	cpd:C00101	Gart
Yrn:004081	path:rn00670	reversible	rn:R02302	cpd:C00445	cpd:C00664	Ftcd
Yrn:004082	path:rn00670	reversible	rn:R01220,rn:R01218	cpd:C00143	cpd:C00445	Mthfd1,Mthfd2l,Mthfd2
Yrn:004083	path:rn00670	irreversible	rn:R02301	cpd:C03479	cpd:C00445	Mthfs,Gm2382
Yrn:004084	path:rn00670	irreversible	rn:R02300	cpd:C00445	cpd:C03479	Amt
Yrn:004085	path:rn00970,path:rn00670	irreversible	rn:R03940,rn:R00941	cpd:C00234	cpd:C00101	Mtfmt,Aldh1l2,Aldh1l1
Yrn:004086	path:rn00670	irreversible	rn:R00943	cpd:C00101	cpd:C00234	Mthfd1l,Mthfd1
Yrn:004087	path:rn00670	reversible	rn:R04560,rn:R04325	cpd:C00234	cpd:C00101	Atic,Gart
Yrn:004088	path:rn00670	reversible	rn:R00936,rn:R00939	cpd:C00415	cpd:C00101	Dhfr
Yrn:004089	path:rn00670	reversible	rn:R02236,rn:R02235	cpd:C00504	cpd:C00415	Dhfr
Yrn:004090	path:rn00670	irreversible	rn:R03189	cpd:C03479	cpd:C00101	Ftcd
Yrn:004091	path:rn00670	reversible	rn:R04125	cpd:C00101	cpd:C00143	Amt
Yrn:004092	path:rn00670	irreversible	rn:R01224,rn:R07168	cpd:C00143	cpd:C00440	Mthfr
Yrn:004093	path:rn00670	reversible	rn:R01655	cpd:C00445	cpd:C00234	Mthfd2,Mthfd1,Mthfd2l
Yrn:004094	path:rn00790,path:rn00670	irreversible	rn:R00937,rn:R00940	cpd:C00504	cpd:C00101	Dhfr
Yrn:004268	path:rn00730	irreversible	rn:R07460	cpd:C15811	cpd:C15812	Nfs1
Yrn:004269	path:rn00730	irreversible	rn:R07460	cpd:C00097	cpd:C15812	Nfs1
Yrn:004275	path:rn00730	irreversible	rn:R00619	cpd:C00378	cpd:C00068	Tpk1
Yrn:004278	path:rn00730	irreversible	rn:R00618	cpd:C03028	cpd:C00068	Thtpa
Yrn:004279	path:rn00730	irreversible	rn:R00616	cpd:C00068	cpd:C03028	Tpk1
Yrn:004280	path:rn00730	irreversible	rn:R00615	cpd:C00068	cpd:C01081	Ntpcr
Yrn:004291	path:rn00740	irreversible	rn:R00160	cpd:C00016	cpd:C00061	Enpp3,Enpp1
Yrn:004292	path:rn00740	irreversible	rn:R00548	cpd:C00061	cpd:C00255	Acp2,Acpp,Acp5,Acp6,LOC100503991,Acp1,LOC631286
Yrn:004293	path:rn00740	irreversible	rn:R00549	cpd:C00255	cpd:C00061	Rfk
Yrn:004298	path:rn00740	irreversible	rn:R02363	cpd:C00007	cpd:C00472	Tyr
Yrn:004299	path:rn00740	irreversible	rn:R02363	cpd:C00007	cpd:C00001	Tyr
Yrn:004300	path:rn00740	irreversible	rn:R02363	cpd:C00530	cpd:C00472	Tyr
Yrn:004301	path:rn00740	irreversible	rn:R02363	cpd:C00530	cpd:C00001	Tyr
Yrn:004307	path:rn00740	irreversible	rn:R00161	cpd:C00061	cpd:C00016	Flad1
Yrn:004312	path:rn00740	irreversible	rn:R09520	cpd:C00016	cpd:C01352	Blvrb
Yrn:004319	path:rn00750	reversible	rn:R01710	cpd:C00534	cpd:C00250	Pnpo
Yrn:004323	path:rn00750	reversible	rn:R05085	cpd:C06055	cpd:C06054	LOC100047252,Psat1
Yrn:004332	path:rn00750	irreversible	rn:R00278	cpd:C00627	cpd:C00018	Pnpo
Yrn:004333	path:rn00750	irreversible	rn:R00277	cpd:C00647	cpd:C00018	Pnpo
Yrn:004334	path:rn00750	irreversible	rn:R01911	cpd:C00627	cpd:C00314	Pdxp,Phospho2
Yrn:004335	path:rn00750	irreversible	rn:R01909	cpd:C00314	cpd:C00627	Pdxk
Yrn:004336	path:rn00750	irreversible	rn:R00173	cpd:C00018	cpd:C00250	Pdxp,Phospho2
Yrn:004337	path:rn00750	irreversible	rn:R00174	cpd:C00250	cpd:C00018	Pdxk
Yrn:004338	path:rn00750	irreversible	rn:R02494	cpd:C00647	cpd:C00534	Pdxp,Phospho2
Yrn:004339	path:rn00750	irreversible	rn:R02493	cpd:C00534	cpd:C00647	Pdxk
Yrn:004340	path:rn00750	reversible	rn:R01711	cpd:C00314	cpd:C00250	Pnpo
Yrn:004341	path:rn00750	irreversible	rn:R01709	cpd:C00250	cpd:C00847	Aox1,Aox3,Aox4,Aox3l1
Yrn:004375	path:rn00760	irreversible	rn:R00119	cpd:C00006	cpd:C00153	Cd38,Bst1
Yrn:004376	path:rn00760	irreversible	rn:R03004	cpd:C00857	cpd:C01185	Nudt12,Enpp3,Enpp1
Yrn:004379	path:rn00760	irreversible	rn:R03348	cpd:C03722	cpd:C01185	Qprt
Yrn:004385	path:rn00760	irreversible	rn:R03346	cpd:C01185	cpd:C05841	Nt5c2,Nt5c,Nt5c3l,Nt5c1a,Nt5e,Nt5c1b,Nt5c3,Nt5m
Yrn:004386	path:rn00760	irreversible	rn:R03347	cpd:C05841	cpd:C01185	Itgb1bp3,BC016495
Yrn:004387	path:rn00760	reversible	rn:R02295	cpd:C05841	cpd:C00253	Pnp2,Pnp
Yrn:004389	path:rn00760	reversible	rn:R03005	cpd:C01185	cpd:C00857	Nmnat1,Nmnat3,Nmnat2
Yrn:004390	path:rn00760	irreversible	rn:R00257	cpd:C00857	cpd:C00003	Nadsyn1
Yrn:004392	path:rn00760	reversible	rn:R01724	cpd:C01185	cpd:C00253	Naprt1
Yrn:004394	path:rn00760	irreversible	rn:R00118	cpd:C00006	cpd:C00003	Mtmr2,Mtmr6,Mtmr1,Mtmr7,Phpt1
Yrn:004395	path:rn00760	irreversible	rn:R00103	cpd:C00003	cpd:C00455	Enpp1,Nudt12,Enpp3
Yrn:004396	path:rn00760	reversible	rn:R00137	cpd:C00455	cpd:C00003	Nmnat2,Nmnat1,Nmnat3
Yrn:004397	path:rn00760	irreversible	rn:R02323	cpd:C00455	cpd:C03150	Nt5c3,Nt5m,Nt5c2,Nt5c,Nt5c3l,Nt5c1a,Nt5e,Nt5c1b
Yrn:004398	path:rn00760	irreversible	rn:R02324	cpd:C03150	cpd:C00455	BC016495,Itgb1bp3
Yrn:004400	path:rn00760	reversible	rn:R02294	cpd:C03150	cpd:C00153	Pnp,Pnp2
Yrn:004402	path:rn00760	reversible	rn:R01271	cpd:C00455	cpd:C00153	Nampt
Yrn:004403	path:rn00760	irreversible	rn:R00102	cpd:C00003	cpd:C00153	Bst1,Cd38
Yrn:004404	path:rn00760	irreversible	rn:R01269	cpd:C00153	cpd:C02918	Nnmt
Yrn:004405	path:rn00760	irreversible	rn:R04085	cpd:C02918	cpd:C05843	Aox3l1,Aox1,Aox3,Aox4
Yrn:004406	path:rn00760	irreversible	rn:R00104	cpd:C00003	cpd:C00006	Nadk
Yrn:004407	path:rn00760	reversible	rn:R00112	cpd:C00003	cpd:C00006	Nnt
Yrn:004408	path:rn00760	irreversible	rn:R08408	cpd:C02918	cpd:C05842	Aox3l1,Aox1,Aox3,Aox4
Yrn:004423	path:rn00770	irreversible	rn:R00130	cpd:C00882	cpd:C00010	Coasy
Yrn:004424	path:rn00770	irreversible	rn:R01625	cpd:C00010	cpd:C00054	Aasdhppt
Yrn:004425	path:rn00770	irreversible	rn:R01625	cpd:C00010	cpd:C00229	Aasdhppt
Yrn:004426	path:rn00770	irreversible	rn:R01625	cpd:C03688	cpd:C00054	Aasdhppt
Yrn:004427	path:rn00770	irreversible	rn:R01625	cpd:C03688	cpd:C00229	Aasdhppt
Yrn:004428	path:rn00770	reversible	rn:R03036,rn:R03035	cpd:C01134	cpd:C00882	Enpp3,Coasy,Enpp1
Yrn:004431	path:rn00770	irreversible	rn:R02971	cpd:C00831	cpd:C01134	Pank4,Pank1,Pank3,Pank2
Yrn:004432	path:rn00770	irreversible	rn:R03269	cpd:C04352	cpd:C01134	Ppcdc
Yrn:004434	path:rn00770	irreversible	rn:R04391	cpd:C04079	cpd:C04352	Pank4,Pank2,Pank1,Pank3
Yrn:004435	path:rn00770	irreversible	rn:R04231,rn:R04230	cpd:C03492	cpd:C04352	Ppcs
Yrn:004436	path:rn00770	irreversible	rn:R04230,rn:R04231	cpd:C00097	cpd:C04352	Ppcs
Yrn:004437	path:rn00770	irreversible	rn:R03018	cpd:C00864	cpd:C03492	Pank1,Pank3,Pank4,Pank2
Yrn:004438	path:rn00770	irreversible	rn:R02269	cpd:C00429	cpd:C02642	Dpys
Yrn:004446	path:rn00770	irreversible	rn:R02973	cpd:C00831	cpd:C00864	Vnn1
Yrn:004453	path:rn00780	irreversible	rn:R01074	cpd:C00120	cpd:C05921	Hlcs
Yrn:004454	path:rn00780	irreversible	rn:R05145	cpd:C05921	cpd:C06250	Hlcs
Yrn:004455	path:rn00780	irreversible	rn:R01077	cpd:C05552	cpd:C00047	Btd
Yrn:004456	path:rn00780	irreversible	rn:R01077	cpd:C05552	cpd:C00120	Btd
Yrn:004473	path:rn00780	irreversible	rn:R10119	cpd:C20375	cpd:C20376	Oxsm
Yrn:004474	path:rn00780	irreversible	rn:R10119	cpd:C01209	cpd:C20376	Oxsm
Yrn:004477	path:rn00780	irreversible	rn:R10115	cpd:C19673	cpd:C20372	Oxsm
Yrn:004478	path:rn00780	irreversible	rn:R10115	cpd:C01209	cpd:C20372	Oxsm
Yrn:004479	path:rn00785	irreversible	rn:R07768	cpd:C05752	cpd:C16239	Lias
Yrn:004480	path:rn00785	irreversible	rn:R07769	cpd:C16239	cpd:C16237	Lipt2
Yrn:004481	path:rn00785	irreversible	rn:R07771	cpd:C16238	cpd:C16237	Lipt1
Yrn:004482	path:rn00785	irreversible	rn:R07767	cpd:C16236	cpd:C16237	Lias
Yrn:004483	path:rn00785	irreversible	rn:R07766	cpd:C05752	cpd:C16236	Lipt2
Yrn:004486	path:rn00790	irreversible	rn:R04285	cpd:C03684	cpd:C04244	Spr
Yrn:004488	path:rn00790	reversible	rn:R04241	cpd:C03541	cpd:C03541	Fpgs
Yrn:004489	path:rn00790	reversible	rn:R00942	cpd:C00101	cpd:C09332	Fpgs
Yrn:004490	path:rn00790	reversible	rn:R00936,rn:R00939	cpd:C00101	cpd:C00415	Dhfr
Yrn:004491	path:rn00790	reversible	rn:R02235,rn:R02236	cpd:C00415	cpd:C00504	Dhfr
Yrn:004492	path:rn00790	irreversible	rn:R02237	cpd:C00921	cpd:C00415	Fpgs
Yrn:004501	path:rn00790	reversible	rn:R01793,rn:R01794	cpd:C00268	cpd:C00272	Qdpr
Yrn:004502	path:rn00790	irreversible	rn:R01813	cpd:C04244	cpd:C00272	Spr
Yrn:004503	path:rn00790	irreversible	rn:R04639	cpd:C06148	cpd:C04895	Gch1
Yrn:004504	path:rn00790	irreversible	rn:R05048	cpd:C05923	cpd:C06148	Gch1
Yrn:004505	path:rn00790	irreversible	rn:R05046	cpd:C05922	cpd:C05923	Gch1
Yrn:004506	path:rn00790	irreversible	rn:R00428	cpd:C00044	cpd:C05922	Gch1
Yrn:004507	path:rn00790	irreversible	rn:R04242	cpd:C03541	cpd:C00101	Ggh
Yrn:004508	path:rn00790	irreversible	rn:R04620	cpd:C04895	cpd:C04874	Alpi,Akp3,Alppl2,Alpl
Yrn:004509	path:rn00790	irreversible	rn:R04286	cpd:C04895	cpd:C03684	Pts
Yrn:004513	path:rn00790	irreversible	rn:R09394	cpd:C00044	cpd:C18239	Mocs1
Yrn:004514	path:rn00790	irreversible	rn:R09395	cpd:C18239	cpd:C05924	Mocs2
Yrn:004536	path:rn00830	reversible	rn:R02124,rn:R08379	cpd:C00473	cpd:C00376	Adh5,Sdr16c5,Hsd17b6,Adh1,Rdh11,Adh4,Dhrs3,Dhrs9,Rdh16,Adh7,Rdh8,Rdh10,Rdh12,Dhrs4
Yrn:004537	path:rn00830	irreversible	rn:R02123	cpd:C00376	cpd:C00777	Aldh1a1,Aldh1a2,Aldh1a7
Yrn:004538	path:rn00830	irreversible	rn:R00032	cpd:C02094	cpd:C00376	Bcmo1
Yrn:004539	path:rn00830	irreversible	rn:R08387	cpd:C00473	cpd:C02075	Lrat
Yrn:004540	path:rn00830	irreversible	rn:R08387	cpd:C00473	cpd:C02588	Lrat
Yrn:004541	path:rn00830	reversible	rn:R03048,rn:R08380	cpd:C02110	cpd:C00899	Rdh5,Rdh11
Yrn:004542	path:rn00830	irreversible	rn:R07163	cpd:C00473	cpd:C15492	Retsat
Yrn:004543	path:rn00830	irreversible	rn:R08388	cpd:C02075	cpd:C00899	Rpe65
Yrn:004544	path:rn00830	irreversible	rn:R08388	cpd:C02588	cpd:C00899	Rpe65
Yrn:004545	path:rn00830	reversible	rn:R08383,rn:R08382	cpd:C16682	cpd:C16681	Rdh12,Rdh11,Dhrs4,Rdh5
Yrn:004551	path:rn00830	irreversible	rn:R08381,rn:R08389	cpd:C00899	cpd:C03455	Dgat1,Lrat
Yrn:004553	path:rn00830	irreversible	rn:R08392	cpd:C00777	cpd:C16677	Cyp2b13,Cyp2b23,Cyp2c54,Cyp2c68,Cyp2b10,Cyp2c66,Cyp2a5,Cyp3a25,Cyp2c55,Cyp3a13,Cyp3a41a,Cyp2c50,Cyp3a11,Cyp2c40,Cyp1a2,Cyp2c65,Cyp2a4,Cyp2c37,Cyp3a41b,Cyp2c38,Cyp2c39,Cyp2b9,Cyp2c29,Cyp2a12,Cyp2b19,Cyp2c70,Cyp2c44,Cyp3a16,Cyp1a1,Cyp3a44
Yrn:004555	path:rn00830	irreversible	rn:R08390	cpd:C00777	cpd:C16679	Cyp2c68,Cyp4a14,Cyp2a5,Cyp4a12a,Cyp3a25,Cyp3a13,Cyp3a41a,Cyp2c66,Cyp2c55,Cyp2c50,Cyp2a4,Cyp26a1,Cyp4a29-ps,Cyp3a11,Cyp2c65,Cyp4a10,Cyp3a41b,Cyp2c38,Cyp2c39,Cyp2c40,Cyp2b9,Cyp2c37,Cyp2c29,Cyp2b19,Cyp4a12b,Cyp2a12,Cyp3a16,Cyp3a44,Cyp4a31,Cyp4a30b-ps,Cyp2c70,Cyp2b13,Cyp2c44,Cyp2b23,Cyp1a1,Cyp4a32,Cyp2b10,Cyp2c54
Yrn:004556	path:rn00830	irreversible	rn:R08391	cpd:C00777	cpd:C16680	Cyp2b10,Cyp2a5,Cyp3a13,Cyp3a41a,Cyp2a4,Cyp2b9,Cyp2a12,Cyp2b13,Cyp2b23,Cyp3a44,Cyp3a25,Cyp3a11,Cyp3a41b,Cyp2b19,Cyp3a16
Yrn:004557	path:rn00830	irreversible	rn:R08385	cpd:C16681	cpd:C15493	Aldh1a2,Aldh1a7,Aldh1a1
Yrn:004558	path:rn00830	irreversible	rn:R02902	cpd:C00777	cpd:C11061	Ugt1a6b,Ugt2a3,Ugt2b5,Ugt2b38,Ugt1a7c,Ugt1a9,Ugt2a1,Ugt2b34,Ugt1a1,Ugt2b35,Ugt2b1,Ugt2b36,Ugt1a2,Ugt1a6a,Ugt2a2,Ugt1a10,Ugt2b37,Ugt1a5
Yrn:004563	path:rn00860	irreversible	rn:R07268	cpd:C05774	cpd:C06508	Mmab
Yrn:004567	path:rn00860	irreversible	rn:R07412	cpd:C15672	cpd:C15670	Cox15
Yrn:004568	path:rn00860	irreversible	rn:R07411	cpd:C00032	cpd:C15672	Cox10
Yrn:004570	path:rn00860	irreversible	rn:R03220	cpd:C03263	cpd:C01079	Cpox
Yrn:004605	path:rn00860	irreversible	rn:R04979	cpd:C05787	cpd:C05791	Gusb
Yrn:004608	path:rn00860	irreversible	rn:R05220	cpd:C06505	cpd:C06506	Mmab
Yrn:004609	path:rn00860	irreversible	rn:R00078	cpd:C14818	cpd:C14819	Fth1,Ftl1,Ftmt,Cp
Yrn:004618	path:rn00860	irreversible	rn:R03683	cpd:C01708	cpd:C00500	Hmox2,Hmox1
Yrn:004619	path:rn00860	irreversible	rn:R03683	cpd:C01708	cpd:C14819	Hmox2,Hmox1
Yrn:004620	path:rn00860	irreversible	rn:R02391,rn:R02393	cpd:C00500	cpd:C00486	Blvra,Blvrb
Yrn:004625	path:rn00860	irreversible	rn:R03222	cpd:C01079	cpd:C02191	Ppox
Yrn:004626	path:rn00860	irreversible	rn:R03197	cpd:C01051	cpd:C03263	Urod
Yrn:004627	path:rn00860	irreversible	rn:R03165	cpd:C01024	cpd:C01051	Uros
Yrn:004628	path:rn00860	irreversible	rn:R00084	cpd:C00931	cpd:C01024	Hmbs
Yrn:004629	path:rn00860	irreversible	rn:R00036	cpd:C00430	cpd:C00931	Alad
Yrn:004630	path:rn00860	irreversible	rn:R04972	cpd:C05766	cpd:C05768	Urod
Yrn:004632	path:rn00860,path:rn00970	irreversible	rn:R05578	cpd:C00025	cpd:C02987	Eprs,Ears2
Yrn:004634	path:rn00860	irreversible	rn:R02480	cpd:C00032	cpd:C00524	Hccs
Yrn:004638	path:rn00860	irreversible	rn:R02389	cpd:C00486	cpd:C05787	Ugt1a6b,Ugt2a3,Ugt2b5,Ugt2b38,Ugt1a7c,Ugt1a9,Ugt2a1,Ugt2b34,Ugt1a1,Ugt2b35,Ugt2b36,Ugt2b1,Ugt1a2,Ugt1a6a,Ugt2a2,Ugt1a10,Ugt2b37,Ugt1a5
Yrn:004642	path:rn00860	irreversible	rn:R00310	cpd:C14818	cpd:C00032	Fech
Yrn:004643	path:rn00860	irreversible	rn:R00310	cpd:C02191	cpd:C00032	Fech
Yrn:004700	path:rn00900	irreversible	rn:R02245	cpd:C00418	cpd:C01107	Mvk
Yrn:004702	path:rn00900	irreversible	rn:R02082	cpd:C00356	cpd:C00418	Hmgcr
Yrn:004705	path:rn00900	reversible	rn:R01123	cpd:C00129	cpd:C00235	Idi2,Idi1
Yrn:004707	path:rn00900	irreversible	rn:R01121	cpd:C01143	cpd:C00129	Mvd
Yrn:004708	path:rn00900	irreversible	rn:R03245	cpd:C01107	cpd:C01143	Pmvk
Yrn:004710	path:rn00900	irreversible	rn:R01658	cpd:C00129	cpd:C00341	Fdps,Ggps1
Yrn:004711	path:rn00900	irreversible	rn:R01658	cpd:C00235	cpd:C00341	Ggps1,Fdps
Yrn:004714	path:rn00900	irreversible	rn:R02003	cpd:C00341	cpd:C00448	Fdps,Ggps1
Yrn:004715	path:rn00900	irreversible	rn:R02003	cpd:C00129	cpd:C00448	Fdps,Ggps1
Yrn:004718	path:rn00900	irreversible	rn:R02061	cpd:C00129	cpd:C00353	Ggps1
Yrn:004719	path:rn00900	irreversible	rn:R02061	cpd:C00448	cpd:C00353	Ggps1
Yrn:004722	path:rn00900	irreversible	rn:R05556	cpd:C00448	cpd:C05859	Dhdds
Yrn:004723	path:rn00900	irreversible	rn:R09249	cpd:C00448	cpd:C17432	Pdss2,Pdss1
Yrn:004734	path:rn00900	irreversible	rn:R09844	cpd:C00448	cpd:C20120	Fnta,Fntb
Yrn:004735	path:rn00900	irreversible	rn:R09845	cpd:C20120	cpd:C04506	Zmpste24,Rce1
Yrn:004738	path:rn00900	irreversible	rn:R09562	cpd:C19691	cpd:C03461	Pcyox1
Yrn:005337	path:rn00920	irreversible	rn:R00508	cpd:C00053	cpd:C00224	Impad1,Bpnt1
Yrn:005341	path:rn00920	irreversible	rn:R00533	cpd:C00094	cpd:C00059	Suox
Yrn:005798	path:rn00982	irreversible	rn:R03697	cpd:C06174	cpd:C01516	Cyp2d22,Cyp2d9,Cyp2d26,Cyp2d10
Yrn:005951	path:rn00970	irreversible	rn:R03648	cpd:C00152	cpd:C03402	Nars2,Nars
Yrn:005952	path:rn00970	irreversible	rn:R03655	cpd:C00135	cpd:C02988	Hars2,Hars
Yrn:005953	path:rn00970	irreversible	rn:R03660	cpd:C00079	cpd:C03511	Fars2,Farsa,Farsb
Yrn:005954	path:rn00970	irreversible	rn:R03646	cpd:C00062	cpd:C02163	Rars,Rars2
Yrn:005955	path:rn00970	irreversible	rn:R03652	cpd:C00064	cpd:C02282	Qars
Yrn:005956	path:rn00970	irreversible	rn:R03650	cpd:C00097	cpd:C03125	Cars,Cars2
Yrn:005957	path:rn00970	irreversible	rn:R03654	cpd:C00037	cpd:C02412	Gars
Yrn:005958	path:rn00970	irreversible	rn:R05577	cpd:C00049	cpd:C02984	Dars,Dars2
Yrn:005959	path:rn00970	irreversible	rn:R03662	cpd:C00065	cpd:C02553	Sars,Sars2
Yrn:005960	path:rn00970	irreversible	rn:R03659	cpd:C00073	cpd:C02430	Mars2,Mars
Yrn:005961	path:rn00970	irreversible	rn:R03665	cpd:C00183	cpd:C02554	Vars,Vars2
Yrn:005962	path:rn00970	irreversible	rn:R03038	cpd:C00041	cpd:C00886	Aars,Aars2
Yrn:005963	path:rn00970	irreversible	rn:R03658	cpd:C00047	cpd:C01931	LOC631033,Kars
Yrn:005964	path:rn00970	irreversible	rn:R03656	cpd:C00407	cpd:C03127	Iars2,Iars
Yrn:005965	path:rn00970	irreversible	rn:R03657	cpd:C00123	cpd:C02047	Lars,Lars2
Yrn:005966	path:rn00970	irreversible	rn:R03663	cpd:C00188	cpd:C02992	Tars,Tars2,Tarsl2
Yrn:005967	path:rn00970	irreversible	rn:R03664	cpd:C00078	cpd:C03512	Wars2,Wars
Yrn:005968	path:rn00970	irreversible	rn:R03940	cpd:C02430	cpd:C03294	Mtfmt
Yrn:005969	path:rn00970	irreversible	rn:R03940	cpd:C02430	cpd:C00101	Mtfmt
Yrn:005970	path:rn00970	irreversible	rn:R03940	cpd:C00234	cpd:C03294	Mtfmt
Yrn:005971	path:rn00970	irreversible	rn:R02918	cpd:C00082	cpd:C02839	Yars,Yars2
Yrn:005972	path:rn00970	irreversible	rn:R03661	cpd:C00148	cpd:C02702	Pars2,Eprs
Yrn:005979	path:rn00970	irreversible	rn:R08218	cpd:C00065	cpd:C06481	Sars,Sars2
Yrn:005982	path:rn00980	irreversible	rn:R07107	cpd:C07490	cpd:C11150	Cyp2b9,Cyp2b10,Cyp2e1,Cyp2f2,Cyp2b13,Cyp2b23,Cyp2b19
Yrn:005983	path:rn00980	irreversible	rn:R07085	cpd:C14852	cpd:C14853	Cyp2c37,Cyp3a41b,Cyp2c70,Cyp2c44,Cyp2c54,Cyp3a16,Cyp2c68,Cyp1a1,Cyp3a41a,Cyp1b1,Cyp2c39,Cyp2c29,Cyp3a44,Cyp3a13,Cyp2c50,Cyp2c65,Cyp2c38,Cyp2c66,Cyp2c55,Cyp3a25,Cyp3a11,Cyp2c40
Yrn:005984	path:rn00980	irreversible	rn:R07087	cpd:C14556	cpd:C14854	Cyp2c38,Cyp2c66,Cyp2c55,Cyp3a25,Cyp3a11,Cyp2c40,Cyp2c37,Cyp3a41b,Cyp2c70,Cyp2c44,Cyp2c54,Cyp3a16,Cyp2c68,Cyp1a1,Cyp3a41a,Cyp1b1,Cyp2c39,Cyp2c29,Cyp3a44,Cyp2c50,Cyp3a13,Cyp2c65
Yrn:005985	path:rn00980	irreversible	rn:R07089	cpd:C14039	cpd:C14857	Cyp2e1,Cyp2f2
Yrn:005986	path:rn00980	irreversible	rn:R07075	cpd:C14453	cpd:C14845	Cyp2e1
Yrn:005987	path:rn00980	reversible	rn:R07099	cpd:C06790	cpd:C14866	Cyp2b13,Cyp2b23,Cyp2b19,Cyp2b9,Cyp2b10,Cyp2e1,Cyp2f2
Yrn:005988	path:rn00980	irreversible	rn:R07116	cpd:C14870	cpd:C14871	Mgst3,Gstm7,Gsta3,Gstm1,Gstm3,Gstm5,Gstp2,Gsta1,Gstt1,Gsto1,Gstt3,Gstk1,Gsta2,Gsta4,Gstm2,Gstm4,Gstm6,Gstp1,Gstt2,Mgst1,Mgst2,Gsto2
Yrn:005989	path:rn00980	irreversible	rn:R07113	cpd:C11088	cpd:C14874	Gstt3,Gstk1,Gsta2,Gsta4,Gstm2,Gstm4,Gstm6,Gstp1,Gstt2,Mgst1,Mgst2,Gsto2,Mgst3,Gstm7,Gsta3,Gstm1,Gstm3,Gstm5,Gstp2,Gsta1,Gsto1,Gstt1
Yrn:005990	path:rn00980	irreversible	rn:R07112	cpd:C11088	cpd:C14870	Cyp2e1
Yrn:005991	path:rn00980	reversible	rn:R07106	cpd:C07490	cpd:C14869	Ugt1a5,Ugt1a6b,Ugt2a3,Ugt2b5,Ugt2b38,Ugt1a7c,Ugt1a9,Ugt2a1,Ugt2b34,Ugt1a1,Ugt2b35,Ugt2b1,Ugt2b36,Ugt1a2,Ugt1a6a,Ugt2a2,Ugt1a10,Ugt2b37
Yrn:005992	path:rn00980	irreversible	rn:R07104	cpd:C06899	cpd:C11150	1700055N04Rik,Aldh1a3,Aldh3b1,Aldh3a1,Aldh3b2
Yrn:005993	path:rn00980	irreversible	rn:R07105	cpd:C06899	cpd:C07490	Adh5,Adh4,Adh1,Adh7
Yrn:005994	path:rn00980	irreversible	rn:R07100	cpd:C06790	cpd:C14868	Gstk1,Gsta2,Gsta4,Gstm2,Gstm4,Gstm6,Gstp1,Gstt2,Mgst1,Mgst2,Gsto2,Mgst3,Gstm7,Gsta3,Gstm1,Gstm3,Gstm5,Gstp2,Gsta1,Gsto1,Gstt1,Gstt3
Yrn:005995	path:rn00980	irreversible	rn:R07070	cpd:C14840	cpd:C14848	Mgst3,Gstm7,Gsta3,Gstm1,Gstm3,Gstm5,Gstp2,Gsta1,Gsto1,Gstt1,Gstt3,Gstk1,Gsta2,Gsta4,Gstm2,Gstm4,Gstm6,Mgst1,Gstp1,Gstt2,Mgst2,Gsto2
Yrn:005996	path:rn00980	irreversible	rn:R07092	cpd:C14857	cpd:C14865	Gsta2,Gsta4,Gstm2,Gstm4,Gstm6,Mgst1,Gstp1,Gstt2,Mgst2,Gsto2,Mgst3,Gstm7,Gsta3,Gstm1,Gstm3,Gstm5,Gstp2,Gsta1,Gsto1,Gstt1,Gstt3,Gstk1
Yrn:005997	path:rn00980	irreversible	rn:R07084	cpd:C14852	cpd:C14856	Gstk1,Gsta2,Gsta4,Gstm2,Gstm4,Gstm6,Mgst1,Gstp1,Gstt2,Mgst2,Gsto2,Mgst3,Gstm7,Gsta3,Gstm1,Gstm3,Gstm5,Gstp2,Gsta1,Gsto1,Gstt1,Gstt3
Yrn:005998	path:rn00980	irreversible	rn:R07083	cpd:C14851	cpd:C14855	Gstt2,Mgst2,Gsto2,Mgst3,Gstm7,Gsta3,Gstm1,Gstm3,Gstm5,Gstp2,Gsta1,Gsto1,Gstt1,Gstt3,Gstk1,Gsta2,Gsta4,Gstm2,Gstm4,Gstm6,Mgst1,Gstp1
Yrn:005999	path:rn00980	irreversible	rn:R07082	cpd:C14850	cpd:C14852	Ephx1
Yrn:006000	path:rn00980	irreversible	rn:R07091	cpd:C14858	cpd:C14861	Mgst3,Gstm7,Gsta3,Gstm1,Gstm3,Gstm5,Gstp2,Gsta1,Gsto1,Gstt1,Gstt3,Gstk1,Gsta2,Gsta4,Gstm2,Gstm4,Gstm6,Mgst1,Gstp1,Gstt2,Mgst2,Gsto2
Yrn:006001	path:rn00980	irreversible	rn:R07093	cpd:C14859	cpd:C14864	Gstt3,Gstk1,Gsta2,Gsta4,Gstm2,Gstm4,Gstm6,Mgst1,Gstp1,Gstt2,Mgst2,Gsto2,Mgst3,Gstm7,Gsta3,Gstm1,Gstm3,Gstm5,Gstp2,Gsta1,Gsto1,Gstt1
Yrn:006002	path:rn00980	irreversible	rn:R07002	cpd:C14786	cpd:C14791	Gstt2,Mgst2,Gsto2,Mgst3,Gstm7,Gsta3,Gstm1,Gstm3,Gstm5,Gstp2,Gsta1,Gsto1,Gstt1,Gstt3,Gstk1,Gsta2,Gsta4,Gstm2,Gstm4,Gstm6,Mgst1,Gstp1
Yrn:006003	path:rn00980	irreversible	rn:R07094	cpd:C14865	cpd:C14863	Mgst3,Gstm7,Gsta3,Gstm1,Gstm3,Gstm5,Gstp2,Gsta1,Gsto1,Gstt1,Gstt3,Gstk1,Gsta2,Gsta4,Gstm2,Gstm4,Gstm6,Gstp1,Gstt2,Mgst1,Mgst2,Gsto2
Yrn:006004	path:rn00980	irreversible	rn:R07069	cpd:C14839	cpd:C14847	Gstk1,Gsta2,Gsta4,Gstm2,Gstm4,Gstm6,Mgst1,Gstp1,Gstt2,Mgst2,Gsto2,Mgst3,Gstm7,Gsta3,Gstm1,Gstm3,Gstm5,Gstp2,Gsta1,Gsto1,Gstt1,Gstt3
Yrn:006005	path:rn00980	irreversible	rn:R07015	cpd:C06205	cpd:C03012	Dhdh
Yrn:006006	path:rn00980	irreversible	rn:R07027	cpd:C14800	cpd:C14801	Ephx1
Yrn:006037	path:rn00980	irreversible	rn:R09421	cpd:C16453	cpd:C19563	Cyp2d9,Cyp2e1,Cyp2d26,Cyp2d10,Cyp2a5,Cyp2a4,Cyp2a12,Cyp2d22
Yrn:006038	path:rn00980	irreversible	rn:R09443	cpd:C19604	cpd:C19607	Ephx1
Yrn:006041	path:rn00980	irreversible	rn:R09409	cpd:C19586	cpd:C11278	Gstt3,Gsta2,Gsta4,Gstm2,Gstm4,Gstm6,Gstp1,Gstt2,Mgst1,Mgst2,Gsto2,Mgst3,Gstm7,Gsta3,Gstm1,Gstm3,Gstm5,Gstp2,Gsta1,Gstt1,Gsto1
Yrn:006042	path:rn00980	irreversible	rn:R09406	cpd:C16756	cpd:C19594	Cyp2a5,Cyp2a4,Cyp2a12
Yrn:006044	path:rn00980	irreversible	rn:R09407	cpd:C06800	cpd:C19595	Cyp1a2
Yrn:006045	path:rn00980	irreversible	rn:R09420	cpd:C16453	cpd:C19574	Hsd11b1,Cbr3,Cbr1,Cbr2
Yrn:006054	path:rn00980	irreversible	rn:R09404	cpd:C06800	cpd:C19585	Cyp3a44,Cyp3a13,Cyp3a25,Cyp3a11,Cyp3a41b,Cyp3a16,Cyp3a41a
Yrn:006055	path:rn00980	irreversible	rn:R09410	cpd:C19586	cpd:C19588	Ephx1
Yrn:006056	path:rn00980	irreversible	rn:R09405	cpd:C06800	cpd:C16756	Cyp1a2
Yrn:006059	path:rn00980	irreversible	rn:R09444	cpd:C19561	cpd:C19562	Sult2a3,Sult2a1
Yrn:006060	path:rn00980	irreversible	rn:R09417	cpd:C19489	cpd:C19490	Ephx1
Yrn:006061	path:rn00980	irreversible	rn:R09416	cpd:C19488	cpd:C19489	Cyp1b1
Yrn:006064	path:rn00980	irreversible	rn:R09441	cpd:C19488	cpd:C19561	Cyp2b10,Cyp2b13,Cyp2b23,Cyp1a1,Cyp2b19,Cyp2b9
Yrn:006065	path:rn00980	irreversible	rn:R09442	cpd:C19488	cpd:C19604	Cyp1b1,Cyp1a1
Yrn:006066	path:rn00980	irreversible	rn:R09418	cpd:C19490	cpd:C19559	Cyp1a1,Cyp1b1
Yrn:006067	path:rn00980	irreversible	rn:R09408	cpd:C06800	cpd:C19586	Cyp3a16,Cyp3a41a,Cyp3a44,Cyp2a5,Cyp3a13,Cyp2a4,Cyp2a12,Cyp3a25,Cyp3a11,Cyp1a2,Cyp3a41b
Yrn:006068	path:rn00980	irreversible	rn:R07088	cpd:C14039	cpd:C14858	Cyp2e1,Cyp2f2
Yrn:006069	path:rn00980	irreversible	rn:R07090	cpd:C14039	cpd:C14859	Cyp2e1,Cyp2f2
Yrn:006099	path:rn00982	irreversible	rn:R08274	cpd:C16546	cpd:C16549	Cyp3a13,Cyp3a25,Cyp3a41b,Cyp3a11,Cyp3a16,Cyp3a41a,Cyp3a44
Yrn:006100	path:rn00982	irreversible	rn:R08266	cpd:C07108	cpd:C16545	Fmo1,Fmo6,Fmo2,Fmo3,Gm4846,Fmo9,Fmo4,Fmo5
Yrn:006101	path:rn00982	irreversible	rn:R08268	cpd:C07108	cpd:C16546	Cyp3a11,Cyp3a41b,Cyp3a16,Cyp3a41a,Cyp3a44,Cyp3a13,Cyp3a25
Yrn:006102	path:rn00982	irreversible	rn:R08271	cpd:C07108	cpd:C16544	Cyp3a44,Cyp3a13,Cyp3a25,Cyp3a41b,Cyp3a11,Cyp3a16,Cyp3a41a
Yrn:006103	path:rn00982	irreversible	rn:R08272	cpd:C16546	cpd:C16548	Cyp3a25,Cyp3a41b,Cyp3a11,Cyp3a16,Cyp3a41a,Cyp3a44,Cyp3a13
Yrn:006104	path:rn00982	irreversible	rn:R08269	cpd:C05011	cpd:C16547	Cyp3a25,Cyp3a11,Cyp3a41b,Cyp3a16,Cyp3a41a,Cyp3a44,Cyp3a13
Yrn:006105	path:rn00982	irreversible	rn:R08267	cpd:C07108	cpd:C05011	Cyp2d26,Cyp2d10,Cyp2d22,Cyp2d9
Yrn:006106	path:rn00982	irreversible	rn:R08270	cpd:C16546	cpd:C16547	Cyp2d9,Cyp2d26,Cyp2d10,Cyp2d22
Yrn:006107	path:rn00982	irreversible	rn:R08293	cpd:C07073	cpd:C16561	Cyp3a16,Cyp3a41a,Cyp3a25,Cyp3a41b,Cyp3a11,Cyp3a44,Cyp3a13,Cyp1a2
Yrn:006108	path:rn00982	irreversible	rn:R08294	cpd:C07030	cpd:C16560	Cyp3a16,Cyp3a44,Cyp3a13,Cyp3a41a,Cyp1a2,Cyp3a25,Cyp3a41b,Cyp3a11
Yrn:006117	path:rn00982	irreversible	rn:R08277	cpd:C07643	cpd:C07644	Cyp3a13,Cyp3a25,Cyp3a41b,Cyp3a11,Cyp3a16,Cyp3a41a,Cyp3a44
Yrn:006118	path:rn00982	irreversible	rn:R08285	cpd:C07047	cpd:C16553	Cyp2c50,Cyp3a44,Cyp2c39,Cyp2c40,Cyp2c65,Cyp2c37,Cyp2c38,Cyp3a41a,Cyp2c29,Cyp3a25,Cyp3a13,Cyp2b9,Cyp2b19,Cyp3a41b,Cyp2c70,Cyp2c44,Cyp3a11,Cyp2b13,Cyp2b23,Cyp2c54,Cyp2c68,Cyp2b10,Cyp2c66,Cyp2c55,Cyp3a16
Yrn:006119	path:rn00982	irreversible	rn:R08276	cpd:C07888	cpd:C16550	Cyp3a41a,Cyp3a44,Cyp3a13,Cyp3a25,Cyp3a41b,Cyp3a11,Cyp3a16
Yrn:006120	path:rn00982	irreversible	rn:R08276	cpd:C07888	cpd:C06754	Cyp3a25,Cyp3a41b,Cyp3a11,Cyp3a16,Cyp3a41a,Cyp3a44,Cyp3a13
Yrn:006121	path:rn00982	irreversible	rn:R08275	cpd:C07888	cpd:C07643	Cyp3a41a,Cyp2c39,Cyp2c40,Cyp2c65,Cyp2c37,Cyp2c38,Cyp3a25,Cyp3a13,Cyp2c29,Cyp2b9,Cyp3a41b,Cyp2b19,Cyp3a11,Cyp2c70,Cyp2c44,Cyp2b13,Cyp2b23,Cyp2c66,Cyp2c54,Cyp2c68,Cyp2b10,Cyp2c55,Cyp3a16,Cyp3a44,Cyp2c50
Yrn:006122	path:rn00982	irreversible	rn:R08280	cpd:C07645	cpd:C11583	Gstk1,Gsta2,Gsta4,Gstm2,Gstm4,Gstm6,Gstp1,Gstt2,Mgst1,Mgst2,Gsto2,Mgst3,Gstm7,Gsta3,Gstm1,Gstm3,Gstm5,Gstp2,Gsta1,Gstt1,Gsto1,Gstt3
Yrn:006123	path:rn00982	irreversible	rn:R08281	cpd:C07645	cpd:C16551	Adh1,Adh7,Adh5,Adh4
Yrn:006124	path:rn00982	irreversible	rn:R08283,rn:R08282	cpd:C07645	cpd:C07646	Aldh1a3,Aldh3b1,Aldh3b2,Aldh3a1,1700055N04Rik
Yrn:006135	path:rn00982	irreversible	rn:R03697	cpd:C06174	dr:D08233	Cyp2d26,Cyp2d10,Cyp2d22,Cyp2d9
Yrn:006136	path:rn00982	irreversible	rn:R08261	cpd:C06174	cpd:C16577	Ugt2b5,Ugt2b38,Ugt1a7c,Ugt1a9,Ugt2a1,Ugt2b34,Ugt1a1,Ugt2b35,Ugt2b1,Ugt2b36,Ugt1a2,Ugt1a6a,Ugt2a2,Ugt1a10,Ugt2b37,Ugt1a5,Ugt1a6b,Ugt2a3
Yrn:006137	path:rn00982	irreversible	rn:R08262	cpd:C01516	cpd:C16643	Ugt1a5,Ugt1a6b,Ugt2a3,Ugt2b5,Ugt2b38,Ugt1a7c,Ugt1a9,Ugt2a1,Ugt2b34,Ugt1a1,Ugt2b35,Ugt2b1,Ugt2b36,Ugt1a2,Ugt1a6a,Ugt2a2,Ugt2b37,Ugt1a10
Yrn:006140	path:rn00982	irreversible	rn:R08339	cpd:C07163	cpd:C16659	Cyp3a25,Cyp3a41b,Cyp3a11,Cyp3a16,Cyp3a41a,Cyp3a44,Cyp3a13
Yrn:006141	path:rn00982	irreversible	rn:R08341	cpd:C08012	cpd:C16661	Cyp3a41b,Cyp3a11,Cyp3a16,Cyp3a41a,Cyp3a44,Cyp3a13,Cyp3a25
Yrn:006142	path:rn00982	irreversible	rn:R08312	cpd:C06868	cpd:C07496	Cyp2c39,Cyp2c40,Cyp2c37,Cyp3a16,Cyp3a44,Cyp2c29,Cyp2c70,Cyp3a13,Cyp3a41a,Cyp2c44,Cyp2c54,Cyp2c68,Cyp2c50,Cyp2c65,Cyp2c38,Cyp3a25,Cyp3a41b,Cyp2c66,Cyp3a11,Cyp2c55
Yrn:006143	path:rn00982	irreversible	rn:R08343	cpd:C07572	cpd:C16608	Cyp2c55,Cyp2c50,Cyp2d9,Cyp3a11,Cyp2c65,Cyp3a41b,Cyp2c38,Cyp2c39,Cyp2c40,Cyp2d26,Cyp2c37,Cyp2c29,Cyp3a16,Cyp3a44,Cyp2c70,Cyp2c44,Cyp2d22,Cyp2d10,Cyp2c54,Cyp2c68,Cyp3a13,Cyp3a41a,Cyp2c66,Cyp3a25
Yrn:006144	path:rn00982	irreversible	rn:R08344	cpd:C07572	cpd:C16607	Cyp2d22,Cyp2d9,Cyp2d26,Cyp2d10
Yrn:006145	path:rn00982	irreversible	rn:R08345	cpd:C16608	cpd:C16609	Cyp2d26,Cyp2d10,Cyp2d22,Cyp2d9
Yrn:006146	path:rn00982	irreversible	rn:R08346	cpd:C07572	cpd:C16612	Maoa,Maob
Yrn:006147	path:rn00982	irreversible	rn:R08347	cpd:C16608	cpd:C16612	Maoa,Maob
Yrn:006148	path:rn00982	irreversible	rn:R08348	cpd:C16609	cpd:C16612	Maoa,Maob
Yrn:006149	path:rn00982	irreversible	rn:R08349	cpd:C16612	cpd:C16610	Aox1,Aox3,Aox4,Aox3l1
Yrn:006155	path:rn00982	irreversible	rn:R08303	cpd:C07501	cpd:C16584	Cyp3a44,Cyp3a25,Cyp3a13,Cyp3a41b,Cyp2e1,Cyp3a11,Cyp3a16,Cyp3a41a
Yrn:006156	path:rn00982	irreversible	rn:R08304	cpd:C07501	cpd:C16582	Cyp3a16,Cyp3a41a,Cyp3a25,Cyp3a41b,Cyp3a11,Cyp3a44,Cyp3a13,Cyp2e1
Yrn:006159	path:rn00982	irreversible	rn:R08306	cpd:C16586	cpd:C16587	Adh4,Adh1,Adh7,Adh5
Yrn:006160	path:rn00982	irreversible	rn:R08310	cpd:C16595	cpd:C16596	Adh5,Adh4,Adh1,Adh7
Yrn:006161	path:rn00982	irreversible	rn:R08307	cpd:C16587	cpd:C16591	1700055N04Rik,Aldh1a3,Aldh3b1,Aldh3a1,Aldh3b2
Yrn:006166	path:rn00982	irreversible	rn:R08264	cpd:C06174	cpd:C16576	Cyp3a44,Cyp3a13,Cyp3a25,Cyp3a11,Cyp3a41b,Cyp3a16,Cyp3a41a
Yrn:006167	path:rn00982	irreversible	rn:R08263	cpd:C01516	cpd:C16578	Ugt2b34,Ugt1a1,Ugt2b35,Ugt2b1,Ugt2b36,Ugt1a2,Ugt1a6a,Ugt2a2,Ugt2b37,Ugt1a10,Ugt1a5,Ugt1a6b,Ugt2a3,Ugt2b5,Ugt2b38,Ugt1a7c,Ugt1a9,Ugt2a1
Yrn:006169	path:rn00982	irreversible	rn:R08313	cpd:C06868	cpd:C16602	Cyp3a44,Cyp2b19,Cyp3a25,Cyp2b13,Cyp3a13,Cyp2b23,Cyp3a41b,Cyp3a11,Cyp2b9,Cyp3a16,Cyp3a41a,Cyp2b10
Yrn:006170	path:rn00982	irreversible	rn:R08318	cpd:C16601	cpd:C16604	Cyp3a11,Cyp3a16,Cyp3a41a,Cyp3a44,Cyp3a13,Cyp3a25,Cyp3a41b
Yrn:006173	path:rn00982	irreversible	rn:R08327	cpd:C07185	cpd:C16651	Cyp2a4,Cyp2a12,Cyp2a5
Yrn:006174	path:rn00982	irreversible	rn:R08342	cpd:C16661	cpd:C16662	Cyp3a25,Cyp3a41b,Cyp3a11,Cyp3a16,Cyp3a41a,Cyp3a44,Cyp3a13
Yrn:006175	path:rn00982	irreversible	rn:R08340	cpd:C16659	cpd:C16660	Cyp3a44,Cyp3a13,Cyp3a25,Cyp3a41b,Cyp3a11,Cyp3a16,Cyp3a41a
Yrn:006180	path:rn00983	irreversible	rn:R08236	dr:D04931	cpd:C16614	Tpmt
Yrn:006181	path:rn00983	irreversible	rn:R08236	cpd:C02380	cpd:C16614	Tpmt
Yrn:006182	path:rn00983	irreversible	rn:R08239	cpd:C04646	cpd:C16615	Tpmt
Yrn:006183	path:rn00983	irreversible	rn:R08246	cpd:C16619	cpd:C16620	Tpmt
Yrn:006184	path:rn00983	irreversible	rn:R08238	cpd:C16614	cpd:C16615	Hprt
Yrn:006185	path:rn00983	irreversible	rn:R08237	dr:D04931	cpd:C04646	Hprt
Yrn:006186	path:rn00983	irreversible	rn:R08237	cpd:C02380	cpd:C04646	Hprt
Yrn:006187	path:rn00983	irreversible	rn:R08245	dr:D08603	cpd:C16619	Hprt
Yrn:006188	path:rn00983	irreversible	rn:R08245	cpd:C07648	cpd:C16619	Hprt
Yrn:006189	path:rn00983	irreversible	rn:R08244	cpd:C16618	cpd:C16619	Gmps
Yrn:006190	path:rn00983	irreversible	rn:R08243	cpd:C16617	cpd:C04646	Itpa
Yrn:006191	path:rn00983	irreversible	rn:R08235	dr:D04931	cpd:C16613	Xdh
Yrn:006192	path:rn00983	irreversible	rn:R08235	cpd:C02380	cpd:C16613	Xdh
Yrn:006193	path:rn00983	irreversible	rn:R08248	dr:D00346	cpd:C07585	Nat1,Nat2,Nat3
Yrn:006194	path:rn00983	irreversible	rn:R08248	cpd:C07054	cpd:C07585	Nat3,Nat1,Nat2
Yrn:006195	path:rn00983	irreversible	rn:R08250	cpd:C07447	cpd:C16622	Nat2,Nat3,Nat1
Yrn:006200	path:rn00983	irreversible	rn:R08229	dr:D00584	cpd:C16633	Upp2,Upp1
Yrn:006201	path:rn00983	irreversible	rn:R08229	cpd:C07649	cpd:C16633	Upp2,Upp1
Yrn:006202	path:rn00983	irreversible	rn:R08230	dr:D00584	dr:D04197	Tymp
Yrn:006203	path:rn00983	irreversible	rn:R08230	dr:D00584	cpd:C11736	Tymp
Yrn:006204	path:rn00983	irreversible	rn:R08230	cpd:C07649	dr:D04197	Tymp
Yrn:006205	path:rn00983	irreversible	rn:R08230	cpd:C07649	cpd:C11736	Tymp
Yrn:006206	path:rn00983	irreversible	rn:R08226	dr:D00584	cpd:C16630	Dpyd
Yrn:006207	path:rn00983	irreversible	rn:R08226	cpd:C07649	cpd:C16630	Dpyd
Yrn:006208	path:rn00983	irreversible	rn:R08227	cpd:C16630	cpd:C16631	Dpys
Yrn:006209	path:rn00983	irreversible	rn:R08228	cpd:C16631	cpd:C16632	Upb1
Yrn:006210	path:rn00983	irreversible	rn:R08231	dr:D00584	cpd:C16634	Umps
Yrn:006211	path:rn00983	irreversible	rn:R08231	cpd:C07649	cpd:C16634	Umps
Yrn:006212	path:rn00983	irreversible	rn:R08232	cpd:C16633	cpd:C16634	Uck1,Uck2,Uckl1
Yrn:006213	path:rn00983	irreversible	rn:R08233	dr:D04197	cpd:C04242	Tk1,Tk2
Yrn:006214	path:rn00983	irreversible	rn:R08233	cpd:C11736	cpd:C04242	Tk1,Tk2
Yrn:006215	path:rn00983	irreversible	rn:R08240	cpd:C04646	cpd:C16618	Gm15210,Impdh2,Impdh1
Yrn:006216	path:rn00983	irreversible	rn:R08225	dr:D01244	dr:D00584	Cyp2a5,Cyp2a4,Cyp2a12
Yrn:006217	path:rn00983	irreversible	rn:R08225	dr:D01244	cpd:C07649	Cyp2a4,Cyp2a12,Cyp2a5
Yrn:006218	path:rn00983	irreversible	rn:R08225	cpd:C12673	dr:D00584	Cyp2a5,Cyp2a4,Cyp2a12
Yrn:006219	path:rn00983	irreversible	rn:R08225	cpd:C12673	cpd:C07649	Cyp2a5,Cyp2a4,Cyp2a12
Yrn:006235	path:rn00983	irreversible	rn:R08222	dr:D01309	dr:D00584	Tymp
Yrn:006236	path:rn00983	irreversible	rn:R08222	dr:D01309	cpd:C07649	Tymp
Yrn:006237	path:rn00983	irreversible	rn:R08222	cpd:C12739	dr:D00584	Tymp
Yrn:006238	path:rn00983	irreversible	rn:R08222	cpd:C12739	cpd:C07649	Tymp
Yrn:006239	path:rn00983	irreversible	rn:R08221	cpd:C16635	dr:D01309	Cda
Yrn:006240	path:rn00983	irreversible	rn:R08221	cpd:C16635	cpd:C12739	Cda
Yrn:006241	path:rn00983	irreversible	rn:R08220	dr:D01223	cpd:C16635	Ces2c,Ces2g,Ces1e,Ces2h,Ces1d,Ces2a,Ces1c,Ces2e
Yrn:006242	path:rn00983	irreversible	rn:R08220	cpd:C12650	cpd:C16635	Ces2e,Ces2c,Ces2g,Ces1e,Ces2h,Ces1d,Ces2a,Ces1c
Yrn:006243	path:rn00983	irreversible	rn:R08255	dr:D08086	cpd:C11173	Ces1d,Ces2a,Ces1c,Ces2e,Ces2c,Ces2g,Ces1e,Ces2h
Yrn:006244	path:rn00983	irreversible	rn:R08255	cpd:C16641	cpd:C11173	Ces2c,Ces2g,Ces1e,Ces2h,Ces1d,Ces2a,Ces1c,Ces2e
Yrn:006245	path:rn00983	irreversible	rn:R08259	cpd:C11173	cpd:C11376	Ugt2b35,Ugt2b1,Ugt2b36,Ugt1a2,Ugt1a6a,Ugt2a2,Ugt1a10,Ugt2b37,Ugt1a5,Ugt1a6b,Ugt2a3,Ugt2b5,Ugt2b38,Ugt1a7c,Ugt1a9,Ugt2a1,Ugt2b34,Ugt1a1
Yrn:006246	path:rn00983	irreversible	rn:R08260	cpd:C11376	cpd:C11173	Gusb
Yrn:006247	path:rn00983	irreversible	rn:R08258	cpd:C16543	cpd:C11173	Ces2e,Ces2c,Ces2g,Ces1e,Ces2h,Ces1d,Ces2a,Ces1c
Yrn:006264	path:rn01040	irreversible	rn:R08174	cpd:C00412	cpd:C01530	Acot1,Acot2,Acot7,Acot3,Acot5,Acot4
Yrn:006265	path:rn01040	irreversible	rn:R08176	cpd:C00510	cpd:C00712	Acot4,Acot1,Acot2,Acot7,Acot3,Acot5
Yrn:006275	path:rn01040	irreversible	rn:R08175	cpd:C02041	cpd:C06425	Acot3,Acot1,Acot2,Acot5,Acot7,Acot4
Yrn:006276	path:rn01040	irreversible	rn:R08177	cpd:C02050	cpd:C01595	Acot7,Acot4,Acot3,Acot1,Acot2,Acot5
Yrn:006277	path:rn01040	irreversible	rn:R08183	cpd:C02249	cpd:C00219	Acot7,Acot4,Acot3,Acot1,Acot2,Acot5
Yrn:006278	path:rn01040	irreversible	rn:R08182	cpd:C03595	cpd:C03242	Acot4,Acot3,Acot1,Acot2,Acot5,Acot7
Yrn:006279	path:rn01040	irreversible	rn:R08181	cpd:C03035	cpd:C06426	Acot1,Acot2,Acot5,Acot7,Acot4,Acot3
Yrn:006280	path:rn01040	irreversible	rn:R08180	cpd:C16169	cpd:C06429	Acot7,Acot4,Acot3,Acot1,Acot2,Acot5
Yrn:006281	path:rn01040	irreversible	rn:R08179	cpd:C16165	cpd:C06428	Acot4,Acot3,Acot1,Acot2,Acot5,Acot7
Yrn:006282	path:rn01040	irreversible	rn:R08178	cpd:C16162	cpd:C06427	Acot1,Acot2,Acot5,Acot7,Acot4,Acot3
Yrn:006442	path:rn01210	reversible	rn:R00355	cpd:C00036	cpd:C00049	Got2,Got1,LOC641049
Yrn:006443	path:rn01210	irreversible	rn:R00351	cpd:C00036	cpd:C00158	Cs,Csl
Yrn:006445	path:rn01210	reversible	rn:R01939	cpd:C00322	cpd:C00956	Aadat
Yrn:006446	path:rn01210	irreversible	rn:R01325	cpd:C00158	cpd:C00417	Aco1,Aco2
Yrn:006447	path:rn01210	irreversible	rn:R01900	cpd:C00417	cpd:C00311	Aco1,Aco2
Yrn:006448	path:rn01210	irreversible	rn:R01899	cpd:C00311	cpd:C05379	Idh2,Idh1
Yrn:006449	path:rn01210	irreversible	rn:R00268	cpd:C05379	cpd:C00026	Idh2,Idh1
Yrn:006450	path:rn01210	irreversible	rn:R01324	cpd:C00158	cpd:C00311	Aco1,Aco2
Yrn:006451	path:rn01210	irreversible	rn:R00709	cpd:C00311	cpd:C00026	Idh3g,Idh3b,Idh3a
Yrn:006463	path:rn01210	reversible	rn:R01090	cpd:C00233	cpd:C00123	Bcat1,Bcat2
Yrn:006464	path:rn01210	reversible	rn:R02199	cpd:C00671	cpd:C00407	Bcat1,Bcat2
Yrn:000691	path:rn00140	irreversible	rn:R08953	cpd:C01780	cpd:C18039	non-enzymatic
Yrn:001288	path:rn00270	irreversible	rn:R04861	cpd:C05527	cpd:C00094	non-enzymatic
Yrn:001289	path:rn00270	irreversible	rn:R04861	cpd:C05527	cpd:C00022	non-enzymatic
Yrn:001432	path:rn00300	reversible	rn:R04336	cpd:C03871	cpd:C03972	non-enzymatic
Yrn:001530	path:rn00330	irreversible	rn:R03249	cpd:C03564	cpd:C01110	non-enzymatic
Yrn:001674	path:rn00340	irreversible	rn:R04282	cpd:C03680	cpd:C16674	non-enzymatic
Yrn:001677	path:rn00340	irreversible	rn:R00270	cpd:C05572	cpd:C00026	non-enzymatic
Yrn:002128	path:rn00380	irreversible	rn:R02670	cpd:C00632	cpd:C05640	non-enzymatic
Yrn:002162	path:rn00380	irreversible	rn:R04293	cpd:C04409	cpd:C03722	non-enzymatic
Yrn:003270	path:rn00592	irreversible	rn:R07866	cpd:C16324	cpd:C16325	non-enzymatic
Yrn:003901	path:rn00630	irreversible	rn:R01390	cpd:C00975	cpd:C00168	non-enzymatic
Yrn:004548	path:rn00830	irreversible	rn:R02905	cpd:C00778	cpd:C05914	non-enzymatic
Yrn:004659	path:rn00860	irreversible	rn:R00070	cpd:C05791	cpd:C05795	non-enzymatic
Yrn:005349	path:rn00920	reversible	rn:R00864	cpd:C00094	cpd:C00320	non-enzymatic
Yrn:005350	path:rn00920	reversible	rn:R00864	cpd:C00087	cpd:C00320	non-enzymatic
Yrn:006048	path:rn00980	irreversible	rn:R09436	cpd:C19581	cpd:C19582	non-enzymatic
Yrn:006057	path:rn00980	irreversible	rn:R09435	cpd:C19564	cpd:C19565	non-enzymatic
Yrn:006229	path:rn00983	irreversible	rn:R08234	dr:D00238	cpd:C16621	non-enzymatic
Yrn:006230	path:rn00983	irreversible	rn:R08234	cpd:C06837	cpd:C16621	non-enzymatic
Yrn:006231	path:rn00983	irreversible	rn:R08234	dr:D00238	dr:D04931	non-enzymatic
Yrn:006232	path:rn00983	irreversible	rn:R08234	dr:D00238	cpd:C02380	non-enzymatic
Yrn:006233	path:rn00983	irreversible	rn:R08234	cpd:C06837	dr:D04931	non-enzymatic
Yrn:006234	path:rn00983	irreversible	rn:R08234	cpd:C06837	cpd:C02380	non-enzymatic
