# Supplementary material for: A Computational Approach to Estimate Interorgan Metabolic Transport in a Mammal
Source: PLoS One. 2014 Jun 27;9(6):e100963. doi: 10.1371/journal.pone.0100963 (PMC4074118; doi:10.1371/journal.pone.0100963)
Supplement: Table S2 — Transport reactions. Column 1 is the transport indexes assigned by us. Column 2 (path: slc2cps) indicates the path number that transport belongs to. All transports are considered as reversible (Column 3). Column 4 and 5 are transportable metabolite ID and its official name. Column 6 shows slcs that can transport the metabolite. (XLSM) [file pone.0100963.s009.xls]

## Sheet: Sheet1
ID	Path	Direction	Substrate ID	Compound Name	Slcs
slcrn:sc00001	path:slc2cps	reversible	slccpd:C00022	Pyruvate	Slc5a8,Slc16a1,Slc16a3,Slc16a7
slcrn:sc00002	path:slc2cps	reversible	slccpd:C00025	L-Glutamate	Slc1a1,Slc1a2,Slc1a3,Slc1a7,Slc7a11,Slc7a13
slcrn:sc00003	path:slc2cps	reversible	slccpd:C00026	2-Oxoglutarate	Slc13a2,Slc13a3
slcrn:sc00004	path:slc2cps	reversible	slccpd:C00031	D-Glucose	Slc2a1,Slc2a2,Slc2a3,Slc2a4,Slc2a6,Slc2a7,Slc2a8,Slc2a9,Slc2a10,Slc2a12,Slc5a1,Slc5a2,Slc5a11
slcrn:sc00005	path:slc2cps	reversible	slccpd:C00033	Acetate	Slc5a8
slcrn:sc00006	path:slc2cps	reversible	slccpd:C00037	Glycine	Slc6a5,Slc6a9,Slc6a18,Slc7a8,Slc7a10,Slc7a12,Slc36a1,Slc36a2,Slc38a2,Slc38a4,Slc38a5
slcrn:sc00007	path:slc2cps	reversible	slccpd:C00041	L-Alanine	Slc1a4,Slc1a5,Slc6a17,Slc6a18,Slc6a19,Slc7a6,Slc7a8,Slc7a10,Slc7a12,Slc7a15,Slc36a1,Slc36a2,Slc38a1,Slc38a2,Slc38a4
slcrn:sc00008	path:slc2cps	reversible	slccpd:C00042	Succinate	Slc13a2,Slc13a3,Slc13a5,Slc22a7,Slc22a8
slcrn:sc00009	path:slc2cps	reversible	slccpd:C00047	L-Lysine	Slc6a14,Slc7a1,Slc7a2,Slc7a3,Slc7a6,Slc7a7,Slc7a9,Slc38a4
slcrn:sc00010	path:slc2cps	reversible	slccpd:C00049	L-Aspartate	Slc1a2,Slc1a3,Slc1a6,Slc7a13
slcrn:sc00011	path:slc2cps	reversible	slccpd:C00062	L-Arginine	Slc6a14,Slc7a1,Slc7a2,Slc7a3,Slc7a6,Slc7a7,Slc7a9,Slc38a4
slcrn:sc00012	path:slc2cps	reversible	slccpd:C00064	L-Glutamine	Slc1a5,Slc1a6,Slc6a14,Slc6a17,Slc6a19,Slc7a6,Slc7a7,Slc7a8,Slc38a1,Slc38a2,Slc38a3,Slc38a4,Slc38a5
slcrn:sc00013	path:slc2cps	reversible	slccpd:C00065	L-Serine	Slc1a4,Slc1a5,Slc6a14,Slc6a17,Slc6a18,Slc6a19,Slc7a8,Slc7a10,Slc7a12,Slc38a1,Slc38a2,Slc38a4,Slc38a5
slcrn:sc00014	path:slc2cps	reversible	slccpd:C00072	Ascorbate	Slc23a1,Slc23a2
slcrn:sc00015	path:slc2cps	reversible	slccpd:C00073	L-Methionine	Slc6a14,Slc6a15,Slc6a17,Slc6a18,Slc6a19,Slc7a5,Slc7a6,Slc7a7,Slc7a8,Slc38a2,Slc38a4,Slc43a1,Slc43a2
slcrn:sc00016	path:slc2cps	reversible	slccpd:C00077	L-Ornithine	Slc7a1,Slc7a9
slcrn:sc00017	path:slc2cps	reversible	slccpd:C00078	L-Tryptophan	Slc7a5,Slc7a8,Slc7a15,Slc16a10
slcrn:sc00018	path:slc2cps	reversible	slccpd:C00079	L-Phenylalanine	Slc6a19,Slc7a5,Slc7a8,Slc7a15,Slc16a10,Slc43a1,Slc43a2
slcrn:sc00019	path:slc2cps	reversible	slccpd:C00082	L-Tyrosine	Slc7a5,Slc7a8,Slc7a15,Slc16a10
slcrn:sc00020	path:slc2cps	reversible	slccpd:C00086	Urea	Slc14a1,Slc14a2
slcrn:sc00021	path:slc2cps	reversible	slccpd:C00095	D-Fructose	Slc2a2,Slc2a5,Slc2a7,Slc2a8,Slc2a9,Slc26a4,Slc26a5
slcrn:sc00022	path:slc2cps	reversible	slccpd:C00097	L-Cysteine	Slc1a4,Slc1a5,Slc6a14,Slc6a17,Slc6a19,Slc7a6,Slc7a8,Slc7a10,Slc7a11,Slc7a12,Slc38a1,Slc38a2,Slc38a4
slcrn:sc00023	path:slc2cps	reversible	slccpd:C00098	Oligopeptide	Slc15a1,Slc15a2
slcrn:sc00024	path:slc2cps	reversible	slccpd:C00099	beta-Alanine	Slc6a14,Slc36a1
slcrn:sc00025	path:slc2cps	reversible	slccpd:C00106	Uracil	Slc29a2
slcrn:sc00026	path:slc2cps	reversible	slccpd:C00114	Choline	Slc5a7,Slc22a2,Slc44a1
slcrn:sc00027	path:slc2cps	reversible	slccpd:C00120	Biotin	Slc5a6
slcrn:sc00028	path:slc2cps	reversible	slccpd:C00122	Fumarate	Slc13a2
slcrn:sc00029	path:slc2cps	reversible	slccpd:C00123	L-Leucine	Slc6a14,Slc6a15,Slc6a17,Slc6a18,Slc7a5,Slc7a6,Slc7a7,Slc7a8,Slc7a15,Slc43a1,Slc43a2
slcrn:sc00030	path:slc2cps	reversible	slccpd:C00124	D-Galactose	Slc2a1,Slc2a2,Slc2a3,Slc2a8,Slc2a10,Slc5a1
slcrn:sc00031	path:slc2cps	reversible	slccpd:C00135	L-Histidine	Slc6a14,Slc7a1,Slc7a2,Slc7a3,Slc7a5,Slc7a6,Slc7a7,Slc15a3,Slc15a4,Slc38a1,Slc38a2,Slc38a3,Slc38a4,Slc38a5
slcrn:sc00032	path:slc2cps	reversible	slccpd:C00137	myo-Inositol	Slc2a13,Slc5a3,Slc5a11
slcrn:sc00033	path:slc2cps	reversible	slccpd:C00147	Adenine	Slc29a2,Slc29a3
slcrn:sc00034	path:slc2cps	reversible	slccpd:C00148	L-Proline	Slc6a7,Slc6a14,Slc6a15,Slc6a17,Slc6a20b,Slc36a1,Slc36a2,Slc38a2
slcrn:sc00035	path:slc2cps	reversible	slccpd:C00152	L-Asparagine	Slc6a14,Slc6a19,Slc7a8,Slc38a1,Slc38a2,Slc38a3,Slc38a4,Slc38a5
slcrn:sc00036	path:slc2cps	reversible	slccpd:C00158	Citrate	Slc13a2,Slc13a3,Slc13a5
slcrn:sc00037	path:slc2cps	reversible	slccpd:C00159	D-Mannose	Slc2a1,Slc2a2,Slc2a3,Slc5a9,Slc26a4,Slc26a5
slcrn:sc00038	path:slc2cps	reversible	slccpd:C00163	Propanoate	Slc5a8
slcrn:sc00039	path:slc2cps	reversible	slccpd:C00164	Acetoacetate	Slc16a1,Slc16a3,Slc16a7
slcrn:sc00040	path:slc2cps	reversible	slccpd:C00178	Thymine	Slc29a2
slcrn:sc00041	path:slc2cps	reversible	slccpd:C00181	D-Xylose	Slc2a3
slcrn:sc00042	path:slc2cps	reversible	slccpd:C00183	L-Valine	Slc6a15,Slc6a18,Slc6a19,Slc7a5,Slc7a8
slcrn:sc00043	path:slc2cps	reversible	slccpd:C00186	(S)-Lactate	Slc5a8,Slc5a12,Slc16a1,Slc16a3,Slc16a7,Slc16a8
slcrn:sc00044	path:slc2cps	reversible	slccpd:C00188	L-Threonine	Slc1a5,Slc6a14,Slc7a8,Slc7a10,Slc7a12
slcrn:sc00045	path:slc2cps	reversible	slccpd:C00207	Acetone	Slc16a1,Slc16a3,Slc16a7
slcrn:sc00046	path:slc2cps	reversible	slccpd:C00209	Oxalate	Slc22a7
slcrn:sc00047	path:slc2cps	reversible	slccpd:C00212	Adenosine	Slc28a1,Slc28a2,Slc28a3,Slc29a1,Slc29a2,Slc29a3,Slc29a4
slcrn:sc00048	path:slc2cps	reversible	slccpd:C00214	Thymidine	Slc28a1,Slc28a3,Slc29a1,Slc29a2,Slc29a3
slcrn:sc00049	path:slc2cps	reversible	slccpd:C00219	Arachidonate	Slc27a1,Slc27a2,Slc27a3,Slc27a4,Slc27a5,Slc27a6
slcrn:sc00050	path:slc2cps	reversible	slccpd:C00235	Dimethylallyl diphosphate	Slc22a13
slcrn:sc00051	path:slc2cps	reversible	slccpd:C00242	Guanine	Slc29a2
slcrn:sc00052	path:slc2cps	reversible	slccpd:C00245	Taurine	Slc6a6
slcrn:sc00053	path:slc2cps	reversible	slccpd:C00246	Butanoic acid	Slc5a8,Slc5a12
slcrn:sc00054	path:slc2cps	reversible	slccpd:C00249	Hexadecanoic acid	Slc27a1,Slc27a2,Slc27a3,Slc27a4,Slc27a5,Slc27a6
slcrn:sc00055	path:slc2cps	reversible	slccpd:C00253	Nicotinate	Slc5a8,Slc5a12,Slc22a13
slcrn:sc00056	path:slc2cps	reversible	slccpd:C00267	alpha-D-Glucose	Slc2a1,Slc2a2,Slc2a3,Slc2a4,Slc2a5,Slc2a9,Slc2a10,Slc2a12,Slc5a1,Slc5a2
slcrn:sc00057	path:slc2cps	reversible	slccpd:C00288	HCO3-	Slc4a1,Slc4a2
slcrn:sc00058	path:slc2cps	reversible	slccpd:C00294	Inosine	Slc28a2,Slc28a3,Slc29a1,Slc29a2,Slc29a3
slcrn:sc00059	path:slc2cps	reversible	slccpd:C00299	Uridine	Slc28a1,Slc28a2,Slc28a3,Slc29a1,Slc29a2,Slc29a3
slcrn:sc00060	path:slc2cps	reversible	slccpd:C00300	Creatine	Slc6a8
slcrn:sc00061	path:slc2cps	reversible	slccpd:C00318	L-Carnitine	Slc22a5,Slc22a16
slcrn:sc00062	path:slc2cps	reversible	slccpd:C00329	D-Glucosamine	Slc2a1,Slc2a2,Slc2a4
slcrn:sc00063	path:slc2cps	reversible	slccpd:C00330	Deoxyguanosine	Slc29a1
slcrn:sc00064	path:slc2cps	reversible	slccpd:C00334	4-Aminobutanoate	Slc6a1,Slc6a11,Slc6a12,Slc6a13,Slc36a1
slcrn:sc00065	path:slc2cps	reversible	slccpd:C00355	3,4-Dihydroxy-L-phenylalanine	Slc7a5,Slc7a7,Slc7a15,Slc16a10
slcrn:sc00066	path:slc2cps	reversible	slccpd:C00366	Urate	Slc2a9,Slc22a6,Slc22a8,Slc22a12,Slc22a13
slcrn:sc00067	path:slc2cps	reversible	slccpd:C00378	Thiamine	Slc19a2,Slc19a3
slcrn:sc00068	path:slc2cps	reversible	slccpd:C00383	Malonate	Slc22a7,Slc22a8
slcrn:sc00069	path:slc2cps	reversible	slccpd:C00387	Guanosine	Slc28a2,Slc28a3,Slc29a1,Slc29a2,Slc29a3
slcrn:sc00070	path:slc2cps	reversible	slccpd:C00388	Histamine	Slc22a3
slcrn:sc00071	path:slc2cps	reversible	slccpd:C00402	D-Aspartate	Slc1a1,Slc1a2,Slc1a3,Slc1a6,Slc1a7
slcrn:sc00072	path:slc2cps	reversible	slccpd:C00407	L-Isoleucine	Slc6a15,Slc6a18,Slc6a19,Slc7a5,Slc7a8,Slc43a1,Slc43a2
slcrn:sc00073	path:slc2cps	reversible	slccpd:C00408	L-Pipecolate	Slc6a20b
slcrn:sc00074	path:slc2cps	reversible	slccpd:C00427	Prostaglandin H2	Slco2a1,Slc22a6
slcrn:sc00075	path:slc2cps	reversible	slccpd:C00438	N-Carbamoyl-L-aspartate	Slc1a1,Slc1a7
slcrn:sc00076	path:slc2cps	reversible	slccpd:C00440	5-Methyltetrahydrofolate	Slc19a1
slcrn:sc00077	path:slc2cps	reversible	slccpd:C00475	Cytidine	Slc28a1,Slc28a3,Slc29a1,Slc29a2,Slc29a3
slcrn:sc00078	path:slc2cps	reversible	slccpd:C00504	Folate	Slc46a1
slcrn:sc00079	path:slc2cps	reversible	slccpd:C00547	L-Noradrenaline	Slc6a2,Slc22a3
slcrn:sc00080	path:slc2cps	reversible	slccpd:C00559	Deoxyadenosine	Slc29a1,Slc29a2
slcrn:sc00081	path:slc2cps	reversible	slccpd:C00575	3',5'-Cyclic AMP	Slc22a8
slcrn:sc00082	path:slc2cps	reversible	slccpd:C00584	Prostaglandin E2	Slco1a4,Slco2a1,Slco3a1,Slco4a1,Slc22a1,Slc22a2,Slc22a6,Slc22a7
slcrn:sc00083	path:slc2cps	reversible	slccpd:C00586	2-Deoxy-D-glucose	Slc2a10
slcrn:sc00084	path:slc2cps	reversible	slccpd:C00639	Prostaglandin F2alpha	Slc22a1,Slc22a2,Slc22a6
slcrn:sc00085	path:slc2cps	reversible	slccpd:C00695	Cholic acid	Slc10a1,Slc10a2
slcrn:sc00086	path:slc2cps	reversible	slccpd:C00712	(9Z)-Octadecenoic acid	Slc27a1,Slc27a2,Slc27a3,Slc27a4,Slc27a5,Slc27a6
slcrn:sc00087	path:slc2cps	reversible	slccpd:C00719	Betaine	Slc6a12
slcrn:sc00088	path:slc2cps	reversible	slccpd:C00725	Lipoate	Slc5a6
slcrn:sc00089	path:slc2cps	reversible	slccpd:C00735	Cortisol	Slco1a1,Slco1a4,Slc22a8
slcrn:sc00090	path:slc2cps	reversible	slccpd:C00740	D-Serine	Slc7a10
slcrn:sc00091	path:slc2cps	reversible	slccpd:C00780	Serotonin	Slc6a4,Slc22a1,Slc22a2
slcrn:sc00092	path:slc2cps	reversible	slccpd:C00803	Pentanoate	Slc5a8
slcrn:sc00093	path:slc2cps	reversible	slccpd:C00805	Salicylate	Slc22a7
slcrn:sc00094	path:slc2cps	reversible	slccpd:C00864	Pantothenate	Slc5a6
slcrn:sc00095	path:slc2cps	reversible	slccpd:C00881	Deoxycytidine	Slc29a1,Slc29a2
slcrn:sc00096	path:slc2cps	reversible	slccpd:C00942	3',5'-Cyclic GMP	Slc22a8
slcrn:sc00097	path:slc2cps	reversible	slccpd:C00951	Estradiol-17beta	Slc22a1,Slc22a2,Slc22a3
slcrn:sc00098	path:slc2cps	reversible	slccpd:C01015	cis-4-Hydroxy-L-proline	Slc6a20b
slcrn:sc00099	path:slc2cps	reversible	slccpd:C01042	N-Acetyl-L-aspartate	Slc13a3
slcrn:sc00100	path:slc2cps	reversible	slccpd:C01089	(R)-3-Hydroxybutanoate	Slc16a1,Slc16a3,Slc16a7
slcrn:sc00101	path:slc2cps	reversible	slccpd:C01420	Cystine	Slc7a9
slcrn:sc00102	path:slc2cps	reversible	slccpd:C01530	Octadecanoic acid	Slc27a1,Slc27a2,Slc27a3,Slc27a4,Slc27a5,Slc27a6
slcrn:sc00103	path:slc2cps	reversible	slccpd:C01595	Linoleate	Slc27a1,Slc27a2,Slc27a3,Slc27a4,Slc27a5,Slc27a6
slcrn:sc00104	path:slc2cps	reversible	slccpd:C01780	Aldosterone	Slco1a1,Slco1a4
slcrn:sc00105	path:slc2cps	reversible	slccpd:C01829	Thyroxine	Slc16a2,Slco1a1,Slco1a4,Slco1a5,Slco1c1,Slco4a1,Slco6b1,Slco6c1
slcrn:sc00106	path:slc2cps	reversible	slccpd:C01921	Glycocholate	Slc10a1
slcrn:sc00107	path:slc2cps	reversible	slccpd:C01996	Acetylcholine	Slc22a3
slcrn:sc00108	path:slc2cps	reversible	slccpd:C02140	Corticosterone	Slc22a3
slcrn:sc00109	path:slc2cps	reversible	slccpd:C02336	beta-D-Fructose	Slc2a2,Slc2a5,Slc2a8,Slc2a9,Slc26a4,Slc26a5
slcrn:sc00110	path:slc2cps	reversible	slccpd:C02465	Triiodothyronine	Slc16a2,Slco1a1,Slco1a4,Slco1a5,Slco1c1,Slco4a1,Slco4c1,Slco6b1,Slco6c1
slcrn:sc00111	path:slc2cps	reversible	slccpd:C02528	Chenodeoxycholate	Slc10a2
slcrn:sc00112	path:slc2cps	reversible	slccpd:C02538	Estrone 3-sulfate	Slc10a6,Slco1b2,Slco2b1,Slco4a1,Slc22a8
slcrn:sc00113	path:slc2cps	reversible	slccpd:C02571	O-Acetylcarnitine	Slc22a5
slcrn:sc00114	path:slc2cps	reversible	slccpd:C02679	Dodecanoic acid	Slc27a1,Slc27a2,Slc27a3,Slc27a4,Slc27a5,Slc27a6
slcrn:sc00115	path:slc2cps	reversible	slccpd:C03758	Dopamine	Slc6a2,Slc6a3,Slc22a1,Slc22a2,Slc22a3
slcrn:sc00116	path:slc2cps	reversible	slccpd:C04006	1D-myo-Inositol 3-phosphate	Slc2a13
slcrn:sc00117	path:slc2cps	reversible	slccpd:C04483	Deoxycholic acid	Slc10a2
slcrn:sc00118	path:slc2cps	reversible	slccpd:C04555	Dehydroepiandrosterone sulfate	Slco2b1,Slco6b1,Slco6c1,Slc22a8
slcrn:sc00119	path:slc2cps	reversible	slccpd:C04741	Alprostadil	Slco2a1,Slco3a1
slcrn:sc00120	path:slc2cps	reversible	slccpd:C05122	Taurocholate	Slc10a1,Slc10a2,Slco1a1,Slco1a4,Slco1a5,Slco1b2,Slco4a1,Slco6b1,Slco6c1
slcrn:sc00121	path:slc2cps	reversible	slccpd:C05422	Dehydroascorbate	Slc2a1,Slc2a3,Slc2a4
slcrn:sc00122	path:slc2cps	reversible	slccpd:C05463	Taurodeoxycholate	Slc10a1,Slc10a2
slcrn:sc00123	path:slc2cps	reversible	slccpd:C05464	Glycodeoxycholate	Slc10a2
slcrn:sc00124	path:slc2cps	reversible	slccpd:C05466	Glycochenodeoxycholate	Slc10a2
slcrn:sc00125	path:slc2cps	reversible	slccpd:C05503	Estradiol-17beta 3-glucuronide	Slco1a1,Slco1a4,Slco1b2
slcrn:sc00126	path:slc2cps	reversible	slccpd:C05565	Hydantoin-5-propionate	Slc10a1,Slc10a2
slcrn:sc00127	path:slc2cps	reversible	slccpd:C05953	Prostaglandin A2	Slc22a6
slcrn:sc00128	path:slc2cps	reversible	slccpd:C05963	Thromboxane B2	Slco2a1
slcrn:sc00129	path:slc2cps	reversible	slccpd:C06424	Tetradecanoic acid	Slc27a1,Slc27a2,Slc27a3,Slc27a4,Slc27a5,Slc27a6
slcrn:sc00130	path:slc2cps	reversible	slccpd:C06425	Icosanoic acid	Slc27a1,Slc27a2,Slc27a3,Slc27a4,Slc27a5,Slc27a6
slcrn:sc00131	path:slc2cps	reversible	slccpd:C06428	(5Z,8Z,11Z,14Z,17Z)-Icosapentaenoic acid	Slc27a1,Slc27a2,Slc27a3,Slc27a4,Slc27a5,Slc27a6
slcrn:sc00132	path:slc2cps	reversible	slccpd:C07880	Ursodiol	Slc10a2
slcrn:sc00133	path:slc2cps	reversible	slccpd:C08322	Myristoleic acid	Slc27a1,Slc27a2,Slc27a3,Slc27a4,Slc27a5,Slc27a6
slcrn:sc00134	path:slc2cps	reversible	slccpd:C08362	(9Z)-Hexadecenoic acid	Slc27a1,Slc27a2,Slc27a3,Slc27a4,Slc27a5,Slc27a6
slcrn:sc00135	path:slc2cps	reversible	slccpd:C15025	(S)-Carnitine	Slc22a5
slcrn:sc00136	path:slc2cps	reversible	slccpd:C16868	Tauroursodeoxycholic acid	Slc10a1,Slc10a2
