# Supplementary material for: A Computational Approach to Estimate Interorgan Metabolic Transport in a Mammal
Source: PLoS One. 2014 Jun 27;9(6):e100963. doi: 10.1371/journal.pone.0100963 (PMC4074118; doi:10.1371/journal.pone.0100963)
Supplement: Table S3 — Gene expression in organs. Column 1 and 2 indicate gene ID and gene symbol. The other columns are the expression scores of the corresponding organs. (XLSM) [file pone.0100963.s010.xls]

## Sheet: Sheet1
ID	Symbol	Mouse adipose tissue	Mouse adrenal gland	Mouse bone marrow	Mouse brain	Mouse eye	Mouse heart	Mouse kidney	Mouse liver	Mouse lung	Mouse muscle	Mouse ovary	Mouse pituitary gland	Mouse placenta	Mouse salivary gland	Mouse small intestine	Mouse spleen	Mouse testis
100039707	Gm2382	0.473756	0.0924711	0.334434	-0.895066	-1.53324	-0.700902	0.717711	1.10315	0.138794	-0.356463	0.0727802	0.475989	-0.275091	-0.291341	0.0563504	0.555969	-1.04366
100041375	Cyp3a41b	-0.0103033	-0.0373641	-0.0233424	-0.0356255	0.00765372	0.0711958	-0.0413412	2.05188	-0.00659357	0.0255255	0.0290046	-0.0417462	-0.0178573	0.144465	0.443973	0.0272963	0.0640699
100042025	LOC100042025	-0.300866	0.0940688	-0.0413717	0.414623	0.0394033	0.43103	0.261765	0.0769364	-0.455245	0.621636	0.0546197	-0.00318763	0.000804645	-0.632074	0.0607425	-0.468687	-1.25165
100043508	Gm9769	-0.194087	0.0249224	-0.119673	-0.0250729	-0.441514	-0.383813	-0.241394	0.0397229	0.102686	-0.30676	0.227082	0.199996	0.0906954	-0.173936	0.0041504	0.0708883	0.191835
100043684	Amy2a4	-0.283518	-0.128923	-0.365973	1.07836	0.563791	0.377106	0.646207	-0.300393	-0.586148	1.00135	-0.437643	-0.440613	-0.408673	1.30577	3.04376	4.16339	0.00764266
100043686	Amy2a3	-0.283518	-0.128923	-0.365973	1.07836	0.563791	0.377106	0.646207	-0.300393	-0.586148	1.00135	-0.437643	-0.440613	-0.408673	1.30577	3.04376	4.16339	0.00764266
100043688	Amy2a2	-0.283518	-0.128923	-0.365973	1.07836	0.563791	0.377106	0.646207	-0.300393	-0.586148	1.00135	-0.437643	-0.440613	-0.408673	1.30577	3.04376	4.16339	0.00764266
100048119	LOC100048119	-0.194087	0.0249224	-0.119673	-0.0250729	-0.441514	-0.383813	-0.241394	0.0397229	0.102686	-0.30676	0.227082	0.199996	0.0906954	-0.173936	0.0041504	0.0708883	0.191835
100066	Cyp2j11	0.0193856	-0.000737036	0.0552189	0.0242969	0.139702	0.0849261	5.45884	0.0337384	-0.034794	0.103602	-0.0544929	-0.0684189	0.0319843	0.121119	0.104396	0.0851784	0.0659836
100163	Pafah2	0.16176	-0.102718	-0.102618	-0.85636	-0.382133	-0.024177	2.60118	2.73194	0.285188	-0.534554	-0.0814015	0.136587	0.0462593	0.323014	1.39258	-1.3439	0.764816
100198	H6pd	2.55414	1.30098	-0.92432	-2.05249	-1.78008	-0.76958	2.22365	3.39044	2.27619	-0.155366	1.24099	-0.857226	2.33499	1.62181	-1.02466	-0.447862	-1.71716
100434	Slc44a1	0.443333	0.511497	-0.255884	0.62053	-0.0399256	-0.110572	-0.11574	0.0342233	0.457802	-0.126397	0.371946	-0.401966	0.197738	0.0510033	0.956073	-0.148159	-1.37522
100470	Lao1	1.38646	-0.115504	0.130894	-0.0528342	0.114108	0.335313	-0.00331142	0.135368	-0.105243	0.317442	-0.0890482	-0.0512047	0.187245	0.520656	-0.107357	-0.0422366	0.11795
100559	Ugt2b38	-0.0523944	1.44514	0.0683615	0.194981	-0.0187114	0.100782	9.10072	5.1943	0.236288	0.0839335	-0.0183023	-0.0582575	0.0515545	0.450621	0.557107	0.0345223	-0.00540725
100561	Slc15a4	0.388468	-0.338305	0.754559	-0.0823164	-0.696652	-0.584773	-0.313943	0.644416	0.771379	0.352687	0.113821	-0.125592	-0.0194492	-0.957999	-0.464975	1.58567	1.07282
100678	Psph	0.678066	0.0704315	-0.517435	0.246504	-0.064965	-0.72842	0.3293	-0.27618	-0.434821	0.0598848	0.0215196	-0.207038	1.12139	0.159165	-0.280814	-0.0503899	0.328972
100705	Acacb	0.679503	1.25942	-0.716456	-0.711737	-0.444278	1.93211	0	1.0241	-0.431027	1.73467	-0.0298213	0.400768	-0.49437	0.656004	-0.526241	-0.691491	-0.611978
100727	Ugt2b34	-0.158712	0.0365769	-0.0381902	-0.176739	-0.0969675	0.116165	3.38583	7.48596	0.668935	0.527617	-0.176549	-0.161774	0.511112	-0.0484558	7.6083	-0.0693467	0.0234668
100910	Chpf2	0.651131	-0.0263709	0.0757847	0.0902113	-0.719044	-0.510592	0.0805813	-0.110572	-0.051618	-0.272269	0.193521	1.45763	1.90534	0.102195	-0.329451	0.159583	-0.260911
101488	Slco2b1	0.794899	0.136907	0.0278588	-0.503317	-0.75199	0.116146	0.0464963	1.50891	-0.114729	-0.145495	-0.10063	-0.75251	-0.90361	-0.577295	0.590178	0.913085	-0.805434
101502	Hsd3b7	2.45022	1.27841	-0.655729	-1.48557	-1.43695	-0.318401	-0.302427	4.95757	1.43656	-0.532377	1.56263	2.05384	1.47525	-1.37585	0.500982	-0.864567	-1.81448
102022	Ces2a	-0.0534475	-0.0859351	0.0739509	-0.0732337	-0.0273132	0.0763385	0.0396796	7.42243	0.83743	0.38142	0.768962	-0.0469535	-0.00273024	0.032374	6.81713	0.0602217	0.0608212
102247	Agpat6	0.623331	-0.0905757	-0.322503	0.0834888	-0.442832	0.10196	0.315313	0.904591	-0.0399467	-0.0403685	0.0389283	0.145479	0.35332	-0.378911	-0.125998	-0.281547	2.45786
102436	Lars2	0.270598	0.572357	-0.259052	-0.140632	-0.238629	1.05787	1.10064	0.166279	-0.358728	0.98046	0.115146	-0.258075	-0.329593	0.423422	0.343198	-0.399806	-1.028
102448	Xylb	1.21355	-0.0927769	-0.0587849	-0.0181508	-0.129288	-0.257303	3.83329	2.92328	0.462406	-0.233178	0.134566	-0.203285	2.02919	-0.161642	0.732828	-0.276093	0.369818
102570	Slc22a13	-0.10523	-0.14442	0.0365215	-0.00961841	-0.0068513	0.165364	3.89402	0.0471179	-0.142036	-0.00896756	-0.126427	-0.0266819	0.0887657	0.10279	0.293194	0.223822	0.00755364
102580	Alg9	0.736832	0.0114534	0.106735	-0.27529	-0.410387	-0.759633	-0.0656429	0.0573422	-0.06437	-0.315491	0.24667	-0.541689	0.449861	0.35262	0.404057	-0.390411	1.256
102857	Slc6a8	-0.52943	0.798209	-1.96885	0.798245	0.44265	2.07008	2.15545	-1.81634	-0.0604286	1.67921	-0.216043	-0.777733	1.73787	-0.381246	3.40657	-2.00347	-1.68407
103098	Slc6a15	0.624564	1.70192	-0.0689994	4.74154	3.49592	-0.0204291	3.54419	-0.0794591	0.683141	-0.123428	0.904711	0.532671	0.00105329	-0.11015	-0.154841	-0.0702334	-0.119296
103140	Gstt3	2.23636	-0.0456736	-0.507537	-0.626859	-0.392786	-0.443105	2.89463	3.31653	1.88097	-0.518627	0.498113	-0.416898	-0.173802	2.24524	2.65833	-0.576229	2.18755
103149	Upb1	0.101933	-0.0214914	1.1076	-0.22849	-0.247647	-0.153547	5.53118	6.79312	0.518731	-0.259492	-0.29289	-0.237114	-0.291413	1.33021	1.08737	0.0543814	-0.281953
103534	Mgat4b	0.217753	0.415475	-0.338825	-0.232847	-0.735173	0.114783	0.188785	-0.397077	0.0381379	-0.0155063	1.05315	-0.652234	1.1186	-0.758113	0.416077	-0.714486	-0.131328
103711	Pnpo	-0.163667	0.0763026	1.79531	-0.0612895	-1.15757	-0.575228	1.16982	2.35941	-0.649042	-0.801028	0.342457	-0.0498807	0.944837	0.363136	1.15019	-0.37421	-1.85407
103850	Nt5m	0.0305173	0.108199	-0.481398	0.853229	-0.0468197	0.170599	0.0615343	-0.166019	-0.47892	0.13629	-0.108977	0.532962	0.0351472	0.055887	-0.0998405	-0.393361	1.7802
103988	Gck	-0.0892832	0.0115822	-0.0493792	-0.0513149	0.0134364	1.03763	-0.00310985	2.56645	-0.038398	0.189373	-0.0256661	1.53614	-0.0766354	0.0200013	-0.00403885	-0.0796293	0.178107
104015	Synj1	-0.120632	0.143096	0.857563	3.44263	2.0448	-0.165188	-0.2405	-0.71848	0.551186	-0.774802	0.0212263	1.28413	0.0617471	-0.367195	-0.0102087	0.338945	-0.508218
104086	Cyp27a1	0.762949	-0.436592	-0.346598	-1.63485	-1.40417	-0.0540179	0.752194	4.24094	0.279069	2.04363	0.25495	-0.00298915	-1.02057	-0.174333	0.881262	0.0985815	-0.951158
104110	Adcy4	0.360825	-0.0968353	-0.24252	-0.327813	-0.329651	0.937524	-0.17569	0.0675468	3.03479	0.430165	0.161733	-0.130989	0.3815	-0.155849	-0.173039	0.248179	-0.179747
104111	Adcy3	0.0687002	0.735596	-0.11834	0.701618	0.146048	0.128876	-0.0563076	-0.159989	0.194178	-0.186917	0.261202	0.00320491	-0.134806	-0.0238461	-0.185122	0.263752	-0.0460963
104112	Acly	1.85669	2.89918	-1.25937	0.186977	0.589161	-1.29318	0.0162	0.568598	0.513125	-1.03241	1.68822	-0.0576567	-0.116637	0.348918	-1.01659	-0.425688	-1.54375
104158	Ces1d	3.15911	0.76026	-4.31115	-4.41656	-2.30984	0.683337	1.69244	2.63552	2.73103	-0.118201	0.913277	-1.67216	-4.23316	0.537098	-2.51968	-4.39141	-1.84651
104174	Gldc	0.948946	-0.0920133	-0.210262	1.66491	2.10023	-0.112241	3.96115	4.40027	-0.0151914	-0.16884	-0.266643	0.135976	0.558069	-0.0657253	-0.0752618	-0.230821	1.28342
104245	Slc6a5	-0.065209	0.344283	0.0549163	0.190109	1.244	0.0597949	-0.0377605	0.0325753	-0.0352446	0.0260264	-0.0758474	-0.00385006	0.0522646	0.102569	0.102405	0.0485976	0.0649633
104418	Dgkz	-0.214377	-0.205968	0.680956	2.30773	-0.0816245	-0.172934	-0.0946824	-0.56879	0.433256	-0.100607	-0.265025	1.06231	-0.561877	0.657893	0.796317	0.609153	-1.88596
104458	Rars	0.210916	0.581015	-0.575184	-0.372586	-0.584311	-0.666575	-0.0879851	-0.246139	-0.507003	0.468372	0.579031	0.202378	0.529872	1.21778	0.828934	-0.52647	-0.97879
104776	Aldh6a1	1.08133	0.552697	-2.24555	-0.860755	-1.08926	0.674488	1.36928	1.20642	-0.556478	0.604647	0	0.113273	-1.39245	0.537961	-1.32654	-2.20246	-1.32119
104923	Adi1	0.218108	0.480964	-0.796829	-0.766944	-0.619991	0.255373	0.623059	2.03823	0.056495	1.08738	0.0182746	0.634336	-0.565154	0.706269	-0.760392	-0.552666	-1.25524
105148	Iars	-0.225175	-0.0632348	-0.322299	0.0128016	-0.171938	0.411823	0.0332074	0.0412639	-0.384607	0.935906	0.52675	-0.13048	-0.236783	0.68633	-0.328396	-0.75905	-0.732366
105349	Akr1c18	0.0720669	2.62444	-0.0807046	0.629021	-0.000335347	-0.0201956	4.2259	-0.0219675	-0.130981	-0.0922222	4.58117	-0.136351	3.01192	2.7522	-0.0239961	-0.0563848	0.0361687
105446	Gmpr2	-0.0173786	0.15627	0.241566	-0.162474	0.00649574	-0.36484	-0.0330762	-0.0443855	-0.127573	-0.800147	0.154102	0.127789	-0.129135	-0.270912	0.110893	0.4043	0.197309
105663	Thtpa	-0.109486	-0.0723362	-0.700231	0.306371	-0.114173	0.248659	0.460995	0.615814	-0.402673	0.66524	0.382768	0.790586	-0.695029	-0.0504238	-0.221557	-0.53632	-0.223659
105727	Slc38a1	-0.92745	-0.34289	0.510456	1.22715	1.13149	-0.456371	-1.79944	-2.06801	-0.606268	-1.86697	0.532046	1.0843	2.45297	0.766182	-0.00313777	0.968938	-1.63712
106529	Tecr	-0.0291921	0.103508	-0.511368	0.827014	-0.673832	0.538309	-0.0523879	0.114719	-0.78555	0.704257	0.102995	0.0823701	-1.14479	-1.24335	-1.00198	-1.42882	-1.87879
106557	Ldhal6b	-0.0687111	0.14679	-0.111548	0.161324	0.152226	0.120247	-0.0438611	-0.186262	-0.096857	0.194544	-0.00882645	-0.0338154	-0.0566503	0.119891	0.171367	-0.0188441	7.88588
106564	Ppcs	0.214509	1.54174	-0.715058	-0.675852	-0.913459	-0.319043	1.58347	1.19404	-0.598152	-0.513898	0.287578	-0.338352	0.650401	0.0727945	1.2081	0.218791	-0.529137
106648	Cyp4f15	0.438591	-0.0867806	-0.0166962	0.792995	0.0545529	-0.00568953	-0.0463866	5.88502	0.708803	0.0750575	0.00459701	0.0325953	-0.040159	0.0209988	0.00726977	-0.111278	0.0610019
107029	Me2	-0.26246	-0.243109	0.960004	0.0983767	0.333562	-0.806233	-0.693725	-0.741975	0.0625353	-0.748699	2.76927	-0.180739	0.210166	-0.900795	4.56186	0.75581	-0.142294
107045	Lars	0.556131	0.114968	-0.357605	-0.124229	0.017627	0.676081	-0.698007	-0.570543	-0.0213949	0.674258	0.488466	-0.298864	0.970496	1.68538	-0.654458	-0.76242	-0.249833
107141	Cyp2c50	-0.0451137	0.514403	0.00594189	0.0488115	0.0261266	0.162232	0	5.57098	1.32424	0.302519	-0.00299141	0.111121	0.0346638	0.162346	0.0753176	-0.0729171	-0.0046604
107146	Glyat	-0.0743987	0.227913	0.251281	-0.0278514	-0.0354524	0.187647	5.3026	4.57836	0.445171	0.0384918	-0.173172	-0.107777	-0.0336289	0.0397601	0.0309751	0.128878	0.0582792
107239	Carns1	0.138507	-0.164113	0.536433	0.249656	-0.0126541	1.47141	-0.113056	-0.099282	-0.246488	1.41051	-0.116919	-0.129515	0.0016458	0.0244938	-0.0333325	1.16745	0.00520317
107271	Yars	0.0153596	0.342412	-0.0353552	0.789839	0.0228511	-0.358163	-0.154328	-0.0175129	-0.495658	0.469468	0.275725	0.305153	0.614787	0.254941	-0.376752	-0.198709	-0.535077
107272	Psat1	2.17791	2.06146	-0.0556149	1.74622	1.06958	-2.15114	0.609034	-2.8565	-1.61281	-1.80577	0.720377	-0.832111	-0.082827	1.29702	-0.987612	-0.557813	-0.158163
107476	Acaca	1.87965	1.81752	-0.486695	0.0806223	0.0301478	-0.12203	-0.0922583	0.545739	0.255918	-0.0138123	1.70322	-0.578374	-0.546125	-0.4467	-0.299078	-0.315972	-0.0386203
107508	Eprs	0.221807	1.82873	-0.474482	-0.217505	-0.187469	-0.185985	-0.518716	0.402542	-0.290272	1.40953	0.530524	1.16087	0.0534851	0.913258	-0.253056	-0.415076	-0.382219
107569	Nt5c3	-0.514831	-0.20151	2.49363	0.248957	-0.243485	1.00933	0.720228	-0.111657	-0.519756	1.32941	0.204418	0.0494065	-0.135299	-0.808236	-0.0788762	0.866895	-0.639116
107650	Pi4kb	0.462873	-0.0191665	-0.240204	-0.107552	-0.611324	-0.371444	-0.423808	0.156407	-0.00514713	-0.0205507	0.121264	0.0599126	0.567472	0.111713	-0.00883341	-0.0123501	-0.455391
107652	Uap1	0.329816	-0.385026	-0.170927	-0.145434	-0.148899	-0.0933575	0.429472	0.0478589	-0.0234346	0.306627	-0.272117	-0.34727	0.148475	0.60257	0.662002	-0.316617	-0.642884
107747	Aldh1l1	2.24757	2.11654	-1.84733	0.878287	-1.21275	-1.67485	4.00416	5.17749	-0.273983	-0.399605	1.08437	-0.883548	-2.06818	-0.00049275	2.28574	-1.9059	0.283023
107766	Haao	0.279433	-0.168161	1.16658	-0.217759	0.0506876	0.0529208	5.66932	7.10089	0.639312	-0.0526793	-0.226211	-0.138196	-0.138661	0.0975568	-0.0300009	1.99048	-0.0155887
107823	Whsc1	-0.135442	0.0957046	0.714657	0.953957	0.463607	-0.216639	-0.412677	-0.146392	-0.367793	-0.41884	0.0588653	0.335216	0.186354	-0.619914	0.0571449	-0.100564	0.765433
107869	Cth	1.09737	1.07104	-1.2684	-0.550634	0.202435	-0.839916	4.87278	6.16192	0.641394	-0.282897	-0.032037	-1.112	-0.389661	0.615082	3.97089	-1.23697	-0.868869
107885	Mthfs	1.14403	0.533032	0.371557	-1.07731	-1.44568	-0.773453	1.52877	1.69178	0.185126	-0.338745	0.580414	0.872807	-0.259534	-0.452072	0.0486417	0.516473	-1.24687
107895	Mgat5	-0.753017	-0.277855	-0.00553946	0.594042	0.781558	-0.320251	0.0770674	-0.646943	-0.0852257	-1.18575	0.0939196	0.745748	0.589564	-0.889571	0.690323	-0.318696	0.307519
108037	Shmt2	-0.0610206	-0.0177954	0.221283	-0.486406	-0.400763	0.126207	2.08368	2.26667	-0.497345	-0.0468755	0.0230993	-0.0357667	0.175262	0.679038	0.12422	0.21961	-0.545089
108052	Slc14a1	-0.0511146	-0.394838	4.38258	1.06339	0.881007	-0.187937	0.0679762	-0.11424	-0.36336	-0.338233	3.92108	-0.398256	1.09561	-0.0333212	0.132435	1.8812	-0.218139
108083	Pip4k2b	-0.119927	0.365906	0.248039	0.988487	0.23273	0.0949794	-0.532918	-0.0844075	-0.0397907	0.940885	0.177499	-0.123767	-0.20876	-0.0416476	-0.454664	0.708594	-0.805949
108096	Slco1a5	0.695772	-0.0838514	0.0390901	-0.0356678	0.0379693	0.0635684	0.0126738	0.0356527	0.00759791	0.0462327	0.142484	0.00609853	0.0146442	2.95844	-0.016098	-0.0231336	0.0420513
108105	B3gnt5	0.854229	-0.25924	2.12988	0.365941	1.53827	-0.0147702	-0.224811	-0.163355	0.26295	0.173319	-0.143333	-0.243951	0.719856	0.089799	0.422052	3.90777	-0.197681
108114	Slc22a7	-0.0588296	-0.0331543	0.084654	0.119554	-0.0285804	0.1804	6.58449	2.98113	0.0153736	0.0325398	-0.108456	-0.0499603	0.0652461	0.263764	-0.00914338	-0.0260153	0.0607984
108115	Slco4a1	0.644343	-0.638846	1.48848	0.211831	4.22147	-0.0688004	1.37725	-0.174068	-0.442036	-0.298324	-0.636502	0.148277	4.36217	0.0443264	0.749154	-0.0865038	-0.45552
108116	Slco3a1	-0.283963	0.304819	-0.489186	0.374336	-0.204194	2.11634	2.62875	-1.21486	1.76244	0.723598	1.38417	-0.0215558	-0.0645677	-0.945754	-0.267426	-0.157078	0.924682
108147	Atic	-0.055138	0.148291	0.48584	-0.439693	-0.656042	-0.152166	-0.388241	0.0481111	-0.415555	-0.0782536	0.315243	0.405604	0.0022868	-0.171321	0.371199	0.370525	-0.651912
108148	Galnt2	1.15378	0.162917	-0.638303	-0.167936	-0.981144	-0.262048	0.324656	-0.554144	0.721732	0.345904	1.17142	0.827945	0.488734	-0.602843	-0.174804	-0.84125	-2.25538
108150	Galnt7	0.0315963	0.204392	0.277881	0.0548001	2.04523	-0.0657829	-0.487254	-0.924625	-0.550275	-0.449809	0.984072	-1.24027	0.185853	2.76473	2.46625	0.261293	-0.389972
108156	Mthfd1	0.150201	-0.0250932	0.314082	-0.229618	-0.425112	-0.274047	2.93119	2.72096	2.11318	0.428421	0.730549	-0.873823	-0.708017	-0.0048361	0.532073	-0.308508	-1.54927
108645	Mat2b	-0.0786254	7.01583e-05	-0.0488101	0.515546	-1.00887	0.370607	0.306928	-1.09912	-0.0235434	0.137416	0.261481	-0.0762741	-0.423892	-0.378861	-0.186455	-0.133008	-2.09173
108682	Gpt2	2.10215	0.520646	-2.46356	0.201545	-1.93998	-0.319793	0.0717115	3.07567	-1.63081	2.87877	0.89903	-1.2305	-0.1132	2.18533	-2.10839	-2.44319	0.204859
108760	Galntl1	-0.157153	0.43147	-0.223529	2.82036	0.276729	0.044629	-0.228515	-0.195101	-0.220886	0.0963878	0.370241	1.97328	-0.0554654	0.275156	-0.0480506	-0.184591	0.0290562
108902	B3gnt1	-0.0483964	0.329029	-1.16144	2.03823	0.118726	0.562605	0.582491	-0.211491	0.169215	0.332333	0.555757	0.355055	-0.0131795	-0.88014	-0.514609	-0.865212	-1.44402
109079	Sephs1	0.046207	0.0949542	0.404725	-0.449212	-0.167151	-0.5058	0.248648	0.190472	-0.187041	-0.0317433	0.227239	0.348177	-0.290121	-0.298878	0.0647501	-0.100272	-0.816309
109093	Rars2	0.30197	0.209282	-0.659247	-0.245812	0.278542	0.207466	0.965128	-0.374844	-0.511534	-0.0432256	0.106812	-0.0229022	0.0839692	-0.118711	0.379687	-0.375807	0.384676
109264	Me3	-0.151024	-0.197818	-0.110864	1.7167	0.371743	2.45715	1.65946	-0.254379	-0.25056	2.55368	0.965987	-0.0593832	-0.271789	0.621899	-0.135049	-0.252355	1.5335
109652	Acy1	0.393969	-0.182842	-0.270244	-0.114897	-0.35955	0.0800166	3.52442	1.9512	-0.540895	-0.0851274	-0.18473	0.507851	-0.101849	0.489762	3.65078	-0.0397691	-0.305111
109674	Ampd2	-0.215365	2.36865	0.44668	1.17727	0.658621	-2.02056	-0.705584	-0.182493	-0.764888	-1.61968	0.571951	1.40602	0.960727	-0.00760257	-0.253584	-0.170266	-1.59167
109685	Hyal3	-0.0777831	-0.0134838	0.200633	-0.0762081	0.164466	0.17391	-0.0402621	-0.0239335	-0.0302854	0.0344924	-0.0322268	-0.00913168	0.0403525	0.14149	0.0685313	0.0754192	0.0947683
109731	Maob	1.66766	0.412058	-2.41752	-0.167041	-1.98341	1.40645	-1.81981	3.05724	0.978459	0.427361	-0.0880215	-0.292889	1.14849	-2.42568	1.75972	-3.19567	-2.52817
109754	Cyb5r3	0.622497	1.36414	-1.00456	-0.565255	-1.6684	-0.648067	0.563435	1.8342	1.69747	-1.19241	1.50313	0.00453947	2.16851	-0.60367	1.74915	-1.45463	-0.766568
109778	Blvra	0.715718	0.299178	0.70211	-0.089176	-0.204043	-0.121133	2.22553	-0.0990748	-0.0405881	-0.0538973	0.241277	-0.539751	0.38341	0.150671	0.141337	0.505488	-0.746766
109785	Pgm3	0.0755051	0.285065	-0.634635	-0.637504	-0.99078	-0.749278	0.612248	0.321375	-0.211532	-0.824044	0.0232299	0.727126	0.525412	0.358731	0.820621	-0.65475	-0.298449
109801	Glo1	-0.158893	0.131051	-0.468236	0.253884	1.11433	0.184141	0.253928	2.47303	-0.189125	0.832912	0.168343	-0.199148	-1.05034	-0.749245	0.17086	-1.05696	-1.53404
109857	Cbr3	1.3107	1.6175	-0.42365	1.10858	0.0286725	0.162662	-0.497353	-0.50118	2.62562	-0.213012	1.618	-0.355684	-0.33278	0.836038	-0.0900915	0.340141	0.040908
109900	Asl	0.883305	1.56951	-0.375672	-0.523264	-0.594735	-1.3219	3.34468	4.63509	-0.298559	-1.01858	0.503173	-0.511034	0.192333	0.935379	0.00468645	-0.631738	0.0607152
109959	Amy2a5	-0.283518	-0.128923	-0.365973	1.07836	0.563791	0.377106	0.646207	-0.300393	-0.586148	1.00135	-0.437643	-0.440613	-0.408673	1.30577	3.04376	4.16339	0.00764266
110006	Gusb	0.834523	0.861326	0.497143	-1.21977	-1.80658	-0.604129	0.397574	0.0169797	0.702204	-0.797865	1.25138	-0.265581	-0.0187981	0.171417	-0.0658353	0.865136	-1.32116
110074	Dut	-0.466849	-0.414389	1.70259	0.160617	0.0831509	0.0554183	-0.345378	-0.300095	-0.387356	-0.377038	0.39602	0.125338	0.0250786	-0.200072	0.622668	0.76791	0.780195
110078	Pygb	2.03194	0.0557905	-0.95091	1.80153	0.14193	3.26414	-0.615492	-2.05678	0.426784	-1.40933	1.80879	1.2514	-1.13617	-0.10872	0.0169258	-0.442312	-1.41714
110095	Pygl	2.46752	1.3891	3.08972	-1.47881	0.00508167	-0.697651	0.217746	3.88048	0.892502	-0.502411	1.18174	-2.13289	1.66551	-1.59281	-1.33984	-0.11577	-1.47
110115	Cyp11b1	-0.036049	5.91285	-0.016068	0.226825	0.0688666	0.177267	-0.00562508	0.0252946	-0.061384	-0.00873871	0.411603	0.033312	0.130809	0.200622	0.053201	-0.0686837	0.0349359
110119	Mpi	0.25366	-0.175161	-0.628797	0.466785	-0.637908	2.02176	0.730931	-0.247522	-0.668296	1.64387	0.194432	-0.0972313	-0.610924	0.399724	2.14359	-0.873374	3.93676
110147	Ehmt2	0.58651	0.432046	-0.257249	0.647235	-0.600349	-1.02444	0.0682568	-0.62278	-0.0960302	-0.61811	1.1847	0.690933	0.281028	-0.309541	0.047997	-0.0706573	1.97502
110175	Ggct	0.483098	-0.617833	-0.468052	0.22439	-0.432165	0.429733	1.19698	0.201124	-0.480885	0.136317	0.0747284	-0.097732	-1.09955	-0.0476077	-0.111722	0.230854	0.560746
110196	Fdps	0.253648	0.257035	-0.269921	0.198014	-0.631775	-1.15318	-0.602044	1.65908	0.0723025	-0.526962	0.763374	-0.76874	-0.0110907	-0.663673	0.475281	-0.759364	0.526498
110197	Dgkg	0.353842	0.240849	1.04913	3.37221	0.0226607	-0.082652	0.242059	-0.0679787	0.00814301	-0.139842	-0.192524	0.00342847	-0.165199	1.8869	-0.0104118	-0.098644	-0.0789985
110208	Pgd	1.06131	0.846499	1.02347	-0.910648	-0.0737168	-0.694708	0.154065	-0.365146	-0.0690887	-0.874698	0.628298	-0.434251	0.0130301	0.340644	1.14169	-0.0088535	-0.924918
110391	Qdpr	0.581979	0.851874	-1.62558	1.36361	0.0801482	-0.209112	1.864	2.33995	-0.389192	-0.252053	0.400654	0.377043	-1.29177	-0.707793	0.288344	-1.08585	-1.99284
110417	Pigh	0.360757	0.198603	-0.205219	-0.348398	0.382892	-0.376574	0.0690495	-0.493785	-0.1862	-0.917347	0.0593414	0.182459	0.422954	0.236906	0.247315	-0.0599085	-0.530382
110446	Acat1	0.499034	0.476931	-0.442736	-0.275701	-0.778129	1.29471	1.58432	1.13118	-0.349096	0.554289	0.203866	0	-0.41212	-0.431613	0.225292	-0.548004	-0.908491
110460	Acat2	2.25489	1.51186	-0.832884	1.01771	0.39172	-1.23985	2.30495	2.28739	0.357925	-0.77012	0.620055	-0.547435	-0.370662	-0.530273	0.111669	-1.27172	-0.718695
110524	Dgkq	-0.0477432	-0.0210844	-0.0671655	0.37458	-0.223088	-0.0745536	0.735204	0.313797	-0.0747388	-0.187467	-0.00729437	0.203632	0.163754	-0.0444216	0.743561	-0.0276565	-0.276242
110606	Fntb	-0.0433311	-0.0832649	0.602754	0.43888	0.02353	0.0535201	-0.298948	-0.251391	-0.177108	0.319033	0.129374	1.03319	2.19723	0.0364723	0.4677	-0.018085	-0.22821
110639	Prps2	0.199919	0.402376	0.152224	-0.104057	-0.479371	-0.1664	1.40714	-0.209124	1.30943	-1.35908	0.925292	-0.446403	-0.99248	0.0320527	0.0144836	0.812147	-1.58347
110695	Aldh7a1	0.250415	0	-1.43566	-0.157362	-0.696444	-0.280658	1.48426	1.73317	-0.0818099	-0.164217	0.491307	0.0404395	0.773162	0.855225	-1.02472	-1.27557	-0.091976
110821	Pcca	1.32989	1.43829	-1.49376	-0.795199	-1.31469	1.33824	2.21852	1.08649	-0.633979	0.668231	0.606272	-0.994829	-1.35277	0.77927	-0.770241	-1.38438	0.0181933
110855	Pde6c	-0.136365	-0.108102	0.290997	-0.110603	3.34948	0.125429	0.101319	0.26436	-0.113481	0.0685509	-0.224293	-0.147926	1.01134	0.153849	0.0304454	0.268177	0.0228214
110911	Cds2	-0.160897	0.475085	-1.2344	1.71008	0.806639	0.273743	0.00702702	-0.0763989	0.828602	-1.51957	-0.487411	1.46089	0.463165	-0.744424	-0.522296	-0.857929	-1.60542
110948	Hlcs	0.188594	-0.0747505	0.108426	-0.042864	0.205288	-0.241131	-0.135527	0.173637	-0.0999119	0.259463	0.0732026	0.0309237	0.684692	-0.120828	-0.256185	0.239183	-0.304785
110960	Tars	0.12127	0.0183552	-0.35511	-0.619069	-0.397905	-0.676884	-0.240253	1.36491	-0.124415	0.687165	0.530142	0.22129	-0.0656614	1.0889	0.866269	-0.268051	-1.4097
112417	Ugt2b37	-0.0383999	-0.0570198	0.13057	-0.00618796	-0.0240569	0.0862439	5.4131	2.24564	-0.0170148	0.0518463	-0.0412123	-0.0155499	0.0159641	0.0806629	0.0485855	0.137644	0.0395638
11298	Aanat	-0.178892	-0.00598481	0.292168	-0.0660979	0.0845526	0.42267	-0.0394013	0.0695347	-0.00554032	0.0992062	-0.120329	-0.0519339	0.0152483	0.191819	0.130829	0.0280996	0.124128
11363	Acadl	0.685213	1.19546	-0.921091	-1.74303	-2.19636	2.52392	1.26459	0.636423	0.158876	1.19613	0.269633	-1.43928	-1.30825	0.0791942	0.099668	-1.61323	-2.478
11364	Acadm	1.24539	1.91786	-1.39921	-1.86382	-0.874256	2.65866	2.5978	1.20429	-0.557164	1.50757	0.43186	-2.13518	0.508837	-0.976404	0.0506273	-1.94066	-2.50323
11370	Acadvl	1.11655	1.85365	-1.54334	-0.935863	-0.13213	3.02818	1.65936	1.90865	-0.0658381	1.78389	0.355895	-0.125564	-0.474515	-0.0854846	0.769058	-1.21058	-1.28314
113868	Acaa1a	0.76193	0.549455	-0.827001	-0.880042	-0.802938	-0.342316	2.13077	3.30519	0.40275	-0.49724	0.262535	-0.557243	0.0810486	0.0996014	1.26851	-0.870562	-2.13688
11409	Acads	1.08697	1.13264	-0.594807	-1.46941	-1.6331	2.01193	2.27335	1.76604	-0.910514	0.927692	0.481588	-1.05221	0.0635234	-0.282112	0.782915	-0.713969	-0.997425
11423	Ache	-0.389202	0.221767	1.2421	2.55019	0.783072	-0.196229	-0.278931	-0.259598	-0.363859	1.75827	-0.516817	0.697369	0.0489563	-0.263857	-0.0515916	0.0647414	-0.294566
11428	Aco1	1.13306	0.463278	-0.446187	-0.763612	-0.280615	0	1.38833	1.36066	-0.0119477	-0.396004	0.691144	-0.686017	0.72015	0.0936316	1.04291	-0.581545	-1.14527
11429	Aco2	0.421743	0.890777	-1.12401	0.604509	-0.965539	2.38551	1.38124	-0.495413	-0.681626	2.0391	0.0149099	-0.0187446	-0.74051	0.00238001	1.02592	-1.47719	-0.652365
11430	Acox1	1.63127	0.60144	-2.36006	-0.0397485	-0.105772	0.707465	2.55528	3.08153	-0.0865136	0.106789	-0.257342	-0.460612	-0.469316	0.118445	1.63422	-2.40915	-2.67085
114304	Slc28a3	0.775369	-0.145986	0.0166032	-0.142421	0.0896902	0.0207295	-0.116557	0.102966	-0.170972	0.000846669	0.284428	-0.0615109	0.162608	0.386403	1.05333	0.0819973	-0.0437129
11431	Acp1	0.348168	0.135438	0.584797	0.0576809	-0.520605	-0.632384	0.153102	0.379452	-0.503669	-0.0643969	0.286381	-0.0865866	-0.30216	-0.522197	-0.0591614	-0.263813	0.69742
11432	Acp2	0.0575591	0.455853	-0.372964	0.198863	-0.350625	-0.323529	-0.0293964	0.48175	-0.0749408	-0.202051	0.160949	0.0476948	0.213414	-0.19758	0.00173303	0.396424	-0.400928
11433	Acp5	4.06352	1.28992	1.02963	-2.74387	-2.6494	-2.04851	1.42358	2.81067	-0.622227	-0.0330469	1.02605	-2.76056	0.132197	-0.884684	2.76794	2.89173	-2.39665
114644	Slc13a3	-0.206409	0.0502734	-0.234385	1.18234	0.318803	-0.329372	5.40182	1.34348	-0.160411	-0.0757644	-0.486206	-0.0272509	0.907544	0.168479	-0.341656	-0.1312	-0.301555
114663	Impa2	0.29039	-0.0806317	1.1041	-0.440032	-0.449815	0.763994	0.361808	-0.149761	-0.403099	-0.113932	-0.151722	-0.510957	0.967502	0.218747	0.630772	-0.0458287	-0.0923205
11484	Aspa	1.81671	0.551602	-0.751111	1.11195	-0.969538	-0.533242	4.28842	1.12082	-0.548545	0.967156	-0.00395828	-0.884796	-0.888735	-0.171359	3.95157	-1.02111	-0.114486
11486	Ada	0.308339	-0.267101	1.10791	-0.854797	-1.09158	-0.890636	-0.666143	-0.558795	0.049492	-0.812893	0.957844	-0.941092	5.63637	0.705306	6.71672	0.742994	0.126108
114875	Plcz1	-0.0425431	0.00575297	0.00853533	0.185936	0.00943578	0.0735566	-0.00942865	0.0151211	-0.0656031	0.0284821	-0.0700286	-0.0116478	0.0136413	0.0489374	0.00548657	0.00599478	6.53864
11512	Adcy6	0.97267	-0.125422	-0.421607	-1.08127	0.460705	1.12519	0.256956	-1.74764	-0.273766	-1.16501	0.590482	1.68018	-1.66195	0.636417	1.0365	-1.67729	-1.75922
11513	Adcy7	1.59238	0.73696	1.83431	-0.907959	-0.788871	0.268123	-1.2057	-1.10396	1.84693	-0.213967	0.477156	-0.375995	3.16433	-0.155895	-0.050862	2.32877	-0.401511
11514	Adcy8	1.93744	-0.120797	-0.0349607	2.20326	1.33654	0.0306586	-0.0603475	0.027348	1.92566	-0.0736108	-0.132332	0.0929392	-0.0222421	1.86665	1.11523	-0.0414926	-0.0357764
11515	Adcy9	-0.628388	2.07717	-0.78166	1.58721	-0.719388	0.630321	-0.322202	0.372647	0.751802	1.86727	1.31197	-0.747805	-0.343369	1.11089	-0.156618	-1.19395	-1.07298
11522	Adh1	1.25762	3.94522	-4.11766	-4.18017	-1.01972	-2.51927	2.62165	3.9203	0.966154	-1.27489	2.23592	-3.55607	-2.91818	0.565842	2.22074	-4.44886	-3.17468
11529	Adh7	-0.177588	1.34423	0.024988	-0.214943	2.83755	-0.0123444	-0.0557313	0.488812	0.63114	0.0539686	0.0883154	-0.153594	-0.0320185	0.124332	0.0220688	-0.0432105	0.716773
11532	Adh5	0.761432	1.12653	-0.857483	-0.577461	-0.170533	0.485418	1.405	2.08224	-0.0477913	0.237869	1.06151	-0.370999	-0.239659	-0.461358	-0.186994	-0.310256	-1.38092
11534	Adk	-0.00938363	0.402309	-0.995451	0.169432	-1.4864	1.43302	1.22695	2.88276	0.692338	0.603134	0.0847524	-0.880479	-1.74343	-0.520579	-0.330349	-1.48376	-1.49002
11564	Adsl	-0.0389755	-0.0684083	0.200803	-0.490535	-0.456415	0.670687	0.132094	-0.105873	-0.275177	1.45616	0.0646449	-0.0721627	-0.208654	0.0356851	0.155738	0.0565717	0.276561
11565	Adssl1	-1.13965	0.230202	2.08953	-0.110548	0.229886	3.12729	-0.905696	0.488344	0.051824	6.10462	-1.66923	0.507363	1.04468	-1.27768	-1.36548	-0.567373	-1.30636
11566	Adss	-0.182798	-0.0914299	0.131423	0.111174	-0.555401	-1.71583	0.274566	-0.255095	0.0269899	-1.36447	0.259113	0.30286	-0.165985	-0.844271	0.611353	-0.165679	0.0198387
11605	Gla	0.28836	-0.0662715	0.303616	0.207279	-0.195958	-0.234498	0.00107484	0.277125	-0.367521	-0.435834	-0.0575135	0.136857	2.58591	-0.343146	0.600324	-0.212048	-0.293811
11611	Agxt	-0.0144939	-0.0148004	0.0176413	-0.018515	-0.00757122	0.0918601	-0.0446704	6.25919	0.503097	-0.000349156	-0.0965199	-0.0249342	0.0685372	0.0800044	0.11757	0.0338525	0.0751359
11636	Ak1	-0.0964071	1.28315	-0.524088	1.6533	0.593461	4.06732	0.0327013	-1.41015	-0.0520929	5.33671	0.0985264	-0.0113551	-0.923651	-0.0818981	-0.741274	-0.906106	0.649696
11637	Ak2	1.64271	0.47676	0.592977	-1.95077	-1.29877	-1.14562	1.26473	1.95482	-1.15904	-0.82697	0.530183	-1.38233	-0.186181	-0.162821	2.19866	-0.210661	0.814003
11639	Ak4	-0.336903	0.021799	-1.01893	1.12972	0.586481	0.895716	4.39948	1.91729	-1.10457	-0.723986	-0.451769	0.838006	0.590222	0.156067	-0.847016	-1.20559	-0.74736
11647	Alpl	1.16102	-0.0938091	-0.298494	-0.256526	1.84661	1.02491	4.31723	0.749236	-0.458394	0.287535	0.339058	-0.373458	2.40125	-0.0257248	-0.285557	-0.257207	-0.140722
11648	Akp3	-0.044557	-0.00555824	-0.0181932	-0.0567916	-0.0108756	0.061473	-0.0189447	0.024191	-0.00559812	0.0219202	-0.0539137	0.0526735	0.00412016	0.15736	2.64655	-0.0292895	0.065167
11650	Alppl2	-0.0458777	-0.0677501	0.0309362	-0.082962	0.0155563	0.0917363	-0.0280063	0.0105356	-0.0275979	0.0128776	-0.0653161	-0.0253467	0.0290299	0.119058	0.118659	-0.06439	0.708405
11655	Alas1	0.629246	2.68835	-1.14235	-1.50984	-2.05822	0.61019	0.887976	1.8934	1.49003	0.186424	0.000124041	-1.58199	-0.606316	0.406264	-0.0220063	-2.19793	-0.345394
11656	Alas2	-0.017644	-0.232013	6.99973	-0.68865	-0.916337	2.90803	0.0400927	3.60817	3.61569	-0.518295	-0.748462	-0.493746	3.95728	-0.727366	-0.955886	4.76124	0.254744
11668	Aldh1a1	1.32594	0.936259	0.130342	-0.641397	0.196848	-1.39613	-3.31006	3.31093	3.67548	0.0963186	3.68268	-2.29174	-4.74493	-2.19087	1.9364	-2.17011	1.51956
11669	Aldh2	1.4267	1.44038	0.296141	-1.4312	-1.506	0.0768605	1.1332	2.22465	1.5727	-0.34408	0.769986	-0.874088	-2.03719	0.172894	-0.275904	-0.345412	-0.84791
11670	Aldh3a1	0.305609	-0.0624657	0.0525122	-0.0328813	5.35666	0.0503931	-0.0581146	-0.00995405	2.29825	-0.00715107	-0.0158886	1.25062	-0.00821087	0.370832	-0.00760491	0.0718391	0.300759
11671	Aldh3a2	0.229256	-0.126257	-0.155674	-0.224188	-0.543621	-0.424065	1.35578	1.69529	0.567576	-0.447399	0.219294	-0.159007	0.483155	1.22443	0.996079	-0.0860104	-0.362372
11674	Aldoa	0.309	0.613393	-0.455448	1.00776	0.646604	1.24387	0.180758	-2.24729	-0.7679	2.43208	0.124114	-0.211458	-0.557897	-0.736412	-0.671481	-1.43469	-0.837282
11676	Aldoc	0.430525	0.337831	-1.15311	4.24381	2.43161	-1.3526	0.0643456	0.428574	-0.880212	-0.934618	0.90783	1.9906	-0.780902	0.00634493	-0.276453	-0.500578	-0.37053
11677	Akr1b3	0.254975	1.50378	-0.944569	-1.59946	-0.963324	1.2167	0.168423	-3.16958	-0.0484043	1.15601	0.6922	-0.685651	-2.60788	0.260788	-1.89326	-0.103959	1.00445
11684	Alox12	1.20997	-0.0848336	2.72163	-0.129242	-0.00459038	0.634405	-0.0185858	-0.0904219	1.1778	-0.0572142	0.139834	-0.0919601	0.011306	0.828794	-0.0687153	1.1427	0.375121
11685	Alox12e	0.0862651	-0.116907	0.111656	-0.103669	2.04096	0.18473	-0.0730787	0.253498	-0.116063	-0.0339408	3.11126	2.40321	-0.0119651	0.160827	0.10471	-0.0789433	-0.00082354
11686	Alox12b	-0.0436607	-0.0557497	0.0318663	0.133413	-0.0252427	0.0417725	-0.000604816	0.0403098	-0.0122244	0.022795	-0.0729739	0.000583174	0.008003	0.0794943	0.0462309	0.193064	0.0937317
11687	Alox15	0.312781	-0.138078	2.33273	-0.184247	0.175944	0.317347	-0.121552	0.00877015	-0.0603527	-0.0529467	3.91802	0.410507	-0.0668719	0.0684429	0.0645379	-0.0131656	-0.021159
11688	Alox8	-0.0185877	-0.0294017	0.0424422	0.0365668	-0.0269097	0.0852578	-0.00645659	0.075876	-0.0668505	0.126041	-0.0397462	0.0172381	0.0204732	0.272925	0.0319228	0.0217593	0.00145057
11689	Alox5	0.801942	-0.0636865	2.20031	-0.0971908	0.204072	0.735529	-0.0755037	0.0483732	0.45592	-0.136526	-0.164034	-0.374289	0.130283	0.217996	-0.0166793	0.0482515	0.0893755
116914	Slc19a2	-0.222746	1.06287	-0.594122	0.0138631	1.05917	-0.236493	0.13316	3.47664	-0.466806	-0.39724	0.184075	-0.236866	1.51809	-0.140935	0.0312627	-1.04644	0.662748
116939	Pnpla3	2.94586	0.3838	-0.0437406	0.337345	2.62668	0.0149876	-0.121501	-0.245629	-0.373214	0.502252	1.34142	0.340587	0.0292566	0.11355	0.06156	0.114223	-0.0851241
11702	Amd1	-0.235136	-0.132824	0.694628	0.614056	0.644127	0.763981	-0.316183	-0.426009	-0.247331	3.62081	0.0659479	0.196954	-0.453204	0.404536	-0.677045	-0.0196563	-0.787242
117147	Acsm1	-0.0879736	-0.0557782	-0.0177246	-0.0717587	0.816992	-0.0271096	5.48007	6.24757	1.57647	-0.12301	-0.187153	-0.112543	0.495076	1.72164	-0.00419548	0.0106883	-0.0796495
117150	Pip4k2c	0.267159	0.00103241	-0.228654	0.658047	0.556483	-0.356264	1.20312	-1.07624	0.242216	-1.36736	-0.0144433	-0.0125705	1.02948	0.18826	0.0262314	-0.479719	-0.530665
11717	Ampd3	0.264377	0.551897	1.30883	-0.205629	-1.19347	0.990359	0.0677837	-2.11546	0.512384	-0.155978	1.28406	0.294099	2.08351	-0.74007	-0.217675	-0.0890023	-2.04377
11720	Mat1a	-0.0863102	-0.0466718	-0.0326948	-0.0375264	-0.0655728	0.0506458	0.0351422	8.36387	1.82197	0.0715185	-0.0474995	1.69621	-0.0186957	0.064608	-0.000848985	0.0202949	0.0229748
11722	Amy1	4.17758	1.94839	-2.09146	0.103648	2.23106	-1.47539	-1.85082	4.24312	-1.40984	1.84234	1.60335	-2.57155	-2.78529	6.70251	-2.39265	0.324382	-0.479316
11754	Aoc3	6.12125	2.5251	-0.833058	-0.871835	-0.979895	1.09956	-0.162509	-1.01607	-0.0736226	1.96899	4.72447	-0.999258	0.0349861	0.340946	0.543824	-0.899111	0.00453732
11758	Prdx6	0.698788	-0.40398	-0.126829	0.00746887	-1.26033	-0.0532938	0.0737932	1.09748	2.45985	-0.289196	0.101262	0.484011	-0.626055	-0.375149	0.274767	-0.578981	0.135752
117591	Slc2a9	0.145222	-0.0822369	0.198305	-0.14928	-0.0544682	0.0557271	0.259191	1.06278	8.29941e-05	-0.0387544	-0.135121	-0.060751	-0.0406159	0.14383	0.630177	0.0212414	-0.00411711
117592	B3galt6	-0.0696358	0.0612062	0.021972	0.130267	0.593119	-0.078005	-0.123605	-0.204764	-0.272017	-0.14736	-0.0999858	0.104313	0.169954	0.142052	0.0253345	-0.130465	-0.286851
11761	Aox1	3.41744	3.24589	-1.35009	0.691015	-1.32282	1.70436	-1.37817	4.18185	2.82501	1.76219	1.57515	0.0398555	-1.31846	-0.915036	-1.34515	-1.26166	-0.563042
11821	Aprt	-0.338159	0.282241	0.685525	-0.40119	-0.80985	-0.863039	0.62157	0.19401	-0.220133	-0.230225	0.635444	-0.163995	2.65936	-0.633245	1.86237	-0.181896	2.15735
11846	Arg1	0.123658	0.201474	0.0383961	-0.184777	1.38399	-0.0530585	-0.138389	8.64793	1.40264	0.312082	1.89875	0.0141343	0.105023	4.40969	-0.0352667	-0.0237931	-0.0307495
11847	Arg2	2.77304	-0.212168	1.89977	0.727059	1.38072	-0.0835448	0.975832	-0.0729476	1.31962	-0.165296	1.02401	-0.108451	-0.0240709	0.576363	7.44075	-0.0171183	-0.03605
11881	Arsb	0.147304	-0.00787046	0.526019	0.656774	-0.0780076	-0.552219	1.63783	0.141905	-0.220806	-0.880919	0.98942	0.932009	0.0183228	-0.00167967	-0.564354	0.133479	-0.767512
11883	Arsa	0.60907	0.0824627	-1.04129	0.21623	-0.943094	-0.703206	-0.8437	1.1245	0.667756	-1.00277	0.158864	0.898037	0.513175	-0.543984	-0.257364	-0.477806	3.08621
11886	Asah1	0.190909	0.0892863	0.139234	-0.565803	-0.333649	-0.471423	0.00254608	-0.523347	0.531224	-0.730503	0.426405	0.0252203	0.350503	-0.302663	0.0257185	-0.0331034	-0.970655
11898	Ass1	-0.387214	-0.171378	0.162149	0.298773	0.138755	-1.35578	6.3777	6.34261	0.213636	-1.32897	-0.299546	1.85125	2.55005	-1.02144	-1.08453	-0.0486073	1.2575
11987	Slc7a1	-0.0308685	0.949339	0.165175	-0.0129338	-0.0508865	0.0750236	-1.23038	-2.1482	-0.690944	-1.31035	-0.14032	0.246707	1.87561	0.813699	0.15872	-0.164001	-0.34133
11988	Slc7a2	-0.650578	0.95661	-0.654976	-0.0123325	0.0553771	-0.91528	-0.841242	3.58189	0.487687	1.08626	0.100334	-0.893977	0.662473	-0.528735	-0.967852	0.0864222	-0.470169
11989	Slc7a3	-0.0894828	-0.0738889	0.0676698	1.63781	0.426816	0.0479721	-0.0861571	0.0206658	-0.0429883	-0.104598	-0.0134377	-0.0411547	0.10529	0.0378921	0.0329053	-0.00574275	0.0955824
11992	Auh	0.0855461	0.532838	-0.266239	0.294803	-0.098906	0.978705	0.793572	0.207266	-0.406558	0.643486	-0.12724	0.196166	-0.310873	0.529735	-0.241818	-0.496773	-0.764161
11997	Akr1b7	0.142164	9.54664	-0.00955324	-0.0227273	1.76362	-0.041381	0.496788	-0.241391	-0.0732036	-0.123455	0.0347319	-0.128591	0.657385	-0.134833	6.01889	0.650586	-0.0194814
12012	Baat	-0.0645564	-0.0742716	0.326739	-0.0931112	0.0200588	0.307996	-0.0119672	5.77167	0.227233	0.140404	-0.114754	-0.128548	0.142544	0.129083	0.113781	0.0746172	0.117587
12035	Bcat1	0.190415	-0.135351	0.0454633	3.25231	3.25146	-0.0107773	2.54801	-0.0731879	-0.221478	-0.0326887	5.77186	0.579788	3.16423	-0.0372434	-0.0854979	-0.0579605	-0.0608007
12036	Bcat2	2.20219	1.00771	0.472285	-0.508692	-0.661146	1.66099	0.372764	-0.186313	-0.262284	0.649124	0.681964	-0.485516	-0.296981	2.49918	-0.217796	-0.272022	0.233994
12039	Bckdha	1.3956	1.63499	-1.1749	-1.07765	-1.6252	1.74783	2.20319	1.87956	-0.728638	1.44027	0.507508	0	-1.15748	1.58392	-1.29449	-1.18573	-0.13586
12040	Bckdhb	1.98015	0.742213	-1.51709	-0.0925822	-1.26051	1.23772	0.892049	1.97238	-0.810666	0.598819	0.431068	-0.0193448	-1.13507	0.68049	-1.32101	-1.10281	-1.68154
12091	Glb1	0.715243	0.329691	0.0497565	-0.28899	-0.744643	-0.246456	2.3762	-0.400797	-0.195038	-1.20133	0.928652	0.390137	1.42678	0.0523291	0.338404	0.305542	-0.551406
12116	Bhmt	-0.583848	1.18296	-0.571502	-0.312833	-0.448196	0.0339874	0.309902	8.15304	1.74433	0.39346	2.14787	-0.469784	-0.461455	-0.436169	0.00349883	-0.446244	4.6944
12182	Bst1	-0.0307978	-0.128111	1.76354	-0.21241	-0.0348418	-0.0358861	0.400518	-0.0724055	1.18932	-0.0737799	-0.152972	-0.167852	2.33989	0.147459	4.86826	1.23328	-0.136191
12183	Bpgm	-1.04713	-0.697053	3.48142	-0.0105818	-0.36888	-0.293148	-0.120053	-1.42123	0.239622	1.13449	-0.49499	0.0773323	0.205391	-2.11576	0.36308	1.79126	0.488984
12359	Cat	1.44254	0.825434	0.191447	-1.83442	-1.61068	0.406723	1.83088	2.58806	1.09755	-0.249286	0.153058	-3.38487	-1.06252	-0.977414	0.57459	-0.579338	-4.01452
12408	Cbr1	0.723051	0.629369	-1.34302	0.19402	-0.317665	-0.709106	0.273665	1.06895	0.200262	-0.812766	0.318244	0.0454369	-0.75496	-0.318486	2.0322	-1.34741	-0.795695
12409	Cbr2	4.09575	-0.38521	-0.299842	-0.754203	3.03848	2.36407	-0.212011	-0.841874	9.07789	2.81743	4.68483	0.296811	-0.73455	3.62269	-0.89515	-0.531758	0.149
12411	Cbs	0.156451	-0.172865	-0.111338	0.761753	-0.16458	0.358729	3.78601	5.30726	0.356957	-0.0328765	3.91069	0.010263	-0.0964317	0.237109	-0.0344302	-0.0169311	0.0779661
12494	Cd38	0.883979	0.627675	0.869352	-0.892659	-1.82339	0.225572	-0.648916	0.137049	1.27029	0.276461	-0.378318	-1.02658	-0.688199	-0.920035	2.81007	2.89684	-2.11364
12495	Entpd1	0.370436	0.0460959	0.44062	-0.67145	-0.840902	-0.0237103	-0.652983	-0.714063	1.89366	-0.378052	1.33071	-0.732948	1.46598	-0.312641	-0.189701	0.661057	0.280175
12496	Entpd2	2.09132	-0.393002	-1.15891	0.094864	-0.601365	0.721182	-0.0195909	-0.606181	-0.26823	0.622294	0.519033	-0.792916	2.69916	0.898747	0.829725	-0.841058	-0.492313
12497	Entpd6	0.874253	-0.295967	-0.280411	0.616598	-0.439265	0.147159	-0.027137	-0.260373	-0.551581	0.114188	0.485287	-0.0538337	-0.322	0.198821	0.338781	0.213927	2.4748
12499	Entpd5	0.38699	1.06382	0	-0.287662	-0.234806	1.88673	3.07309	2.19899	0.146932	-0.321763	-0.139562	-0.582265	-0.137299	-0.268065	1.87369	-0.225388	0.0423572
12583	Cdo1	4.45976	2.17273	-3.58699	-0.857636	-0.919667	-2.11516	1.65181	4.44613	2.07774	-0.160753	2.03102	-2.78597	0.259767	1.55987	-1.23186	-3.31695	-2.77831
12613	Cel	0.360853	-0.169496	-0.0653713	0.00234186	-0.115124	-0.0221316	0.190663	0.0140059	-0.180099	0.142766	-0.135816	-0.207129	0.0566495	0.112037	1.90907	5.42065	-0.0765104
12642	Ch25h	0.0877576	0	-0.0137862	-0.0495056	0.0566817	0.00907321	0.0476083	4.18871e-05	0.701113	-0.073787	0.414191	-0.000391368	-0.0749319	0.185094	0.0353058	0.467812	-0.0428655
12647	Chat	-0.00476883	-0.0426279	0.0411471	-0.028059	0.08789	0.116982	-0.0487527	-0.00926055	-0.0114719	-0.0178132	-0.0573742	0.00834323	0.017709	0.103743	0.0431422	-0.00946357	0.0119517
12651	Chkb	-0.0905671	0.171645	-0.0751282	-0.639286	-0.400427	0.256569	-0.406807	0.186097	-0.0249078	-0.534885	0.175694	0.558618	-0.153004	-0.610305	1.14539	-0.134687	0.22027
12654	Chi3l1	-0.0655381	-0.217351	3.33101	0.496256	2.30881	0.157641	-0.0164397	-0.000188728	6.96609	0.0232431	-0.281119	-0.0962119	-0.0181392	0.424489	0.066973	0.066179	-0.0707697
12660	Chka	-0.315556	1.65322	-1.35211	0.347972	-0.595392	-1.71578	-0.0503609	-0.109035	0.942512	-2.31989	0.608471	0.357315	-1.14647	0.672419	0.764319	-0.984908	1.05554
12709	Ckb	-0.197831	0	-1.47072	4.11281	2.74254	-0.688617	0.712164	-2.6006	-0.598689	-1.44277	1.81845	1.57001	0.916229	-2.39718	1.95771	0.0113869	-2.47311
12715	Ckm	-0.338851	-0.422338	3.0667	1.29843	2.44224	7.63232	-0.0475898	-0.32416	0.879961	9.39627	-0.482207	0.90536	0.338062	0.262914	1.86841	0.235853	-0.225118
12716	Ckmt1	-0.572047	-0.374657	-0.619427	4.06364	2.5516	-0.437568	2.24849	-0.528958	0.487199	0.445033	0.695948	2.1587	-0.356949	3.08069	7.41531	-0.571058	-0.473271
12763	Cmah	0.0160916	-0.317887	1.86272	-0.310646	0.169775	0.0267225	1.22057	3.14447	0.371175	0.164583	-0.269032	-0.302227	-0.162464	-0.0473928	-0.021913	2.56093	-0.181579
12764	Cmas	-0.439776	-1.00625	1.83464	0.945759	0.16791	-0.438264	-0.130259	0.345023	-0.833481	-0.591778	-0.310308	1.39202	0.754728	0.550317	1.34948	0.315598	-0.647136
12846	Comt	0.926848	0.576154	-0.181647	-0.190556	-0.892469	0.66851	1.02471	2.31678	0.147787	-0.183098	0.202911	-0.0661563	-0.489621	-0.53307	0.132389	-0.497415	-1.46092
12870	Cp	1.40827	0.920074	-0.0912504	-0.616479	0.822888	0.834352	0	3.01177	1.66433	-0.158687	0.209387	-0.904862	-0.498191	0.0167816	-1.07225	0.808635	-0.842818
12892	Cpox	-0.896723	-0.668498	2.5858	-0.102856	-0.272291	0.531224	1.34937	1.87511	-0.358598	0.0198749	-0.218146	-0.103435	0.0469654	0.45081	0.160954	0.331477	-1.98611
12894	Cpt1a	0	1.41947	-0.792224	-1.71092	0.180902	-1.55524	1.86467	1.73337	0.449175	-2.89007	0.76029	0.281909	-1.68449	-0.361841	0.405082	-1.54007	-1.57855
12895	Cpt1b	-0.246447	1.57937	-0.107155	-0.275334	-0.0472118	5.64226	1.52197	0.260309	-0.0774763	4.8078	-0.228337	-0.195796	-0.0527297	-0.0536605	0.338775	0.138137	3.36077
12896	Cpt2	0.978626	0.667079	-1.89467	-2.89176	-2.13152	2.12131	1.66698	1.3853	-1.5697	0.654824	0.141805	-0.975264	-1.08761	-2.05829	1.12953	-2.06202	0.640951
12974	Cs	0.791922	0.697523	-0.216675	0.410224	-0.271189	2.41086	0.476054	-0.708656	-0.59932	1.88619	0.317387	-0.841325	-0.701769	-0.190842	1.71266	-0.750951	-1.21326
13026	Pcyt1a	-0.603201	-0.235114	-0.00933002	-1.02433	-0.949155	0.362238	0.0501902	0.188451	0.264137	1.08404	0.332913	-1.00988	0.226627	-1.1724	0.865015	-1.46285	0.264828
13070	Cyp11a1	0.191085	4.75965	-0.0606533	0.283263	-0.00850091	0.025155	-0.0331663	0.0593074	-0.0459899	-0.0479595	5.01025	-0.067056	2.64803	0.00373613	0.0431426	-0.0585913	2.42685
13072	Cyp11b2	-0.0408255	5.89953	0.026694	-0.0688284	-0.00134232	0.137737	-0.00932849	0.0453744	-0.0174134	-0.0194364	-0.0662916	-0.0290372	0.00535272	0.151359	0.0159051	-0.0685591	0.0163745
13074	Cyp17a1	0.21625	0.00437692	-0.0745928	-0.0647328	-0.0168073	0.0504757	-0.0487898	1.41818	-0.113364	-0.00460391	5.90751	-0.0531508	3.83999	0.113641	0.0870373	-0.104856	7.09282
13075	Cyp19a1	-0.0477518	-0.0303675	0.033558	-0.014647	0.0169693	0.246297	0.0126438	-0.00691542	-0.0829445	0.0245283	2.57049	-0.0428445	0.00610368	0.112176	0.063007	0.0093128	0.498312
13076	Cyp1a1	0.280996	-0.130699	0.139665	-0.109621	-0.0924821	0.265119	0.151707	0.134439	3.45632	0.0098976	-0.11608	-0.0921702	0.143365	0.0189435	2.87409	0.306858	-0.0186354
13077	Cyp1a2	-0.0388866	0.165328	0.0684299	-0.0409324	0.0102613	0.201598	-0.00239521	7.87375	1.02113	0.0304476	-0.0337533	-0.0185887	0.0896106	0.186111	0.0189899	0.00556454	0.122399
13078	Cyp1b1	1.69578	1.95102	0.19447	-0.362328	-0.070472	0.101452	1.19694	-0.855458	-0.644061	-0.741376	3.93318	-0.442276	-0.820841	0.524684	-0.119401	1.92934	0.082835
13079	Cyp21a1	-0.0469528	8.7616	-0.02123	0.0271014	-0.0259971	0.0218332	-0.00485753	0.121221	-0.0567329	0.00324811	-0.075854	0.00683077	1.0655	0.247294	0.10457	-0.0362855	0.0157004
13081	Cyp24a1	-0.066967	-0.0191716	0.0267311	-0.0439171	0.0400446	0.143426	4.49393	0.0123965	-0.0416647	0.051876	-0.096777	0.010832	0.447455	0.0515827	0.0660241	-0.00362966	0.0937841
13082	Cyp26a1	-0.0532594	-0.0859407	0.0361573	-0.0772507	0.982676	0.20886	-0.0925824	3.49127	-0.0327307	0.01558	1.89724	-0.0314696	-0.0387565	0.212513	0.0289916	-0.104519	0.378153
13085	Cyp2a12	-0.0528029	-0.0423063	0.0831545	-0.0486876	-0.0102718	0.21084	0.0507937	7.42283	0.784754	-0.000867542	-0.081056	-0.0135179	0.0640335	0.515769	0.0133815	-0.0123633	1.78105
13086	Cyp2a4	-0.175573	0.336357	0.1324	0.188513	1.37576	0.94394	7.07688	7.37349	4.76013	-0.0713681	-0.100691	-0.178927	-0.140576	3.60892	-0.0622778	-0.0252888	-0.0718972
13087	Cyp2a5	-0.08776	0.417292	-0.0671371	0.188513	0.117486	0.838087	4.63668	4.7664	2.93295	-0.0415313	-0.0128163	-0.0911141	-0.0934916	1.27074	0.00933835	-0.105204	-0.0134372
13088	Cyp2b10	-0.101311	-0.104045	0.0833895	-0.192031	0.334531	0.385304	-0.0935693	1.60554	6.65638	0.0790694	0.131031	-0.182635	-0.0896093	3.76026	6.16404	-0.0606775	0.0442498
13089	Cyp2b13	-0.00801134	-0.0454575	0.0852645	-0.0154688	0.0378262	0.203997	0.00190842	0.844683	-0.051492	0.0375029	-0.0351478	0.0102293	0.00027052	0.0834949	0.0596078	0.435163	0.0200618
13090	Cyp2b19	0.00218325	-0.0691703	0.0192006	-0.0394322	0.320201	0.0480239	-0.0412894	0.0628094	-0.0631102	0.000200274	-0.0929558	-0.0468978	-0.0176896	0.161328	0.0313568	-0.042829	0.0423411
13094	Cyp2b9	-0.0636866	-0.0169323	0.0971648	-0.0549974	0.0300242	0.0542007	-0.0481934	1.42232	0.00475719	0.00225396	-0.0625692	-0.0521675	-0.00860663	0.168055	0.239272	-0.000197915	0.0278987
13095	Cyp2c29	-0.078525	0.772476	0.535332	0.125472	0.255497	0.183892	-0.0304489	8.1538	1.1107	0.23178	-0.13003	-0.0636833	0.326308	0.12891	3.45029	0.0859926	0.0241861
13096	Cyp2c37	-0.0858672	-0.00394	0.175876	-0.0433722	-0.137729	0.0775939	0.0113505	7.0519	0.613354	0.0511303	-0.0951984	-0.142354	0.189383	0.100506	-0.02011	0.406788	0.0481022
13097	Cyp2c38	-0.0414528	-0.0226832	0.145184	-0.0277193	0.0571278	0.297072	0.120044	1.8039	-0.100908	0.110168	-0.0602737	-0.0587163	-0.0226643	0.350257	0.0240171	-0.0182827	0
13098	Cyp2c39	-0.0195467	-0.0224698	0.0945337	-0.0490106	0.115358	0.193403	0.00784702	0.238796	-0.0518661	-0.0232747	-0.0597479	-0.0291651	0.00726593	0.100612	-0.00206251	0.0363661	0.044999
13101	Cyp2d10	-0.0701989	0.686219	0.0511267	0.0465347	0.0127603	0.0460412	0.138588	8.24156	1.27366	0.188753	-0.0970611	0.132734	0.0149203	0.0766126	0.0841685	0.110811	0.0207065
13105	Cyp2d9	0.299654	0.974924	-0.00125777	0.0802846	-0.092376	0.215987	5.36701	8.49917	1.48839	0.180214	-0.148582	-0.0647658	-0.0586725	-0.0267558	0.059965	-0.0531129	-0.0350293
13106	Cyp2e1	7.14889	5.47277	-1.67887	-0.757014	-1.72346	0.507089	6.80203	7.70698	2.7262	3.59796	4.46716	-1.57676	-1.75424	-0.47332	-0.46051	-1.33519	-1.25798
13107	Cyp2f2	3.42301	2.3727	-1.88283	-1.84054	1.75795	-0.454761	-1.09314	7.35561	8.04656	0.0234384	1.9461	5.20077	-1.85394	6.54701	-1.88906	-1.50117	-1.67871
13109	Cyp2j5	-0.11308	0.924478	0.390561	0.184491	-0.0629433	0.138291	8.00075	6.92382	0.598597	0.138286	-0.089192	-0.0925473	0.0327394	0.144909	-0.00102317	0.3937	0.0616272
13110	Cyp2j6	0.378659	0.0840157	-0.679199	0.418245	0.0693367	-0.308284	0.88349	1.67662	-0.047364	-0.499697	0	-0.277728	-0.635988	0.673039	1.90632	-0.657671	-0.590831
13112	Cyp3a11	-0.301319	2.06297	-0.115416	0.885557	-0.219197	0.654218	-0.208384	9.56129	2.47665	0.748615	-0.0774725	-0.0252538	-0.249627	-0.191601	8.20618	-0.226396	-0.211553
13113	Cyp3a13	-0.0530973	-0.0973225	0.0161286	-0.0420096	0.380266	0.0469807	0.0793381	5.92335	0.91566	0.524251	-0.0629041	-0.0265375	0.637798	0.117176	7.99139	0.0293598	-0.0307201
13114	Cyp3a16	-0.0300741	-0.0318068	0.142506	-0.0445464	-0.0460636	0.0527506	-0.02405	0.206698	-0.0938965	0.16732	-0.0380983	-0.0200757	0.0351276	0.0961791	0.0125599	0.0855754	0.0425993
13115	Cyp27b1	-0.0455115	-0.0229521	0.169343	-0.0690189	-0.00674358	0.165158	1.31816	0.0792169	-0.0739888	0.0115275	-0.0417152	-0.0149467	0.0416005	0.179691	-0.00763374	0.113943	0.0362667
13116	Cyp46a1	-0.082965	0.186702	-0.103414	4.53039	0.937196	0.262968	-0.0297947	-0.00409507	-0.0848044	-0.00256299	-0.0386011	0.799243	0.0924451	0.99946	0.00776876	0.0339764	0.9305
13117	Cyp4a10	-0.0685135	1.27761	0.0311535	0.190051	0.0287135	0.0937495	7.71696	7.48928	0.895301	0.187916	-0.00830384	-0.0606459	0.00842209	0.0257066	0.245526	-0.0409239	-0.00441271
13119	Cyp4a14	-0.0157003	0.110984	0.0724292	-0.12251	-0.0790504	0.0862885	3.86985	5.95476	0.25898	0.0423185	-0.0842859	-0.0607206	0.034374	0.138166	0.0125993	0.0259961	0.010436
13121	Cyp51	-0.0419433	0.562779	-0.916169	0.481142	0.135202	-1.00094	2.39933	2.03208	-0.395439	-1.04403	0.640877	-0.338593	-0.0977775	-0.843091	0.920017	-0.523307	0.329517
13122	Cyp7a1	-0.0168195	-0.0911681	0.287307	-0.0713119	-0.0121939	0.147417	0.00252044	4.94258	-0.0294244	0.131521	-0.0862857	-0.0364083	0.0459612	0.249348	0.0074499	0.124753	0.126189
13123	Cyp7b1	-0.161845	0.517792	-0.80363	1.35652	0.107504	-0.698109	5.71391	6.47752	0.551399	-0.686793	0.713305	1.22783	-0.784597	-0.240337	-0.118498	-0.315439	-0.818109
13124	Cyp8b1	-0.0937338	0.16947	0.0123282	-0.0677007	0.00123489	0.140662	0.00200972	6.22966	0.767533	0.100537	-0.0842725	0.0120849	-0.0185401	0.0380627	0.0433781	0.00405024	0.0314053
13139	Dgka	0.656543	-0.332617	0.579793	-1.4455	-0.996992	-0.177739	-0.808083	-1.19393	0.831802	-0.233991	-0.661776	-0.103992	-0.30722	0.915548	2.13459	2.1153	1.84514
13142	Dao	1.50995	-0.0528224	0.0329813	1.25605	-0.0257426	0.0129917	5.72175	0.080294	0.0214474	-0.0184196	-0.0246863	0.0293975	0.407925	0.12079	1.58562	-0.0760307	0.0308963
13162	Slc6a3	-0.0321489	-0.0531279	0.272458	0.286517	0.0569096	0.0774891	-0.0444272	0.0405323	-0.0463906	0.025297	-0.0810033	-0.00561771	0.0679466	0.174589	0.054824	0.0292821	0.159076
13166	Dbh	-0.12622	5.64987	0.0270298	-0.139666	0.136552	0.632302	-0.137141	0.00727749	-0.2647	0.132304	-0.276484	-0.102725	-0.00586934	0.117028	0.134105	-0.187363	0.377506
13171	Dbt	1.40304	1.76783	-0.727629	-0.401468	-0.667409	1.47157	2.21762	1.91	-0.190108	0.947789	0.723891	-0.240919	-0.421079	1.24587	-0.125987	-0.441319	-1.58928
13177	Eci1	1.42672	1.32643	-1.42339	-1.33542	-1.03128	2.81016	1.1458	2.00971	-0.223269	1.70976	0.588085	-1.02769	-2.10272	-0.189787	0.41572	-1.54772	-2.55555
13178	Dck	0.144705	-0.63388	3.7511	0.869292	1.42045	-0.380685	-1.07715	-0.668254	-0.078677	-0.948317	0.0996452	0.183695	0.127903	0.109743	0.435515	2.3883	-0.955653
13190	Dct	0.440829	-0.0678218	0.0273365	-0.0630788	6.00345	0.861638	-0.0467758	2.40145	-0.0691113	-0.0538243	-0.0786177	-0.063215	0.0138841	0.159386	0.0440145	0.437848	1.01423
13195	Ddc	0.0186821	3.33526	-0.855751	1.12218	-0.851041	0.151261	3.6171	3.56809	0.0140917	-0.697677	-1.07302	0.409278	0.312447	-0.91938	4.69478	-0.795426	-0.929469
13244	Degs1	0.483882	0.00402295	-0.0559468	0.156211	0.0699237	-0.302175	0.885867	0.104886	0.516894	-1.25899	0.26701	-0.0793392	1.46878	-0.700629	-1.19438	-0.327214	-2.31283
13340	Slc29a2	-0.169998	-0.172762	0.0146514	0.236218	0.415869	0.407805	0	-0.0253313	-0.0700873	0.0501291	-0.0507684	0.00137085	0.0377125	0.441165	-0.0659307	-0.152403	0.0666112
13350	Dgat1	2.93507	1.77167	0.793526	-0.753287	-0.0791188	-0.656705	0.157823	-0.257881	-0.462578	-0.471595	1.42263	-0.339541	0.512348	-0.466392	4.35701	-0.79561	2.05838
13360	Dhcr7	-0.735903	4.42644	-0.757931	0.888673	0.451095	-0.980977	0.0494851	2.49163	-0.354396	-0.670861	1.77329	0.72759	-0.202288	0.015786	1.17813	-0.473153	-0.0522875
13361	Dhfr	-0.15303	0.318034	1.2598	-0.410898	-0.128172	-0.078515	1.65351	1.36556	-0.435263	-0.104703	0.0447821	-0.0408893	0.090757	-0.153579	1.11209	0.315474	-0.152965
13382	Dld	0.522923	1.0156	-1.03005	-0.212509	-0.500577	2.06287	1.27166	0.266419	-0.847054	1.42186	0.230709	-0.536074	-0.170134	-1.02952	0.554239	-1.60163	-0.544016
13433	Dnmt1	-0.117171	0.375483	1.7952	0.023563	0.172356	-0.717517	-0.692086	-1.02128	-0.0713284	-1.04383	1.71687	0.020951	1.00653	-0.527443	0.293707	0.871853	0.037048
13435	Dnmt3a	-0.327504	-0.0666304	0.0197469	0.288497	0.897518	-0.0212964	-0.326812	-0.684966	-0.381624	0.579307	0.376358	0.294856	0.998361	-0.153821	-0.586303	0.0237467	-1.02307
13436	Dnmt3b	-0.0765331	0.00145628	0.576682	-0.313557	0.129487	-0.0314051	-0.115577	0.0662947	-0.0288191	-0.0592434	0.261863	-0.158971	0.648172	-0.154737	-0.0293911	0.24434	0.279774
13478	Dpagt1	0.15013	-0.109387	0.0418469	-0.710525	-0.730014	-0.268111	0.115418	0.724147	0.431241	-0.232211	0.0861295	-0.231549	0.476188	0.865058	0.736563	-0.393788	-1.21059
13480	Dpm1	0.23414	0.0303226	-0.221868	-0.334573	-0.50613	0.287472	0.155356	0.496281	-0.124891	0.498705	-0.252051	0.0227368	0.453331	0.0815764	-0.180107	-0.274934	0.481637
13481	Dpm2	0.132163	0.144102	-0.00763903	0.0754788	-0.471655	-0.706946	-0.269417	-0.198541	-0.0843571	-0.675024	0.0545954	0.112049	0.523763	0.404667	0.00648448	-0.0129374	0.172908
13595	Ebp	0.733282	0.118056	-1.18808	-0.841135	-1.0395	-0.984748	1.32248	3.08002	0.302926	-1.42753	0.393694	-0.0236456	-0.0660176	0.327791	1.30343	-0.754225	-0.767024
13806	Eno1	0.172026	0.141586	-0.433333	0.812024	1.06875	-1.28232	0.747584	0.210889	-1.7147	-1.20916	0.408491	-0.794015	-0.201554	-1.66298	0.493307	-1.04007	-0.0439773
13807	Eno2	-0.210385	1.41872	-0.304054	7.21229	5.9123	-0.192693	-0.339829	-0.190573	-0.229793	0.0800282	0.244387	4.14484	-0.0479386	0.0975583	-0.0426404	-0.0223992	-0.183703
13808	Eno3	-0.118943	0.0847727	1.70997	-0.565139	2.39834	6.59241	-0.777467	-0.939046	-0.00433864	7.83429	-0.709138	2.08538	-0.911745	-0.0146211	0.0629572	0.17134	1.8823
13849	Ephx1	0.738039	2.92026	-1.56057	-0.358254	-0.560242	-0.104271	0.0161093	3.35154	2.18231	-0.612496	2.16145	-0.354228	-1.65096	0.829334	-0.726324	0.339896	1.44815
13850	Ephx2	3.21534	1.3593	-2.02674	-1.22929	-0.482384	3.44754	3.99159	4.60137	-1.19203	0.745509	4.18935	-2.21246	-1.66821	-0.553972	3.34491	-1.91745	-2.15225
13884	Ces1c	-0.136417	0.600665	0.156927	-0.0424823	-0.0953622	0.196493	-0.0298919	8.81555	1.45846	0.521955	-0.0916168	-0.0516789	-0.0368912	0.0869267	0.502637	0.160987	0.0999254
13897	Ces1e	-0.131251	-0.120924	0.0391395	-0.146454	0.00311682	0.417347	4.08824	4.80168	1.12578	-0.0535447	-0.0623686	-0.0568101	0.011627	3.48094	1.65159	0.146348	-0.0338116
14042	Ext1	0.193784	-0.00640742	-0.677145	-0.255457	-0.187405	0.00363052	0.730008	0.406317	0.152538	-0.384222	1.45345	-0.119718	0.645125	-0.440569	0.532688	-0.822658	-1.13083
14043	Ext2	0.169331	0.0447385	-0.482404	-0.242707	-0.174841	0.258806	0.1077	-0.0527485	0.130303	0.139645	0.411391	0.103664	0.745602	-0.203553	-0.0104983	-0.34442	-0.464943
140481	Man2a2	0.681292	0.894892	-0.216064	0.665624	2.15687	-0.0133398	-0.772268	-0.658137	-0.196327	1.52536	0.711659	0.0522073	-0.74148	-0.282773	-0.83138	0.0830187	-0.301195
140483	Hnmt	1.26931	-0.149919	-0.395323	0.722235	-0.585727	0.3747	0.922479	1.33767	0.365086	-0.38064	0.701357	-0.27767	-2.43536	0.450078	-1.61692	-1.79889	-2.06305
14081	Acsl1	2.46415	1.17084	-0.144906	-1.77343	-0.658441	2.25649	0.749105	2.46246	-0.67592	1.27878	0.0690088	-2.169	-2.01744	-0.275199	-1.4076	-2.55672	-0.333933
14085	Fah	2.6754	0.39644	-1.43529	-0.14143	-0.624482	0.258024	4.93333	5.43254	0.281498	-0.492172	0.7259	1.18344	0.346586	-0.930306	-1.29845	-1.44923	-1.18872
140918	Slc7a12	-0.0431316	-0.0428643	0.169965	0.0117136	-0.0446539	0.211974	1.91305	0.130837	-0.104636	0.0807973	-0.0537223	-0.000675992	0.0650595	0.445755	0.00539964	0.222082	-0.0120394
14104	Fasn	3.41671	2.93861	-2.01153	0.259572	-0.323825	-1.10247	-0.117765	1.10405	1.40134	0.0405007	2.68001	-0.456256	-1.90561	0.0308691	-0.740936	-1.81349	-0.771359
14120	Fbp2	0.969897	-0.284039	-0.255784	-0.241844	-0.202993	3.20243	2.59796	-0.0579888	-0.0462507	4.35908	0.0353646	-0.0544279	2.05022	2.8116	6.11831	-0.16635	0.2225
14121	Fbp1	0.773491	0.959242	0.0284029	-0.153189	-0.676565	-0.302389	8.57054	8.42276	0.707112	-0.0433049	-0.528888	-0.557073	-0.678773	-0.34577	3.7033	-0.654698	7.8581
14151	Fech	0.160336	0.730551	2.65976	-0.540905	-1.08141	1.14751	1.05461	1.40853	-0.148882	1.23373	-0.121501	-0.169517	0.0102099	-0.86626	-0.856501	0.614499	-1.26876
14187	Akr1b8	0.513519	4.40371	-1.26889	-1.37392	-1.4788	0.28957	-0.635477	-0.581878	1.04001	-0.126358	2.22823	-0.955245	-0.165682	0.225896	0.244535	-0.0505594	2.32119
14194	Fh1	0.739179	1.03675	-0.654702	-0.0466454	-0.795933	2.51768	1.46845	1.67671	-0.395438	1.76556	0.749325	-0.303378	-0.452487	-0.448885	0.682246	-0.357722	-1.17187
14198	Fhit	0.429754	0.333914	-0.16553	0.169235	-0.0746473	-0.177224	1.315	0.581817	0.0148286	-0.336786	0.364454	0.281308	-0.0972266	0.031694	0.245678	-0.230297	0.0931458
14204	Il4i1	0.282208	-0.222599	0.269533	-0.225665	-0.1303	-0.0602791	-0.135323	0.168851	-0.165953	0.519352	-0.236006	-0.107661	0.140833	0.0242335	0.0807983	2.6913	3.57439
14245	Lpin1	1.66616	0.26254	-1.77972	-0.954031	-0.687147	1.71369	0.355176	1.95161	-0.293869	2.40712	-0.252424	0.855273	-1.79663	0.430908	-2.54106	-1.75766	0.00227262
14261	Fmo1	2.60963	1.82747	-1.54376	-0.945336	-1.48569	0.44835	4.56791	2.91253	3.81095	0.0920816	0.0908502	-0.863017	0.365676	0.206912	-1.56583	-2.08958	-2.0632
14262	Fmo3	0.0160936	-0.0605086	0.11891	-0.0716866	0.0181668	0.655478	0.017825	2.12421	4.2357	0.0426605	-0.0697573	-0.0340799	0.0625422	0.763932	-0.011511	0.0125569	-0.011908
14263	Fmo5	0.883271	-0.0338426	0.716217	-0.658571	-0.650321	0.646312	3.37539	5.92523	1.33346	-0.286814	0.846055	-0.413255	-0.106108	2.7819	4.47437	-0.0969788	-0.656498
14272	Fnta	0.335012	0.753423	-0.813696	-0.195738	0.308226	0.324336	-0.191561	-0.728958	-0.0264633	0.438504	0.302322	-0.0099497	-0.0233851	-0.775924	-0.571915	-0.814062	0.703728
14287	Fpgs	0.454856	-0.341024	-0.0105472	-0.554331	-0.368426	-0.172324	1.17184	2.01236	-0.0981755	-0.186072	0.0266025	-0.119967	-0.117861	0.817731	-0.0876193	-0.0368194	0.42413
14317	Ftcd	-0.0854849	-0.0668432	0.0266892	-0.0748101	0.00758918	0.0973541	1.6511	7.07438	0.544836	0.0130694	-0.105396	-0.021037	0.101774	0.0521337	0.0213849	-0.000127995	0.0119764
14319	Fth1	0.101515	0.2408	-0.13343	0.29811	-0.887898	0.113314	0.789909	-0.0211016	0.324036	0.0708556	-0.0223621	-0.0792123	-0.0276764	-1.18781	0.396077	-0.398012	-1.84785
14325	Ftl1	0.431816	0.244818	0.329044	-1.84763	-2.15345	-1.62971	0.748679	0.72382	0.37985	-1.63298	0.207308	-1.14003	0.451584	-0.826706	-0.4364	0.054306	-3.07588
14343	Fut1	0.61849	-0.0683749	0.0199846	-0.107451	0.0856541	0.04416	-0.0528359	-0.0484714	0.00379018	0.0189358	-0.108009	0.00274237	-0.0134704	0.0555513	0.101758	0.0320018	0.0179504
14344	Fut2	-0.0914351	-0.0398643	0.150287	-0.108242	-0.0434325	0.121602	-0.0696955	0.0682001	-0.0941578	0.118458	0.760318	1.74967	-0.00902643	0.370962	0.607002	0.061019	0.0508202
14345	Fut4	1.18718	-0.0420897	0.802399	-0.112116	-0.0184952	-0.0174993	-0.0694157	-0.00974342	0.567654	-0.073845	0.0692904	-0.0199176	0.184051	0.403793	1.88564	0.965209	0.00592859
14347	Fut7	0.00362241	-0.0420564	0.128972	-0.0538451	-0.0204099	0.0747592	0.00691867	0.0531904	-0.0238455	-0.0100488	-0.0696635	-0.00400851	0.0562203	0.0538456	0.0467045	0.0143179	0.0478645
14348	Fut9	-0.121405	0.277068	0.0885035	4.15021	1.24633	0.0507929	6.05117	0.0816308	-0.131343	-0.00147288	0.406729	0.00278673	0.015373	0.422932	-0.0644089	0.0177372	-0.0418532
14376	Ganab	-0.0570833	0.559045	-0.738237	-0.815316	-1.02234	-1.54713	0.124256	0.484217	0.0462732	-1.71567	0.606102	-0.0232257	0.2326	0.0954855	0.545416	-0.666204	-1.11217
14377	G6pc	-0.0788383	0.22029	0.0869201	-0.0659529	0.0136388	0.0299933	7.25552	6.93556	0.823095	0.00790084	-0.103419	-0.0446045	-0.0444416	0.0239218	2.9544	-0.0504165	-0.0045005
14378	G6pc2	-0.0250629	-0.0110433	0.0643925	-0.0306024	-0.0103607	0.0914408	0.0117997	0.139682	-0.057775	0.047291	0.0279104	-0.0182864	0.0104748	0.079806	0.0321883	0.0278911	0.0623401
14380	G6pd2	2.32159	1.95759	1.64194	-0.55172	-0.360112	-1.27571	-0.0324494	-1.2433	-0.0856643	-1.06733	1.84886	0.013783	-0.476505	-0.522482	0.437896	-0.278203	0.510107
14381	G6pdx	2.26119	2.03033	1.81326	-0.502334	0.365374	-0.878999	-0.123341	-1.6	0.0742614	-1.03262	1.61592	0.406493	-0.521695	-0.175987	0.585116	-0.0718047	-0.417909
14387	Gaa	-0.0889445	0.297403	-1.21063	1.31307	-0.206861	0.374801	-0.202633	0.00879241	-0.265484	1.17882	0.299865	1.58061	0.696726	-0.239826	-1.13743	-0.826748	-0.887302
14411	Slc6a12	-0.0383659	-0.0393346	0.128493	-0.0211912	0.237776	0.0819042	0.0172086	3.13119	-0.0258975	-0.0280131	-0.0360674	-0.0613223	4.00625	0.19963	0	0.0149919	0.0948756
14412	Slc6a13	1.72107	-0.157457	0.754819	0.60966	0.610037	-0.00101217	3.95268	5.52952	0.224564	-0.103833	-0.130095	-0.117057	0.175689	-0.0409571	-0.100574	0.02584	-0.0489835
14415	Gad1	0.0235485	1.35615	0.31472	7.25389	5.7681	-0.0271347	-0.137485	-0.030901	-0.0468152	0.218853	0.258036	-0.00614968	-0.0687356	-0.0259714	-0.0502047	0.687817	-0.0350014
14417	Gad2	-0.0588966	-0.101448	0.235891	4.36158	1.85735	0.223943	-0.0325098	0.122675	-0.0736518	-0.049096	-0.0613538	1.25054	-0.00904925	0.122907	0.0043146	0.0207648	0.0596521
14420	Galc	0.0590267	-0.166617	0.0137364	0.121419	-0.110542	-0.124682	1.45512	-0.743813	-0.0104597	-0.330129	0.630973	-0.246607	0.411303	0.234642	-0.653301	-0.224013	1.35531
14421	B4galnt1	0.799041	-1.25559	0.758664	0.929833	-1.32645	-1.44769	-1.56385	1.73032	0.265452	-1.19499	-1.19566	-1.19009	0.113049	2.06685	3.02667	2.23581	-0.219492
14423	Galnt1	0.324079	-0.19053	-0.28188	-0.899388	-0.513415	0.688421	1.13383	-0.494413	0.146908	0.321039	0.638825	-0.0581862	0.322605	-1.31037	1.1437	0.104471	-1.52863
14425	Galnt3	0.103745	-0.845413	0.250955	-0.884398	-0.680076	-0.870865	1.38142	-0.813147	-0.00852278	-0.71991	-0.444007	-0.77194	0.352785	2.50385	1.06696	0.311037	1.81613
14426	Galnt4	0.101888	-0.297198	0.175379	-0.856681	1.04258	-0.55031	-0.0867641	0.446151	0.511312	-0.259841	-0.00790086	-0.521327	-0.215307	0.234312	1.65704	0.220208	-0.772885
14430	Galt	-0.0727736	0.423408	-0.456303	0.400363	-0.0377831	0.856536	0.934085	1.5257	-0.328524	0.550324	0.0227807	-0.0613198	-0.320308	-0.0138739	0.186866	-0.316107	-0.949111
14431	Gamt	2.03357	3.46466	-0.971533	0.56573	-0.629751	-0.570798	0.73194	4.45778	-0.172653	0.899203	2.15559	0.0771661	-0.88125	-0.691404	-0.640938	-0.669691	1.49236
14433	Gapdh	-0.312115	0.0989925	-0.0875783	0.431447	-0.129516	0.486873	0.361861	0.0729507	-0.596449	0.748683	0.0136998	-0.0802071	0.0255992	-0.86197	0.16192	-0.578208	-1.3707
14447	Gapdhs	0.024817	-0.0131096	0.0364745	-0.0555229	0.0893522	0.332197	-0.0516873	-0.00239983	-0.171687	0.246274	-0.11897	-0.012447	0.0337762	0.0159371	0.274889	-0.133539	8.17067
14450	Gart	0.784398	0.854548	0.641064	-0.629956	-0.309407	0.0683404	-0.092987	-0.0734293	-0.303566	0.505375	1.09793	0.610712	-0.772107	0.0348733	-0.248591	-0.236656	-0.156394
14466	Gba	1.05947	0.417719	-0.381487	-0.534949	-0.926895	-1.11968	0.19081	-0.339275	0.147284	-0.210227	0.282854	0.701311	1.90761	-0.118143	0.302416	-0.0584227	-1.36875
14528	Gch1	-1.00549	3.32118	1.7474	-1.10694	-1.12388	0.0114166	-1.07112	4.51816	0.468035	-0.635122	0.551318	-0.498877	0.861876	-0.883516	0.857989	0.188224	-1.11824
14537	Gcnt1	1.04335	-0.263681	2.35531	0.123183	-0.530736	-0.363607	5.32161	-0.635837	-0.158912	-0.601156	1.42653	-0.116107	2.01778	0.812337	0.283181	1.52703	-0.616475
14538	Gcnt2	0.18785	-0.699933	0.200818	1.54142	-0.886949	-0.564071	1.1929	0.152359	1.69361	-0.770903	0.223722	0.0443721	1.76558	-0.0692271	1.08914	-0.559611	-1.21525
14544	Gda	1.51592	-0.68613	3.25784	2.91537	-0.977111	0.0592132	-1.04911	0.205281	0	-0.429019	-0.433545	-1.92081	-0.306949	-0.195391	4.93029	0.644619	-1.72534
14555	Gpd1	2.78872	2.70702	-1.56048	0	-1.92024	-0.16044	2.2261	2.12846	-1.20043	3.06529	0.710779	-1.77392	-2.03437	0.407423	2.21219	-1.96752	-1.1641
14571	Gpd2	0.159572	0.61921	-9.65487e-05	0.739253	-1.04492	-0.462931	0.369031	-0.000587527	-0.277017	1.55661	-0.202596	-0.734826	0.60388	-0.388299	1.46818	-0.107953	1.96359
14583	Gfpt1	0.0127188	-0.10276	-0.574169	-0.229828	0.234662	-0.74291	-0.365367	-0.267963	-0.00317166	-0.177414	0.188678	0.89447	1.3483	1.39456	1.21666	-0.245244	1.89334
14584	Gfpt2	0.611824	-0.488329	-0.420469	-0.228143	-0.176407	0.947083	-0.22626	-0.52093	0.42286	0.420458	0.0619273	-0.449474	0.258177	0.244575	-0.161832	-0.334144	-0.2124
14590	Ggh	1.23436	0.565998	-0.812686	-0.865822	-0.612848	-0.774607	0.0897067	-0.293512	0.321766	-0.558102	1.71718	0.761761	0.118862	4.6366	-0.914564	0.213414	-0.347185
14593	Ggps1	-0.0144553	0.397591	-0.175496	0.363146	0.0967671	-0.258707	-0.173436	-0.683982	0.191971	-0.137281	0.243479	0.266465	0.268264	0.00942583	-0.174534	0.228334	-0.558008
14594	Ggta1	0.796053	-0.0454264	0.672896	-0.767507	-0.623153	0.472903	-0.965143	-1.03335	2.12395	-0.105654	0.898374	-1.24478	3.30787	-0.0937381	-0.369784	1.35238	-1.38887
14595	B4galt1	0.990976	-0.01381	0.157316	-2.55887	-0.33307	0.53833	-0.461229	-0.541247	0.706517	-0.330839	0.683189	-0.473465	1.38338	0.908363	0.716734	-0.289448	-1.76167
14598	Ggt1	2.58394	0.497458	-0.112856	0.258261	-0.0470177	-0.132085	8.03696	-0.202889	-0.0942107	-0.111883	-0.178997	-0.198341	3.4576	0.699094	7.1082	0.155464	-0.069289
14626	Gk2	-0.0754072	0.0956785	0.0785351	0.148294	-0.0208718	0.29447	-0.0291781	0.103782	-0.0580116	0.251436	-0.0977573	-0.041817	0.0191293	0.244735	0.0111691	0.067985	8.48054
14629	Gclc	-0.082224	0.0208532	0.712042	-0.0284084	-0.0886297	-1.3414	2.74529	2.42731	2.04133	-1.22883	0.869322	0.35474	-0.433135	-0.900833	-0.055274	-0.212365	-0.730277
14630	Gclm	-0.153142	-0.0346697	1.95522	-0.103039	-1.22064	-0.448203	2.75242	2.16162	0.16389	-0.262781	-0.250395	-0.806528	0.0789183	-0.592171	1.00353	0.0194976	-0.00373574
14635	Galk1	0.251048	0.0299555	-0.20704	-1.12337	-1.09855	-1.05584	0.869556	1.26969	-0.0922898	-1.85518	0.872426	-0.799828	1.71351	-0.316118	0.469633	-0.379382	0.543111
14645	Glul	1.73937	0.806886	-0.863679	0.918501	1.09193	-0.274272	0.478002	0.651382	-0.255249	-0.367948	0.269453	-0.989057	-0.310394	0.0464074	-2.00453	-0.915037	1.22269
14651	Hagh	0.0314045	-0.0841446	1.06572	0.251221	-0.394885	0.247604	1.60555	2.19988	-0.836255	0.0969455	-1.03686	-0.25182	-0.178018	-0.691812	0.563687	-0.792122	1.96828
14660	Gls	-0.197269	-0.323473	-0.124749	2.37128	2.06575	0.116042	1.96098	-1.96082	0.02378	0.0279314	0.648753	-0.0914463	-0.525909	-0.682626	1.08036	0.141958	-1.39495
14661	Glud1	0.39625	-0.085161	-0.894509	0.545262	-1.23095	-0.279449	1.15184	2.28898	0.166107	0.050095	0.236204	-1.14836	-0.448724	-1.64046	0.817454	-0.578876	-3.09473
14664	Slc6a9	-0.267276	-0.314969	1.66126	1.32892	1.76316	-0.385752	0.26972	0.889623	0.693581	-0.372509	0.182789	-0.9766	-0.791312	0.781977	-0.368435	-0.389323	-0.526407
14711	Gnmt	-0.138144	0.234495	-0.439753	-0.459857	-0.417421	0.370537	2.93528	8.53677	1.56613	0.540989	-0.572173	3.04487	-0.569827	4.54714	-0.475752	-0.402222	-0.131021
14712	Gnpat	1.40425	0.47871	-0.206047	-0.519938	-0.470117	1.93127	0.464914	-0.163102	0.0724041	1.7556	0.482603	-0.253473	-0.649935	-0.801811	-0.810903	-0.51302	2.14461
14718	Got1	-2.46539	0.504254	-2.4614	1.92795	0.344083	2.75763	0.417021	1.43752	-2.23301	2.10455	-0.973323	0.439256	-0.193892	-2.22016	0.300048	-2.29044	-2.57451
14719	Got2	-0.119977	0.0291359	-1.04886	0.812761	0.141123	2.19024	1.0623	1.61142	-0.686858	1.57587	0.099348	0.189535	-0.244489	-0.730871	-0.778775	-1.08296	-2.58713
14732	Gpam	0.766802	0.419982	-1.04813	-0.568594	0.176106	0.630899	0.0159388	0.564045	0.077308	0.574296	1.04865	-0.675126	-0.68355	-0.0973772	-1.31377	-1.53065	-1.11032
14751	Gpi1	-0.19075	-0.176956	0.274412	0.747522	0.286546	0.298904	0.370466	-0.703312	-0.681672	1.58986	0.0248042	-0.23557	-0.779873	-1.26472	0.514019	-0.76065	0.603202
14755	Pigq	0.458102	0.564056	2.08577	0.2247	0.0168105	-0.857631	1.39404	-0.875647	0.0683179	-1.34674	0.256874	0.208508	-0.40763	-0.0650303	-0.0326127	0.0557524	-2.58211
14756	Gpld1	0.794194	-0.0879137	-0.601627	1.58431	1.22855	-0.569922	-0.685936	4.07312	-0.0482552	-0.760353	-0.149401	1.44079	-0.742876	0.794025	0.292	-0.883706	-0.406635
14775	Gpx1	0.682466	-0.0242652	1.53958	-1.76808	-2.66568	-1.28781	1.81302	1.60666	0.237606	-1.36199	0.314406	-1.52187	-0.00649508	-0.0800651	0.0986734	0.558375	-3.34986
14776	Gpx2	-0.262225	-0.350881	0.0685504	-0.111922	-0.136174	0.0468084	-0.107852	0.221411	2.70067	0.182758	0.251053	-0.148626	0.00772039	0.793546	6.80285	0.0294824	0.0212923
14778	Gpx3	2.14793	-0.0997544	-1.72383	-2.71122	-2.74934	0.232397	3.99765	-3.56534	2.31045	0.312941	1.9267	1.61097	3.08313	-2.82929	-1.99545	-1.25075	-3.98719
14780	Gpx5	3.8381	0.656059	0.00285203	1.53027	-0.0570638	0.0436338	0.0127202	0.0616927	-0.012048	-0.0371224	-0.0155085	-0.0482701	0.0883446	0.0915178	-0.0151589	0.0257453	0.0208491
14782	Gsr	0.545931	-0.442772	2.67252	-0.368288	-0.899974	-0.669974	2.25439	1.62019	0.691163	-0.0465447	0.711735	-0.684701	-0.290236	-0.785481	2.46005	0.357565	-0.851996
14792	Lpcat3	0.20524	0.306627	0.317254	-1.38249	-1.7189	-0.408631	0.959826	0.722061	-0.340011	-0.812201	0.709458	-1.05015	0.585948	-0.312017	1.91624	-0.847704	1.92423
14854	Gss	-0.0959485	1.35888	-0.35882	-0.35075	1.22727	-0.202346	4.34526	2.11843	0.416566	-0.31605	-0.0998666	-0.159952	0.336707	0.0694776	2.3848	-0.436637	-0.179296
14857	Gsta1	-0.530279	-0.442306	-0.0821508	-0.480591	1.72936	0.849357	6.01503	5.05927	1.50198	-0.228234	1.53118	-0.591869	-0.222718	-0.160429	6.88165	-0.132127	2.79904
14858	Gsta2	-0.16004	0.238635	-0.0989866	-0.142517	0.986617	0.762088	4.43522	3.91492	1.75347	-0.138028	1.76442	-0.16713	-0.0543889	-0.0400613	4.03352	-0.158585	2.70602
14859	Gsta3	2.7135	0.892999	-2.0505	-2.1485	0.128093	-0.631106	2.55914	5.71412	3.73864	-1.49376	1.01024	-1.68151	-1.65732	1.60174	-0.459238	-0.884824	1.30256
14860	Gsta4	0.0231015	0.729724	-2.68164	-0.0619407	2.77861	1.13596	0.0646846	1.44198	1.53848	-0.882922	1.58557	-0.775409	-2.5236	-1.11936	1.47664	-2.42044	0.506744
14862	Gstm1	0.641491	0.860846	-1.24477	-0.447557	-2.45591	0.18104	0.955427	2.46952	1.23078	-0.1226	1.43115	-0.592748	-1.63266	-1.74349	-0.444667	-2.57475	0.750074
14863	Gstm2	1.60801	1.50189	-3.60429	-3.57867	-3.21372	0.457025	0.0417638	0.21836	1.63981	0.232995	2.99558	-1.96017	-1.83115	0.29656	-1.02761	-2.8299	2.08963
14864	Gstm3	-0.00169501	-0.00151959	0.182881	-0.0770937	0.0770061	0.299081	0.01333	3.02388	0.229406	0.0254704	-0.00366759	-0.055974	-0.0062904	0.0843314	3.58146	-0.0437328	0.19693
14865	Gstm4	0.76332	0.26406	-0.38245	-0.283452	-0.236691	-0.116892	0.212785	2.82614	-0.14688	0.5084	-0.00430572	-0.0418615	0.652112	0.0376071	0.429863	-0.787615	-0.0660437
14866	Gstm5	0.605219	-0.0581227	-1.05827	1.62077	-0.258064	0.262451	1.71117	-2.19097	-2.48567	1.09276	0.381909	0.559501	-1.95708	-1.27633	-1.54419	-2.96015	4.60709
14867	Gstm6	2.20261	0.422033	-0.0927023	0.824511	-0.115519	-0.0818407	-0.155851	4.57605	0.405615	-0.222392	0.447284	0.0304447	-0.176323	-0.0631445	2.75563	-0.266955	3.74006
14870	Gstp1	0.23795	-0.150428	-0.725533	-0.0889834	-0.711515	0.0616627	0.239064	1.38362	0.239232	0.298576	0.0838649	-0.0381894	-0.892435	-0.587558	0.640568	-0.353822	-1.34177
14871	Gstt1	2.43484	1.07724	-1.17415	-1.20644	-0.141458	-0.224713	2.89316	4.09531	2.05574	-0.344611	0.60502	-0.221503	-2.20076	-0.659391	1.51569	-1.0592	-1.90863
14872	Gstt2	2.39681	1.30901	-0.468996	-1.56081	-1.22893	-1.0625	4.43439	3.03636	0.425413	-0.918515	1.96133	-1.08676	-0.00961857	-0.297569	1.43305	-0.351013	2.28948
14873	Gsto1	-0.112114	-0.165566	-1.29414	-1.37444	2.18209	1.51476	-0.448907	1.07204	1.41019	-0.488855	2.20032	-3.49941	0.751098	-0.588635	2.79985	-1.41752	-3.68218
14874	Gstz1	3.91239	1.33126	-1.90486	-0.821683	-1.83745	-0.774109	2.92351	3.89422	0.333769	0.605317	1.52157	0.315392	-1.11785	0.0204361	-0.161917	-2.25912	0.259302
14917	Gucy2c	-0.0730318	-0.065401	0.088916	-0.0422011	0.010197	0.180824	-0.00893914	0.112004	-0.037353	0.191852	-0.0968314	0.0303824	0.0023107	2.52033	5.0594	0.049936	0.0371434
14919	Gucy2e	-0.0705468	-0.0315901	0.0766594	-0.0899275	0.127747	0.132393	-0.0376474	0.0578246	-0.0358106	-0.010451	-0.0442296	0.0154776	0.0260679	0.0801695	0.124446	0.0936289	0.0786787
14923	Guk1	-0.234454	-0.198512	-1.58977	0.546568	1.41763	0.551722	0.276892	-0.280124	-0.299027	-0.899242	-0.274422	0.0793768	-1.07844	0.178395	0.407206	-1.42836	0.428204
14933	Gyk	0.620056	0.217996	-0.128936	0.138687	0.652694	0.737754	4.2575	2.09986	-0.415924	-1.33332	-0.850403	-0.970125	-1.06286	0.724291	2.80708	-0.73255	-1.50663
14936	Gys1	1.39024	0.0918331	0.174353	-0.431157	-0.852017	1.68961	0.232677	-1.10813	-0.132572	3.46436	0.478572	-0.251661	1.1426	0	-0.322607	-0.798434	-0.894574
14979	H2-Ke6	0.782429	1.33953	-0.532626	-0.943822	-0.315196	0.366497	1.06331	1.39279	-0.146002	0.206098	0.301265	0.267566	-0.777155	0.0734567	-0.628728	-0.0268327	-1.09314
15107	Hadh	1.25301	1.6216	-2.0792	-2.32264	-1.28795	2.08727	1.86281	1.15451	-0.276732	0.687144	0.544062	-1.48747	-0.112356	-0.65903	1.88662	-1.89026	-1.38944
15108	Hsd17b10	1.34547	1.09751	-1.25561	-1.05183	-1.06852	1.41666	1.17384	1.77258	-0.212796	0.526047	1.47676	-0.936462	-1.7235	1.16952	-0.225476	-1.15775	-1.9744
15109	Hal	0.656862	-0.128768	0.221222	-0.0328576	-0.110312	0.0465567	-0.121379	6.37506	0.583777	0.0582432	-0.0770323	0.00727791	0.509923	-0.0599217	-0.0305808	-0.115363	0.0562697
15112	Hao1	-0.0454033	0.0678735	0.0373416	-0.0403586	0.0229207	0.0394817	-0.0217111	7.1742	0.753524	-0.0285196	-0.0203014	-0.00261848	0.0992554	0.258767	0.052746	-0.023363	0.0937506
15115	Hars	-0.00748575	0.527435	0.889764	0.707412	0.314855	-0.881632	-0.433011	-0.563059	-0.331083	-0.476592	0.205487	0.0310602	-0.0632617	0.549721	-0.183437	-0.0519801	-0.763665
15159	Hccs	-0.330254	-0.349432	0.122649	0.124232	-0.631406	1.35637	0.0621773	0.0879441	-0.233126	0.793332	0.217341	-0.230824	-0.132139	-0.347921	0.682079	0.0676759	-1.05306
15186	Hdc	0.866626	-0.355735	2.68715	1.021	1.2506	-0.260617	-0.539246	-0.381354	3.06043	-0.388189	4.4474	0.964751	-0.368569	-0.291222	-0.405385	-0.0506163	1.16498
15211	Hexa	0.428844	0.332934	0.415117	-0.769069	-0.660762	-0.605116	-0.748366	-0.505841	0.198351	-0.451334	0.611543	0.522459	1.42005	-0.543915	0.424686	0.0499743	0.313605
15212	Hexb	0.46789	-0.204004	0.00580526	0.357629	-0.895207	-1.56417	1.3079	-2.48995	-0.734669	-1.88491	-0.0559078	0.199892	1.22248	1.63893	0.367163	0.262705	-3.69027
15233	Hgd	-0.118224	0.306387	0.109722	-0.0670127	-0.00869716	0.152496	6.46959	7.07717	0.397186	0.00609401	-0.128723	-0.00269724	0.420231	0.121169	0.0676355	-0.0448894	0.039475
15275	Hk1	-0.582919	-0.698422	0.899842	1.07857	1.04286	0.524258	0.282397	-1.94872	-0.38581	-1.15646	-0.170144	0.422311	0.564784	-0.284233	-1.00424	0.302021	2.41163
15277	Hk2	1.40257	0.455927	0.116106	-2.39433	2.34685	2.63132	-3.44086	-3.04617	-0.837339	2.80201	-0.312694	-1.44701	1.97028	0.949118	0.125215	-2.29681	-0.607507
15288	Hmbs	0.197478	0.402439	3.76151	-1.22405	-0.936763	-0.0600546	0.176823	0.849927	-1.07057	-0.326167	0.441989	-0.971827	0.214935	-0.0538607	-0.0298693	1.07859	-0.620853
15356	Hmgcl	0.603707	-0.0338132	-0.165953	-0.757037	-0.586917	0.472887	1.77046	2.59549	-0.232717	0.0248105	-0.0833272	-0.796587	1.05202	-0.250158	0.744072	-0.644426	-1.57035
15357	Hmgcr	-0.358461	-0.215545	-0.130225	0.463621	0.252834	-1.85785	0.157038	0.603373	-0.305627	-1.29436	0.200875	-0.0349424	0.263179	-1.19823	0.695979	-0.310947	0.146571
15360	Hmgcs2	0.47985	-0.209028	-1.06933	-0.192274	-0.694284	-0.199041	0.266275	5.76011	0.675657	-0.518511	2.8034	0.226967	-0.304949	-0.9636	-0.421757	0.567309	1.37638
15368	Hmox1	0.715875	2.65724	4.17125	-1.18699	0.109855	-1.07874	0.453996	0.0168232	0.82665	-0.945632	0.527148	-1.22088	3.0327	-0.296972	-1.44169	4.01526	-0.765845
15369	Hmox2	0.306999	-0.112059	-0.535635	0.199728	-0.8132	0.130929	0.261879	-0.121086	-0.194445	-0.260753	-0.175494	0.586979	-0.0821569	-1.05773	-0.236367	-0.490865	3.32039
15442	Hpse	-0.0801184	-0.537753	1.61598	-0.477901	0.0445262	0.0698633	-0.469323	0.251716	0.291262	-0.205007	-0.206428	-0.343187	1.21482	0.219869	0.935087	2.17247	0.594052
15445	Hpd	0.0509403	1.00435	-0.0692522	-0.0209714	0.00625308	0.184212	2.60113	5.53115	1.42862	0.58947	-0.0653745	-0.033095	-0.035621	0.0696967	1.85943	-0.0639468	0.104141
15450	Lipc	-0.0493784	-0.13635	0.107983	-0.0885923	0.0200245	0.0238061	-0.0554543	6.14778	0.466831	0.0122584	-0.100621	-0.0344183	0.0265339	0.20555	0.0592987	0.538514	-6.7758e-05
15452	Hprt	0.513722	0.363851	0.33565	0.819632	0.376986	-0.334038	-0.000346683	-0.232996	-0.249797	-1.36181	0.150684	0.520256	0.632707	-1.68328	-0.104351	-0.263099	-2.53207
15483	Hsd11b1	2.12669	1.4957	0.393847	-0.252572	-2.38409	-0.329453	2.4176	3.74797	3.32406	-0.471635	-1.53255	0.0301755	2.40027	-0.692189	-1.64856	0.743298	-2.51066
15484	Hsd11b2	-0.0976505	-0.0727711	-0.0569797	-0.0326913	0.0419131	-0.0115079	5.0796	0.0282419	0.141758	0.521831	3.90781	-0.0223351	1.31725	-0.03326	1.2806	-0.0402932	-0.0679838
15485	Hsd17b1	-0.0795385	0.0110138	0.0358624	-0.104061	-0.00644439	0.0796349	-0.0512244	0.0874285	-0.0799868	0.105996	5.19911	-0.0119148	-0.0107114	0.150721	-0.00714339	0.102325	0.145865
15486	Hsd17b2	-0.190638	-0.204583	-0.0625055	-0.196195	0.286071	0.00434541	1.95357	6.31253	0.553111	0.446762	0.631787	-0.135171	6.15434	-5.80789e-05	3.69308	-0.081379	0.34838
15487	Hsd17b3	-0.0305167	-0.0167157	0.0654876	-0.0768669	-0.0596979	0.287217	0.00331091	-0.0254205	-0.0261054	0.0688559	-0.044868	-0.00306923	0.0617803	0.191473	0.018103	0.0904595	2.19776
15488	Hsd17b4	0.846679	0.198365	-1.54811	-1.13882	-1.25259	0.0870176	1.03925	1.80129	0.0107545	-0.486887	0.340707	-1.35857	0.183403	0.677055	0.835682	-1.15038	-1.04269
15490	Hsd17b7	-0.144021	0.382099	-0.791489	0.353651	0.287175	0.138844	0.338544	1.79557	-0.248946	-0.363951	2.67	-1.03401	1.56648	-0.715709	0.317514	-0.948316	-0.90293
15492	Hsd3b1	0.0297773	10.0774	0.0695283	0.388563	-0.07275	0.00521184	-0.0249625	0.000285594	-0.173888	0.012222	9.39747	0.00139617	3.35672	0.0364345	-0.0336083	-0.0698869	4.29164
15493	Hsd3b2	-0.136451	2.5553	-0.0150974	-0.140097	-0.139228	0.0550832	4.9286	4.87288	0.281256	0.066994	-0.118792	-0.10829	0.216102	-0.0208073	0.958135	-0.0164538	2.72332
15495	Hsd3b4	-0.0759007	1.11964	0.0140258	0.344063	0.0199676	0.0819159	8.56701	0.253608	-0.0432672	0.307677	-0.0417554	-0.0365935	-0.00298905	0.0499621	0.200808	0.0218806	0.358297
15496	Hsd3b5	-0.0277	-0.0166482	0.10561	-0.0790156	-0.012346	0.180109	0.980318	7.22932	0.734911	-0.0184113	-0.08206	0.0198083	-0.00459585	0.0826437	0.0354584	0.0208054	0.0943984
15497	Hsd3b6	-0.144837	2.48358	-0.108219	-0.184219	-0.154733	0.0772389	3.50016	3.89771	0.446343	0.141968	-0.06365	-0.0967194	0.331258	-0.087247	1.18889	-0.180152	3.05887
15567	Slc6a4	-0.13497	2.47624	2.22217	-0.225222	-0.134088	0.0283814	0.508997	-0.133641	0.502167	-0.122847	0.00395841	-0.168176	0.248238	-0.0678046	3.69756	0.253112	0.010111
15586	Hyal1	0.900628	0.025085	-0.260832	-0.595369	-0.359664	0.0750683	0.270961	2.00187	1.36754	-0.293531	0.328224	-0.476123	0.439	1.82031	-0.534837	-0.401904	-0.344151
15587	Hyal2	0.650659	0.0801063	-0.400939	-0.603914	-0.61487	0.178522	1.30003	1.4863	1.95031	-0.270354	0.883997	-0.17575	0.59381	-0.0350896	1.27756	-0.359097	-0.693921
15926	Idh1	1.62128	2.50476	-0.17745	-0.48437	-0.335326	0.0730799	2.51265	2.50012	0.34863	-0.402064	2.87038	-0.667374	-0.466417	-0.6786	2.10343	-1.12671	-0.205622
15929	Idh3g	0.909164	1.26324	-0.31128	0.106163	-0.959628	2.15684	1.54207	-0.648691	-0.563762	1.74966	0.385618	-0.105308	-1.51825	-0.196858	0.314766	-0.818923	-3.39947
15930	Ido1	5.1177	0.234113	0.0514589	1.64719	-0.0137587	0.100505	-0.0385923	-0.0432267	0.649794	0.12896	-0.137664	-0.110247	0.0645149	0.0775201	3.93895	-0.0591644	0.0442455
15931	Ids	0.145844	0.189062	-0.487895	2.13591	0.724366	-0.169826	0.223207	-0.755484	1.73904	-0.331433	0.15905	1.20197	-0.361296	-0.0405672	-0.520991	0.043999	-1.41336
15932	Idua	0.0700371	0.166157	-0.201852	-0.224356	-0.133657	0.389682	-0.393444	-0.337983	0.0997575	-0.0262737	0.380922	-0.114152	0.765497	0.122979	-0.0636061	0.19675	-0.751594
16329	Inpp1	-0.0449944	-0.191254	0.292744	0.59941	0.783602	0.0616928	-0.29409	-0.0448339	-0.194405	-0.292393	-0.0685599	0.763606	-0.447373	-0.426434	0.412194	0.32953	1.01274
16330	Inpp5b	-0.110114	-0.427283	0.491579	-0.127177	-0.0582384	-0.674604	1.4852	0.108916	1.37738	-0.875833	0.0252575	0.0847903	-0.285969	-0.063192	0.768388	0.0756941	-0.377227
16331	Inpp5d	1.61224	-0.0985787	2.68198	-0.320507	-0.144613	0.20781	-0.062078	-0.11919	1.01697	-0.209033	-0.167957	-0.152048	-0.143834	0.317321	0.201839	2.1625	0.515245
16332	Inppl1	0.0397135	0.307209	-0.948415	-0.687791	-1.02609	0.769414	0.0966399	-0.120598	-0.0963826	0.582688	0.495427	-0.03498	0.0963774	0.233702	0.46702	-0.585184	-0.193516
16430	Stt3a	0.188957	0.650765	-0.0382736	-1.41665	-1.108	-1.03686	-0.36304	0.0241138	-0.00872342	-1.18769	0.434558	1.4292	0.927518	0.882675	0.408278	0.0161637	-0.515556
16434	Itpa	0.144155	0.41582	0.0528941	0.293312	-0.20503	-0.142657	0.0112143	0.00155692	-0.227902	0.0134422	0.439718	0.205203	-0.00400018	-0.617203	0.0715259	-0.204648	0.0350328
16548	Khk	0.396263	0.620849	0.100711	-0.354888	0.101799	-0.32896	4.75412	4.0849	0.00649138	-0.275598	0.122246	-0.390312	-0.261421	-0.334799	3.71427	-0.295868	-0.923851
16591	Kl	0.175323	-0.0412991	-0.0996714	1.15581	-0.032163	0.00253069	6.50496	0.0370489	-0.0803708	-0.00785744	0.0616653	1.98345	-0.0135429	0.0748643	-0.00591019	0.096851	0.0844199
16770	Lalba	0.142259	-0.0786277	0.0639968	-0.0820827	0.116739	0.219583	-4.82164e-17	0.0106388	-0.0485574	0.000749986	-0.0516023	0.0064206	0.0586196	0.104851	0.105473	0.0361609	0.0702647
16790	Anpep	0.223144	-0.45976	-0.508785	-0.503513	-0.370057	-0.311891	2.17052	2.12202	1.18089	-0.122391	2.35917	-0.446116	0.552678	2.79288	7.60609	0.132306	-0.451499
16816	Lcat	-0.144087	-0.00738193	0.0174776	2.17649	-0.158791	0.122401	-0.0562566	6.60351	0.63267	-0.0202782	-0.00423404	0.0066017	0.0249901	0.0671221	-0.0689201	-0.0786198	0.019015
16828	Ldha	0.272259	-0.87773	-0.433633	-0.68018	0.3119	0.415941	0.333531	0.285958	-0.998795	1.75234	-0.132985	-1.90188	-0.0762174	-1.71676	0.995953	-1.06833	0.553002
16832	Ldhb	-0.35757	-0.190189	-3.66484	2.01564	0.280025	3.13327	2.96115	-4.15039	0.497494	0.551354	1.1476	-1.66186	0.595767	-1.49163	-3.70456	-4.17252	-0.474055
16833	Ldhc	0.579645	0.352445	0.891018	0.871048	-0.030307	0.0693543	-0.0410741	0.034412	-0.0676364	0.0991989	-0.041545	-0.0643528	-0.0168495	0.758569	0.059332	0.0434196	9.8049
16889	Lipa	0.0788719	0.196762	0.01634	-0.735955	-1.02195	-0.579558	1.00228	1.05707	0.200205	-0.948151	0.131629	-1.32687	0.146381	-0.549013	-0.0856613	0.430241	-1.36278
16891	Lipg	1.94113	-0.240797	0.14333	-0.167057	-0.168526	-0.0124402	-0.176663	1.01814	2.29675	-0.0447663	2.64458	-0.217797	4.27024	0.00700074	0.526446	-0.205285	1.42328
16956	Lpl	4.25026	2.39784	-0.460324	-1.76602	-1.40991	4.41713	3.08927	-1.06532	1.25405	2.79599	2.34733	-1.26605	-0.554456	0.0697476	-2.07688	-1.71633	-3.59004
16987	Lss	0.0802054	0.969361	-0.820033	0.372247	0.945499	-0.56433	-0.206778	0.936373	-0.165666	-0.67362	0.254393	-0.0386403	-0.0308127	0.258628	0.110372	-0.662985	-0.390503
16993	Lta4h	0.381107	-0.197471	1.75503	-0.684045	-0.847423	-0.363654	-0.197988	-0.421666	0.1119	-1.01536	0.727182	0.0576702	0.0914931	-0.952933	1.84711	-0.119286	-1.06855
17001	Ltc4s	3.30205	0.497391	-0.0711688	-0.0860974	-0.115044	-0.0150022	0.253595	-0.216242	0.59611	-0.14286	0.147501	-0.124759	0.160268	-0.0121647	0.508727	0.500968	0.0026833
17025	Alad	1.21812	1.42446	2.42844	-1.26447	-1.36525	-0.08685	0.923315	2.12863	-0.344976	-0.870844	0.834539	-1.25409	0.440022	-1.29057	0.215405	-0.422073	-0.403929
170439	Elovl6	2.21658	2.41537	-1.06498	1.1209	1.2874	-1.12235	0.00897426	1.93424	-1.26024	-0.830999	2.09487	0.59746	-0.640658	-0.88242	1.91406	-1.21846	-1.37151
170441	Slc2a10	0.502728	-0.0925916	-0.00995061	-0.153158	-0.0059683	-0.0498392	-0.122507	-0.0123032	0.392923	-0.0555424	0.160588	0.0201499	0.0289607	0.104945	0.258689	-0.0761714	-0.0147248
170442	Bbox1	0.997191	-0.110233	0.0139975	0.190871	-0.046162	0.0308264	0.0217335	3.79878	0.323983	-0.0248035	0.65602	-0.0153624	0.00787168	0.062827	0.819526	-0.0537518	0.237614
170716	Cyp4f13	0.292182	0.773188	-0.261201	-0.38992	-0.150873	-0.188474	0.669958	2.60341	-0.0589584	-0.253064	0.136464	0.0307785	0.748089	0.427316	1.51128	-0.0248972	-0.249645
170718	Idh3b	0.210466	0.646925	-1.39573	0.419958	-0.419757	1.17558	0.932747	0.235107	-0.832674	0.982083	0.123198	-0.906355	-1.11499	-0.649503	0.368895	-1.09293	-0.823064
170768	Pfkfb3	3.46829	1.23091	-0.107265	-0.138055	-0.399652	-1.26694	-0.412486	-0.0506594	1.65706	3.1047	1.42664	-1.74614	-0.0897767	-1.23481	0.617749	0.278483	-0.0668304
170789	Acot8	-0.0782231	0.106146	0.166417	-0.234403	-0.158382	-0.516809	0.630864	0.565618	-0.318618	-0.281807	-0.230616	0	0.137611	-0.0767409	1.01067	-0.0349784	0.749827
170835	Inpp5j	-0.265078	-0.172672	0.134289	1.81641	0.105924	0.963365	0.818313	0.230276	-0.410218	0.475781	-0.312941	0.0829271	-0.16638	1.49172	0.55434	-0.204079	0.254643
171168	Acer1	-0.0511988	-0.0333621	0.121052	-0.0400374	0.0506471	0.0880107	0.00302965	0.107657	-0.0531044	0.139133	-0.0373403	-0.0496314	0.0205893	0.159097	1.67101	0.0687909	0.0431588
17117	Amacr	0.0449423	0.247483	-1.34396	-0.294491	-0.532975	0.938204	2.71187	2.2388	-0.226773	0.669821	-0.345304	0.0811683	-0.277725	-0.518317	0.295041	-0.789423	-0.633579
171210	Acot2	0.634411	-0.136983	-0.471284	-0.235288	-0.655108	1.03312	1.21739	0.598901	0.743368	0.283615	0.423177	-0.668545	0.277447	-0.266165	-0.427905	-0.217901	-1.09752
171212	Galnt10	0.0211682	0.43077	0.301412	-0.600987	-0.153382	-0.330782	-0.389834	-0.527237	-0.624034	-0.189546	0.144232	0.113327	-0.142659	0.782529	0.696067	0.191844	0.78235
171281	Acot3	-0.161367	-0.156583	0.105153	-0.0720616	-0.000678457	0.622064	2.43815	1.86353	-0.165858	0.122387	-0.165068	-0.157054	-0.0126134	0.189016	0.0126769	-0.0135629	0.0602936
171282	Acot4	0.0599164	-0.0365929	0.0476741	-0.0879348	-0.0696408	0.0383936	2.34973	1.46405	-0.0936933	-0.00731364	-0.103092	0.0789169	0.0493273	0.0715459	0.971497	-0.0085894	-0.012514
17155	Man1a	2.52048	-0.441265	0.0950489	-0.275877	-1.28109	-0.0651566	0.923182	2.17828	-0.127502	-0.426524	0.32816	-1.90878	1.82652	0.369146	0.734433	1.20886	-2.69341
17156	Man1a2	0.339681	-0.065102	-0.304425	0.677933	0.18305	-0.290833	0.0556931	-0.115271	-0.181335	-0.584383	0.669517	-0.000957924	0.765961	-0.324747	0.239583	-0.0448685	1.20779
171567	Nme7	0.29882	-0.0166837	-0.0434866	0.215114	-0.109061	-0.989151	0.607971	-0.171599	-0.159184	-0.792216	0.411691	0.140707	0.502667	-0.410407	0.00171512	-0.0800207	1.88452
17158	Man2a1	0.0749714	0.96783	-0.839749	-2.13248	-3.044	-1.40694	0.09895	0.995745	-0.0440827	-1.84051	0.00231271	0.776431	1.1668	0.175615	-0.0608348	0.0272852	-1.02212
17161	Maoa	0.382228	1.55882	-1.01476	0.495866	-0.258429	-0.757052	-0.0460174	-0.0792513	0.99497	0.376479	0.982809	-0.0876275	1.6155	-0.514473	4.3282	-0.749756	-0.364075
17252	Rdh11	-0.0841829	-0.137589	-0.252152	0.221638	0.694182	-1.31408	-0.41083	1.61083	-0.00195447	-1.26341	0.482444	-0.48261	1.04382	-1.16576	0.717266	-0.161198	3.2391
17308	Mgat1	-0.179504	0.296708	-0.135098	-0.687575	0.209551	-0.288314	0.701968	0.407426	0.519318	-0.31886	-0.243519	-0.381322	1.24311	-0.0759506	0.337331	0.403903	-1.69824
17309	Mgat3	-0.433626	0.0418521	0.0308112	1.88839	0.758491	-0.0629708	2.09408	-0.0752583	0.0556545	-0.262814	-0.138092	-0.0580692	0.0698857	0.353173	1.949	-0.393799	-0.398624
17319	Mif	-0.0307093	0.385654	-0.44291	0.979696	0.572779	0.255999	1.26027	0.708265	-0.905026	-0.171135	1.20379	-0.0490183	0.0194662	-0.688163	-0.560353	-0.301003	-0.803754
17330	Minpp1	-0.197424	-0.0755843	1.20165	0.59856	0.0384477	-1.03809	0.569197	0.376458	-0.302925	-0.776013	0.753816	-1.15606	0.0119262	-1.48876	1.15358	0.0266742	-0.68183
17434	Mocs2	0.861771	0.945477	-1.00762	-0.105348	0.747769	-0.842252	1.14847	1.36024	-0.193193	0.166434	-0.0346849	0.216687	-0.18564	-0.410255	1.61414	-1.21857	-2.07132
17436	Me1	1.72698	3.46785	-3.87208	-0.985746	-0.30911	0.346601	2.18916	1.17142	-0.322413	1.61769	2.76574	-1.53364	-0.157403	-1.05044	-1.76302	-3.815	1.64786
17448	Mdh2	0.307444	0.368161	-0.637904	0.462421	-0.287484	1.81662	0.77974	-0.440749	-0.878071	1.47567	0.260351	-0.0150258	-0.400523	-0.690741	1.66024	-0.862857	-2.52018
17449	Mdh1	-0.112987	0.168292	-0.750366	1.17202	0.0381617	1.72863	1.56045	0.543756	-0.965733	0.196797	-0.356632	0.13766	-0.788878	-0.316575	0.766668	-0.552651	-2.02292
17768	Mthfd2	0.64548	0.056437	0.894549	-0.510422	-0.123186	-1.01886	-1.29599	-1.29844	-0.894315	-0.875153	0.0909798	0.40213	-0.261302	2.56703	0.169435	0.3119	0.676452
17769	Mthfr	0.284443	0.507831	-0.552899	-0.263294	-0.357212	-0.284658	0.101495	-0.0174403	-0.016663	-0.603721	0.00624487	0.814545	0.717085	0.503163	-0.809432	-0.299443	0.576366
17772	Mtm1	0.156567	0.1862	1.13291	-0.167919	-0.420397	0.333539	-0.161031	-0.327586	-0.0685475	0.37403	-0.139263	0.0298116	-0.944402	0.652492	1.54519	1.58773	-0.295228
17850	Mut	0.928711	1.10825	-1.7824	-0.569795	-0.853157	1.38909	2.09544	1.48919	-0.250698	0.744462	0.237626	0.0621731	-1.40689	0.47813	-0.442468	-1.05395	-1.57772
17855	Mvk	0.16475	-0.120447	-0.32588	0.136735	-0.0212221	-0.0307725	0.0490909	0.477655	-0.0927628	-0.0154723	-0.105014	-0.0584689	-0.120926	-0.0543272	0.0732215	-0.26679	0.0707255
17939	Naga	0.494814	-0.118969	-0.100021	-0.901342	-0.864628	-0.543313	0.404101	-0.061554	0.34792	-0.680322	0.484265	0.0537827	1.39239	0.996827	0.320844	-0.057085	-0.752038
17960	Nat1	-0.0253825	-0.0127613	-0.00139928	0.0207289	0.0488921	0.154031	-0.00355284	0.35614	-0.0795079	0.0397011	-0.102265	0.629759	-0.0322743	0.020887	-0.00921072	-0.0145474	0
17961	Nat2	0.183994	-0.290697	1.13244	-1.16171	-0.74854	-0.401063	1.2566	1.37774	0.0929074	-0.631269	-0.0344599	0.00748135	-0.0576979	0.0885308	2.21496	0.767002	-0.88207
17962	Nat3	0.00894471	-0.0481015	0.0811538	-0.00871309	0.00150913	0.0656712	-0.00267572	0.0780241	-0.0260159	0.0132417	-0.0610592	0.0924016	0.0249507	0.116215	0.0157702	0.0599423	0.0728945
18010	Neu1	0.592421	-0.0852809	0.332562	0.304846	-0.689623	-0.385692	3.56864	0.391967	-0.000718911	-0.242121	0.220114	0.446798	1.15203	-0.0188649	0.647996	0.108227	-1.22433
18041	Nfs1	0.226357	0.818863	-0.738187	-0.266183	-0.593409	1.03417	1.67191	0.683863	-0.333893	1.15321	0.170507	-0.523669	-0.957101	-0.725728	-0.0685156	-0.739159	0.113516
18102	Nme1	-0.110047	0.047296	-0.123963	0.470736	-0.0426405	-0.473983	0.435041	0.0223429	-0.680804	-0.292905	-0.0693961	0.47885	-0.217947	0.176985	0.117134	0.123781	-0.305729
18103	Nme2	0.157625	0.513426	-1.3373	-1.09721	-1.53253	1.10406	1.04153	0.285131	-0.372693	0.624992	0.400208	-0.000511106	-0.268661	0.662018	-0.386767	-0.123058	-1.39095
18104	Nqo1	0.470831	-0.390759	0.867889	-0.278395	0.299737	2.52069	2.91883	0.0613462	0.215213	1.49597	-0.0816621	1.9778	-0.461635	-0.369687	2.26863	-0.393888	-0.274129
18113	Nnmt	5.1863	1.43046	-0.680454	-0.740663	-0.829093	0.162317	-0.235128	4.88782	1.04727	0.845119	2.35128	-0.906371	-0.371883	-0.191925	-0.485764	-0.587238	0.943145
18115	Nnt	-0.314657	0.670065	0.162335	-0.625937	-0.718732	2.18488	0.93058	0.524571	-0.448114	0.119268	0.401054	0.0252807	-0.857378	0.435257	-0.0263646	-0.209525	0.421671
18125	Nos1	-0.140789	-0.167011	-0.0187724	1.07519	0.00140862	0.0449843	-0.067069	-0.044235	-0.130929	1.25422	-0.138649	-0.0499347	0.569021	0.229493	-0.0125738	-0.0644686	-0.00157867
18126	Nos2	-0.0132343	-0.0128284	0.0545275	-0.0743757	0.0357206	0.0528697	-0.0237957	0.00934562	-0.0495222	0.0830734	0.0677007	-0.0225207	0.32706	0.0823399	1.0018	0.0153602	0.100861
18127	Nos3	1.6616	0.757526	-0.743577	-0.0821157	-0.412729	1.41896	-0.0824535	-0.0722394	0.81381	0.614617	0.605547	0.310063	-0.438289	-0.466109	-0.480098	-0.23455	0.187462
18160	Npr1	-0.0157575	0.933294	-0.0497598	-0.108135	-0.0289776	0.0562345	-0.0304308	-0.0626019	0.281841	0.00395546	0.240327	-0.0204145	0.072166	0.0150767	-0.00441498	0	0.419464
18193	Nsd1	0.0474667	0.0687885	0.0206918	-0.0232028	-0.112013	-0.38385	-0.235436	-0.294876	-0.0891554	-0.199272	0.255648	-0.0122118	0.38171	0.265101	-0.000734555	0.363102	-0.281955
18194	Nsdhl	1.69976	0.857032	-0.832981	0.609012	0.350864	-1.13852	1.80896	2.36409	0.220019	-0.973637	0.975761	-0.0472014	-0.414419	-1.35767	0.592634	-0.918063	-0.791072
18242	Oat	0.0810376	-0.217318	-1.5262	-1.2042	-0.261135	-0.127806	0.152549	1.53925	0.534583	0.217943	0.203909	-0.215866	-1.43149	0.210942	1.51172	-1.18959	-2.02927
18263	Odc1	-0.833596	0.50124	1.00112	-1.24565	-0.306198	-0.966774	1.81469	-0.726127	-0.868568	0.29832	0.0189038	1.11958	0.696999	0.216312	-0.0573579	-0.318659	0.921375
18293	Ogdh	0.0891493	0.570434	-0.700778	-0.0160993	-0.913114	2.22356	1.067	-0.257902	0.162009	1.34487	0.052518	0.0523834	-0.598803	-0.530887	1.49415	-1.02574	-1.38254
18399	Slc22a6	-0.0565969	-0.019799	0	0.135403	0.0355497	0.172498	3.72434	-0.0254354	-0.034464	0.0184981	-0.028198	-0.0242402	-0.0154484	0.122157	0.0617387	-0.0202933	0.0419669
18416	Otc	-0.0694378	0.0114339	0.120348	-0.0509608	-0.0358917	0.0382505	-0.00884301	5.87565	0.962294	0.153347	-0.0290077	-0.024558	0.128947	0.0533806	4.19783	0.0775103	0.0695294
18451	P4ha1	-0.529355	-0.00368237	-0.921756	0.00185438	-0.172804	0.366387	0.303648	-0.37885	0.808267	0.327977	0.278616	1.26821	1.66207	-0.870095	-0.848335	-0.061761	-0.707361
18452	P4ha2	1.34024	0.719906	-1.96784	-0.535939	-0.209109	1.36431	0.435457	-0.405647	1.43479	0.802584	0.335942	1.52162	3.37892	-0.224645	-1.35517	-1.2948	-0.67815
18472	Pafah1b1	-0.181839	0.0321556	-0.572867	1.50731	-0.0974264	0.57765	-0.217679	-0.858932	0.345449	0.326608	0.070568	0.233264	-0.124011	-1.04942	0.0625196	-0.576916	-0.128279
18475	Pafah1b2	0.158093	0.509096	-0.682973	1.19796	0.316097	-1.05998	-0.346103	-1.1497	0.320041	-1.39554	0.401548	1.14515	0.508894	-0.946272	-0.546837	-0.713158	0.666633
18476	Pafah1b3	0.0749523	-0.0092719	0.419341	0.0633878	0.0523727	-1.47902	-0.265482	-0.804982	-0.317068	-1.40976	1.28851	0.983113	0.44099	-0.160713	1.33881	0.288581	0.598572
18478	Pah	-0.122115	1.84969	-0.0540257	0.393551	-0.148099	0.317007	9.43233	9.20718	1.70763	0.710532	-0.061291	0.292713	-0.0889052	0.033218	-0.0546754	0.546454	-0.0666042
18534	Pck1	4.73517	3.21628	-1.37552	-1.55952	-1.0263	-0.452026	5.15138	5.53349	0.171271	1.36626	2.05911	-1.79521	-1.42213	-0.12238	2.07121	-1.52401	-1.71165
18563	Pcx	3.78946	3.20632	-0.686333	0.162346	-0.861001	-0.190249	3.49823	2.91083	0.0997436	1.36435	2.67253	-0.422919	-0.100292	0.949363	-0.203907	-1.45724	-0.536172
18573	Pde1a	1.83441	0.425261	-0.167008	4.07684	-0.01881	0.0667529	2.64773	-0.147542	-0.144399	0.095421	0.950019	0.320797	-0.222574	-0.047204	-0.107846	-0.172298	3.00646
18574	Pde1b	0.131103	0.625098	1.13337	3.89922	1.31404	-0.178887	-0.510084	-0.171279	-0.138233	-0.225017	-0.0976517	0.623389	0.0278854	-0.137149	0.159971	1.19591	0.130581
18575	Pde1c	-0.0793222	-0.0583824	0.00194386	0.634777	0.922606	0.817663	-0.0152778	0.0506835	-0.0721693	0.0377851	-0.059489	0.648021	0.0101364	0.763485	0.0298568	0.158993	2.29618
18576	Pde3b	2.08118	0.789397	-0.0621271	-0.352268	-0.480542	-0.0848412	-0.0302695	1.58442	-0.110995	-0.0570916	0.569196	0.846223	-1.52917	-0.0827495	0.0127365	0.84293	0.810739
18577	Pde4a	-0.056117	-0.1571	-0.0448436	1.25028	-0.108311	1.14851	0.140891	-0.0747035	-0.09182	1.35718	-0.221142	0.345381	-0.0723151	1.11297	-0.0894041	0.0887039	2.04352
18578	Pde4b	0.278164	-1.3937	-0.0326908	1.75115	0.733725	1.07286	-0.848007	-0.453866	2.80069	2.54594	-1.00784	-0.546061	-0.35433	0.802175	-0.792913	1.51076	-0.565156
18582	Pde6d	-0.535868	0.169414	-0.418102	0.650185	1.17374	0.454158	-0.0916403	-1.26979	-0.229171	0.497289	0.216534	1.59992	-0.232217	-0.943441	-0.498657	-0.755178	2.43156
18583	Pde7a	0.0070027	-0.0134463	0.102671	-0.0713204	0.0312683	0.525685	0.0217471	-0.996973	0.384853	1.2668	0.0948194	-0.346642	-0.0970936	-0.513984	-0.282463	1.39788	0.208514
18584	Pde8a	0.0786709	1.08418	-0.933627	-0.789118	0.514232	-0.384737	0.990565	0.283651	0.116083	-0.446468	0.643565	-0.273574	0.233622	0.659602	-1.55345	-0.566115	3.16433
18585	Pde9a	0.141635	-0.366747	-0.366459	1.05575	0.0314508	-0.0269565	1.46289	1.42626	1.73482	-0.272726	-0.167829	0.883185	1.0493	-0.0533258	2.96244	-0.410708	-0.162099
18587	Pde6b	-0.0891195	-0.0511939	0.0125176	-0.0393093	8.20923	0.101475	-0.0426963	0.0353391	-0.0552129	0.0184726	-0.0512163	0.0326997	0.0298479	0.135422	0.0137048	0.064289	0.0717966
18588	Pde6g	-0.0745148	-0.0154428	0.0296925	-0.100916	6.91155	0.531683	0.0160493	0.142579	-0.0971419	-0.037397	-0.210308	-0.374569	0.124645	-0.023063	0.133835	-0.101334	0.354695
18597	Pdha1	1.05755	0.780171	-1.03505	0.221793	-0.92275	2.39166	1.47608	-0.408498	-0.229534	1.90573	0.130747	-1.061	-0.444974	0.555232	0.436687	-1.96981	-4.16246
18598	Pdha2	-0.0949377	-0.0616576	0.320609	-0.0435784	-0.0736776	0.137803	-0.0121113	0.132987	-0.10776	0.103701	-0.129462	-0.105845	0.0505385	0.125676	0.0408176	0.288216	6.97876
18605	Enpp1	2.02429	-0.347696	0.184376	-0.167561	-0.560335	0.0667055	1.56628	1.23503	-0.267704	-0.12877	0.595869	-0.428683	0.0141333	0.611394	0.584842	0.851802	-0.548119
18606	Enpp2	2.51216	-0.180354	-2.08487	2.04065	1.19458	-1.10043	2.34157	0.786929	0.350199	-0.0637561	0.364657	0	-0.581733	-0.789587	-1.89324	0.0994037	-0.977017
18618	Pemt	2.24395	-0.023653	0.0680352	-0.122768	-0.0468072	0.0359539	-0.0613083	6.35454	0.439647	-0.0282744	0.0331357	0.0227138	-0.0696452	0.0997568	-0.0380193	-0.0151653	1.53409
18639	Pfkfb1	2.72287	0.603727	0.204929	-0.68313	-0.384573	0.622542	-0.550051	2.19728	-0.271409	2.53203	0.125359	-0.168455	0.401869	-0.0860902	-0.211443	-0.307211	-0.337296
18640	Pfkfb2	-0.134787	1.05663	-0.159933	0.762282	3.08415	1.96493	-0.250494	-0.10882	0.957398	-0.142672	-0.0041978	0.33442	-0.0768475	-0.0596249	0.168073	-0.301633	0.795881
18641	Pfkl	0.397586	0.268054	-0.145457	0.566723	1.14216	0.569033	0.101203	-0.0496402	-0.303915	-0.819467	0.346254	0.0555651	0.322913	-0.377205	-0.0103387	-0.252254	-0.575941
18642	Pfkm	-1.19883	0.160822	0.366393	2.37322	1.03301	3.49812	-0.0139869	-1.71813	-0.956238	5.01404	-0.149938	0.815003	-1.41128	-0.290046	-1.24131	-1.65207	1.18734
18648	Pgam1	-0.0403993	1.16719	-0.442053	1.09746	0.832705	-1.3347	0.520149	-0.0980402	-1.09134	-2.56564	0.597395	0.206329	0.0950246	-1.17919	0.232604	-1.67352	-1.64879
18655	Pgk1	-0.58827	-0.0741893	-0.42617	0.423013	0.949671	0.47818	0.874912	0.276885	-1.34924	1.67825	-0.121319	-0.594047	0.0505791	-1.05099	0.412167	-1.11944	-3.37673
18663	Pgk2	0.814945	0.0552314	0.0482405	0.208842	0.00196467	0.0461658	-0.0122907	0.0575901	-0.0431602	0.0143459	-0.0694813	-0.0402651	0.00869095	0.292418	0.0126997	0.0124231	8.09749
18700	Piga	0.092523	-0.162005	1.19634	-0.343348	1.21432	-0.61995	0.808866	0.305436	-5.15077e-05	-0.750161	0.0527424	-0.33521	-0.0341319	-0.651237	0.788077	0.245698	0.305078
18701	Pigf	-0.232097	0.0941328	-0.494261	0.108654	0.713627	-0.820095	0.583443	-0.231965	-0.277441	-0.739682	-0.0427996	0.762493	-0.186265	-0.410454	1.52498	-0.00687073	4.12147
18704	Pik3c2a	0.24926	-0.0965495	-0.45844	-0.468093	-0.179821	-0.433411	0.695059	0.375329	0.100298	-0.647788	0.195168	0.172407	0.510452	-0.301333	0.525501	-0.116121	-0.467752
18705	Pik3c2g	-0.0142854	-0.0406946	0.299831	-0.0273265	-0.0204932	0.200947	0.398912	0.273349	-0.0175203	0.0659966	0.404999	-0.0283485	0.00783432	0.126482	-0.0151545	0.0561467	0.0690208
18706	Pik3ca	-0.0115723	0.370706	-0.311976	-0.0163673	0.346699	-0.0291642	0.00654731	-0.409631	0.436869	0.580153	-0.0513823	-0.286489	-0.189977	0.151382	-0.383762	0.089769	-1.05217
18707	Pik3cd	0.0468687	-0.364856	1.57033	0.0481843	1.61796	0.177134	-0.196733	-0.249706	-0.186914	-0.203158	-0.193003	-0.0163354	0.285294	0.036688	-0.118783	1.43582	0.919237
18708	Pik3r1	1.85699	0.414842	-0.0461786	0.247379	-0.15946	0.756022	-0.662269	-0.620328	0.558199	-1.1276	1.26038	0.178467	-1.47281	1.71599	-0.150537	-0.887879	-3.16489
18709	Pik3r2	-0.0227363	0.0382382	-0.525779	1.02208	0.229315	-0.241852	-0.00392854	-0.338503	-0.160638	-0.0795433	0.565329	0.262602	-0.344076	-0.0997744	0.421712	-0.560384	0.0824549
18710	Pik3r3	-0.197042	0.389622	-1.89381	1.56664	1.45472	-0.459137	-0.356627	-1.63673	-0.124397	-0.582569	0.494419	1.59541	0.874638	-0.183041	-1.16297	-1.38676	1.76265
18711	Pikfyve	0.487328	0.298195	0.123665	0.308218	0.753571	-0.465587	0.24274	-0.0521899	-0.142118	-0.521359	0.10756	-0.0611629	0.0576804	-0.0532619	-0.190637	0.588999	-0.499252
18717	Pip5k1c	-0.0964144	-0.0445719	0.0845047	2.43014	0.748172	-0.0925619	0.214467	-0.251627	0.515838	-0.210167	0.00975092	1.02007	0.137133	-0.438045	-0.22458	0.36614	-0.681889
18718	Pip4k2a	0.313002	0.905627	1.90628	1.67072	0.00141049	-0.110074	-0.695323	-1.56137	0.35109	-1.1094	0.654751	-0.244274	0.261117	-1.52808	-0.841311	2.52441	-2.08198
18719	Pip5k1b	0.00393484	-0.335701	0.769663	0.254999	-0.344305	1.05912	-0.723977	-1.08775	0.0734399	-0.869854	-0.168534	0.0327856	-0.0254373	1.15848	2.03393	-0.778398	-0.301541
18720	Pip5k1a	-0.195242	0.888885	0.0300622	0.615218	0.288938	-0.191128	-0.418546	-0.530471	0.22661	0.303132	0.358246	-0.026295	1.49483	-0.442771	0.0350562	-0.0807212	-0.227171
18746	Pkm2	-0.461577	-0.0502998	0.05005	0.635164	0.642669	0.456368	-0.613878	-2.79529	-0.58934	1.34032	0.104684	0.292294	0.0956002	-0.862642	0.217699	-0.566056	-0.283096
18770	Pklr	-0.0905996	-0.0500448	1.43872	-0.14492	0.0994357	0.117132	0.574368	2.81123	-0.138229	-0.0223996	-0.110805	-0.05595	0.645248	0.0265376	3.1159	0.216408	-0.0335054
18777	Lypla1	-0.00138272	-0.00332901	-0.0179378	-0.770442	-0.00625952	0.446946	1.2726	0.981393	-0.272768	0.603597	-0.267785	-0.518386	-0.0269123	0.0321969	1.18001	-0.312988	0.516871
18778	Pla2g1b	-0.119276	-0.129413	0.0747983	-0.109853	-0.0491687	0.0721533	-0.0341531	0.0416617	2.3395	0.136717	-0.0947368	-0.066213	0.00313719	0.03995	1.7502	3.49264	1.04359
18780	Pla2g2a	-0.0586299	-0.0218496	0.187281	-0.0675418	-0.0167951	0.246686	0.130731	-0.0369288	-0.0250779	0.0317733	-0.0937958	0.0363247	0.0395999	0.0860128	2.75991	-0.0286504	0.059086
18781	Pla2g2c	-0.0958507	-0.0497644	-0.0364661	-0.0643505	0.109866	0.885298	0.210354	0.0153716	-0.0359309	0.217499	-0.276545	0.0629537	-0.113935	0.197792	0.296746	-0.00974	3.83926
18782	Pla2g2d	1.42405	0.262047	0.141647	-0.168625	-0.0575149	0.23133	-0.0709601	-0.0713448	-0.165111	0.394297	-0.0787617	0.0152677	-0.14488	0.105744	0.634079	3.85054	-0.0384539
18783	Pla2g4a	0.394594	0.313119	0.977922	-1.18076	-0.011235	-0.145621	0.0554802	-1.04786	0.998123	-0.984171	2.51559	-1.55814	1.34653	-1.03264	0.948286	0.366941	-1.28424
18784	Pla2g5	-0.108011	2.2586	-1.29158	-1.0026	2.20848	1.49897	0.157974	-1.04163	-1.20163	-1.00161	0.826746	0.0521491	-1.10221	-1.0669	0.361479	0.997716	0.109885
18795	Plcb1	0.187923	1.61115	-0.273111	2.12883	0.558899	-0.258446	0.869535	0.369024	0.304519	-0.304787	-0.0664156	0.0937499	-0.479667	-0.275618	-0.413513	-0.489812	-0.435169
18796	Plcb2	0.020777	-0.047526	0.57028	-0.114347	0.181979	0.189995	-0.00552447	-0.00394033	-0.135196	0.0459255	-0.182684	-0.162498	-0.0662391	0.377536	0.145356	0.632213	0.172217
18797	Plcb3	0.485387	0.736237	-0.450075	0.360807	-0.622467	0.0195258	-0.0182631	-0.126701	1.19963	-0.137328	0.861596	-1.01289	0.157316	0.105734	3.61804	-0.201796	-0.474132
18798	Plcb4	0.142118	0.0395447	-0.782941	0.75332	0.491937	0.702877	-0.730747	-1.14438	0.550402	0.0640327	-0.198837	0.742711	-0.383435	1.89257	-0.806007	-0.563012	-0.643815
18799	Plcd1	0.54329	0.11438	-0.609471	-0.249323	-0.142332	0.678709	-0.465828	-0.579127	-0.0471065	0.175821	0.885638	-0.241972	0.809091	-0.268574	0.879725	-0.539138	0.389662
18802	Plcd4	-0.0634952	-0.035178	-0.0141616	0.725385	0.179077	0.0961091	0.0360184	0.00684691	-0.0634587	2.89941	-0.100162	0.185958	-0.0476193	0.1037	0.0555328	-0.070411	2.28
18803	Plcg1	0.744112	-0.020574	-0.322657	0.113936	-0.324272	0.0126904	-0.384986	0.0041324	0.905737	-0.158961	0.769041	-0.176087	0.380369	-0.183043	-0.348708	0.250308	-0.261493
18805	Pld1	0.243749	-0.153861	-0.206511	-0.305755	-0.542678	0.132792	0.579926	-0.0778213	1.57824	-0.0169849	1.26287	-0.522343	1.46026	0.236879	3.77723	-0.258172	-0.766621
18806	Pld2	0.395043	-0.0519498	-0.617749	0.025821	-0.269541	0.0546068	-0.249425	-0.233319	0.370514	0.156121	0.115143	-0.435578	0.573838	-0.0146379	0.0578953	-0.287917	-0.659055
18822	Plod1	0.948826	0.268439	-0.810787	-0.645212	-0.835656	1.64207	0.243654	0.910534	0.432658	0.432105	1.18691	0.00918156	2.76936	-0.106708	-0.836735	-0.973164	-1.31354
18946	Pnliprp1	-0.0753473	-0.0409697	0.00946662	0.041632	0.0172995	0.0428921	0.177724	0.0188142	-0.0442245	0.208406	-0.0333951	0.010607	0.0323392	2.38363	1.91521	5.12556	0.05333
18947	Pnliprp2	-0.0621607	-0.0746103	-0.0254381	-0.0164862	-0.0122345	0.00728567	-0.0451956	0.176845	-0.038542	0.0198441	-0.0299494	-0.0604176	0.0872605	0.119858	4.68089	4.02593	0.205032
18948	Pnmt	-0.00805852	5.57085	-0.15106	-0.114522	0.393674	0.100261	-0.0495256	-0.0264611	-0.142211	-0.0298486	-0.259152	0.347796	-0.0477794	0.24648	-0.238574	0.0809081	0.320442
18950	Pnp	0.607211	-0.266293	1.47694	-1.22479	-1.11775	-0.608678	0.527666	0.786162	0.248929	-1.10656	-0.0389522	-0.0287732	0.481469	-0.817829	1.60325	0.389135	-1.21149
18968	Pola1	0.318658	0.0490458	2.52144	-0.241919	0.076961	0.301379	-0.0193952	-0.0637912	-0.129068	-0.390684	0.748811	0.0475399	-0.246161	-0.220998	0.851231	0.996806	-0.33715
18969	Pola2	-0.0212177	0.108203	0.949822	-0.639169	-0.519534	0.116365	-0.432377	-0.304535	-0.0353174	0.343283	0.0615926	-0.271581	-0.206864	-0.414574	0.414346	0.516753	0.524846
18971	Pold1	0.101745	-0.136289	1.98705	-0.469156	0.12924	-0.0651903	-0.66425	-0.629939	-0.0258978	0.0804186	0.504363	-0.101694	-0.00543774	0.0677832	0.570343	1.48569	0.471705
18972	Pold2	0.12475	-0.0181808	0.422538	-0.571396	-0.768088	-0.245316	-0.585607	-0.0616918	-0.27914	0.559029	0.785796	0.613755	-0.87272	-0.116977	0.776853	0.109462	1.12044
18973	Pole	0.0765754	-0.31031	2.0095	-0.687948	-0.374688	-0.082808	-0.434068	-0.302881	-0.473697	0.0437046	0.824544	-0.613357	-0.0340106	-0.038628	0.561755	0.621376	2.88956
18974	Pole2	-0.0356481	-0.110937	2.09698	-0.428508	-0.341052	-0.070398	-0.0957551	-0.0811347	-0.088214	-0.199842	0.593535	-0.322758	0.496365	-0.130541	0.861167	0.968502	0.939195
19012	Ppap2a	-0.605094	2.23569	-1.20078	-1.00965	-1.42564	0.608057	0.247278	-1.35535	1.93392	0.331283	-0.603266	-0.39225	1.9015	-1.31391	1.16416	0.0234195	1.5293
19044	Ppox	0.110299	0.555086	2.28649	-0.518136	-0.47897	-0.168059	0.102805	0.0275353	-0.132125	-0.256069	0.804428	0.180967	-0.461755	0.0675007	-0.173557	0.267099	-0.968142
19062	Inpp5k	0.197025	0.0819843	0.54149	-0.33231	0.671492	-0.131386	0.0147191	-1.13815	0.90228	-0.149857	-0.117326	-0.207587	-0.0917766	0.262776	-0.539596	-0.0705436	1.35963
19063	Ppt1	0.616814	0.339034	-0.815404	0.0897394	-0.485722	-0.0484431	0.478545	-1.05986	0.190982	-1.47565	0.551618	-0.383366	-0.102019	-1.13949	-0.199499	0.801177	0.700387
19075	Prim1	0.0894413	-0.412088	3.32917	-0.171517	0.30939	-0.334398	0.151035	-0.479141	-0.00670888	-0.53648	0.639655	-0.223982	-0.413769	0.0533462	1.38777	1.00013	0.893478
19076	Prim2	-0.202149	0.0665051	1.76939	-0.126678	-0.128915	-0.260656	-0.232483	-0.345139	-0.229669	-0.601453	0.334732	0.243543	0.641634	-0.247104	0.328891	0.478886	1.94833
19125	Prodh	1.7979	0.218871	-0.456989	0.177148	-0.291157	0.617223	3.74306	3.02309	-0.125619	-0.202103	-0.0835273	-0.368375	0.624889	-0.665961	1.00436	-0.987088	-1.01225
19139	Prps1	1.35167	-0.479025	0.0216957	0.930252	-0.530252	-0.197149	0.0241731	0.297143	-0.179175	0.771164	0.308342	0.255221	-1.40375	-1.27841	-0.900575	-0.0696322	-0.659037
19193	Pipox	1.45458	0.651301	0.0244748	0.25904	0.0454295	0.0677792	6.19384	5.42084	0.490774	-0.0131416	-0.0407788	-0.0664421	-0.0557626	0.0842172	2.52331	-0.0654529	0.0193517
19210	Ptdss1	0.144136	0.167467	-1.17512	0.21877	0.181469	0.0206324	0.0147644	-0.059567	-0.0163652	-0.5712	0.0606565	0.0860103	0.198975	-0.138932	0.959316	-0.724722	-0.025442
19211	Pten	0.86725	-0.0373277	-0.25768	0.631196	-0.159657	-0.222905	0.150792	0.200306	0.416715	-0.312217	0.713137	-0.313119	-0.773444	-0.466061	-0.508826	-0.183598	-0.475256
19215	Ptgds	2.3634	-0.284194	-0.500243	6.8535	5.61446	5.39939	0.14151	-0.541738	-1.00866	-0.331828	0.40472	2.48839	-0.465093	-0.307561	-0.93653	-0.184492	5.25443
192156	Mvd	0.135798	-0.113654	-0.214087	0.567726	-0.137435	-0.168899	1.5896	0.907793	-0.0105206	-0.170863	0.634868	-0.238702	-0.025811	0.0256701	0.804455	-0.0219954	-0.110288
192166	Sardh	0.847735	-0.0669658	-0.0669494	-0.0382909	-0.165245	0.0978584	4.52829	5.70042	0.507825	-0.164611	0.76689	-0.121376	-0.213768	0.623224	-0.0826428	-0.159457	0.247763
192185	Nadk	1.02838	1.01172	0.492626	-0.974707	-1.45975	-1.26682	0.748078	1.2176	0.290176	-1.09466	0.715822	-1.14812	0.326849	-0.562723	0.434177	-0.118722	-0.797113
192195	Ash1l	0.233822	0.658267	-0.597968	0.61559	1.07095	0.149475	-0.270259	-1.00076	0.266313	-0.226957	0.372149	0.268729	-0.533134	-0.632292	-0.755355	-0.0649926	-1.81462
19223	Ptgis	1.11977	3.10424	-0.807659	-0.772457	0.0539044	1.70475	-0.225223	-0.607618	3.83077	0.210465	3.38287	-0.631809	-0.472047	0.159846	-0.443012	0.104027	0.401053
19224	Ptgs1	0.668893	-0.0700514	1.62019	-0.590758	-1.11739	-0.0697452	0.36345	0.0121384	2.38574	-0.841762	0.211446	-0.792743	0.838165	-1.05535	1.12824	0.682157	-1.32982
19225	Ptgs2	-0.0421319	0.221113	-0.144231	1.626	-0.180072	0.173488	-0.154979	-0.120499	2.08152	-0.0314346	0.196059	-0.242973	2.74721	-0.0458159	0.818166	-0.122311	-0.227011
192289	Tmlhe	1.00835	1.01862	-0.505587	-0.470924	3.00953	0.935119	2.07381	1.17224	-0.180631	-0.0881033	0.746279	-0.254635	-0.413988	-0.139915	2.06485	-0.523731	-0.886546
192654	Pla2g15	1.00661	0.619875	0.253657	-0.110685	-0.164366	-0.407551	-0.676661	-0.323705	0.864102	-0.792518	0.84484	0.372756	0.941902	-0.0523807	-1.15555	0.91677	-0.90853
19286	Pts	0.96697	0.621274	-0.142246	-0.597702	-0.0904764	0.391334	0.899849	0.0432976	0.00564014	-0.477406	0.721764	-0.376759	-0.863391	-0.536121	-0.100287	0.249815	-1.91873
19309	Pygm	-0.446159	1.66521	0.773545	0.827624	1.33959	5.42805	-0.311459	-0.362938	0.448945	7.74034	0.148785	-0.0401894	-0.777781	-0.496633	0.323312	-0.526631	-0.257797
19378	Aldh1a2	0.400062	2.46806	-0.546199	-0.0607313	-0.519378	0.390167	-0.619835	-0.800903	1.16791	-0.208761	3.40698	2.95549	-0.226955	-0.672036	0.602844	-0.791621	4.10748
19671	Rce1	-0.0943082	0.147589	-0.0593336	-0.286751	-0.000366934	-1.18318	0.285907	-0.616823	0.274517	-0.719739	0.144664	0.170297	0.613505	-0.247176	0.206657	0.0406625	0.365008
19682	Rdh5	0.0340338	0.107941	-0.18282	0.281894	2.10334	0.162476	0.819596	1.34901	-0.137986	-0.0854665	-0.0881768	-0.19266	-0.172612	-0.0160212	0.28089	-0.291698	-0.178697
19683	Rdh16	0.563843	-0.0296878	0.130298	-0.037979	-0.0278628	0.155609	4.67126	4.33739	0.0294008	0.0614804	-0.0540243	0.0283144	0.0330984	0.271015	0.497016	0.0835188	0.0453547
19703	Renbp	0.746294	0.474525	-0.0424681	-0.722035	-0.473461	-0.23913	2.98383	-0.5483	0.862754	-0.756112	0.449131	-0.532661	1.85777	0.00311808	-0.314784	0.168842	-0.594122
19733	Rgn	1.30906	1.36297	-0.106601	-0.0674634	-0.150976	-0.0478466	1.09625	8.12636	1.3846	-0.0252018	-0.0986402	-0.0695142	-0.106463	0.102049	0.763773	-0.183243	-0.0876456
19879	Slc22a8	-0.0722829	-0.0666663	0.266885	0.930221	0.293738	0.316473	4.66841	0.0538443	-0.0539572	0.084313	-0.114077	0.159586	-0.00180889	0.0477047	0.0438909	0.0109029	0.0494668
19892	Rpe65	-0.0322418	-0.078749	0.0440561	0.137542	5.02285	0.120386	-0.0132586	0.0339122	-0.0156913	0.000306286	-0.0669575	0.0111149	0.124766	0.124946	-0.0247478	0.0281088	0.0810801
19895	Rpia	0.464677	-0.136033	1.76493	-0.922862	-0.234924	-0.228932	-0.358427	-1.39667	0.0504627	0.626468	0.603647	-0.410076	1.55784	-0.306683	0.924732	0.955427	-0.133921
20016	Polr1c	0.443803	1.14182	-0.124741	-0.536504	0.0918269	-0.693593	0.570556	-0.20788	0.0957988	-0.802541	0.685479	0.475882	-0.103021	-0.18622	-0.283758	0.0666432	1.68897
20017	Polr1b	-0.178325	-0.0281594	0.1644	-0.126326	-0.213935	0.145761	0.145588	-0.00370854	-0.363126	0.337768	0.407423	-0.316223	0.0510276	-0.130458	0.0844193	0.0412063	-0.280739
20018	Polr1d	0.636829	0.199639	-0.0653591	-0.573592	-0.352043	-0.427479	0.221856	-0.243574	-0.328443	0.0886003	0.805457	-0.0804397	0.513797	0.1134	0.144155	-0.0885622	1.42129
20019	Polr1a	-0.129421	0.402419	0.294571	-0.19847	-0.337583	0.286898	-0.0971771	0.131008	-0.308766	0.37356	0.468677	-0.0236809	-0.153906	-0.100311	-0.123898	0.243911	0.373914
20020	Polr2a	-0.561894	-0.0543447	1.15599	-0.607747	-0.3383	0.525646	0.464871	-0.0710622	0.0107894	0.572158	0.0370067	0.0715214	-0.133452	-0.0720839	0.0814668	0.458107	0.649958
20021	Polr2c	-0.00202871	0.21663	0.221256	0.0524341	-0.264785	0.377408	0.146258	-0.651079	-0.0241733	0.770441	0.395747	0.0517253	-0.326056	-0.542124	-0.448261	-0.0881789	0.267532
20022	Polr2j	0.46752	0.316541	-0.153341	-0.252873	-0.869444	0.242179	0.265728	-0.17905	-0.119803	0.242914	0.634963	-0.0629168	-0.154732	-0.368088	0.158192	-0.767799	-0.454093
20133	Rrm1	-0.0108301	-0.101359	3.48876	-0.646366	-0.101468	-0.304868	-0.654996	-0.559221	-0.173194	0.519488	0.918579	-0.168925	1.74344	-0.456029	0.775062	1.09089	1.65096
20135	Rrm2	0.0578869	-0.219302	5.21684	-0.931255	-0.868875	-0.615957	-0.432771	0.0486783	-0.133095	-0.775713	0.934927	-0.697725	3.69187	0.651321	1.4533	2.52488	0.918223
20148	Dhrs3	0.500105	-0.272302	-0.416958	-1.23202	-0.446652	0.335333	0.854295	1.22094	0.626441	-0.166884	0.471618	-1.34891	0.0671864	0.283275	-0.035011	-0.58671	-1.33039
20216	Acsm3	1.47731	2.66522	-0.247953	-0.154444	-0.408325	0.0706422	7.26436	4.77347	-0.180262	0.0500844	0.08397	-0.401301	-0.323759	-0.205881	0.647804	-0.303678	-0.267104
20226	Sars	0.101098	0.128327	-0.18095	0.39579	-0.109943	-0.567725	0.0921601	-0.0643054	-0.207285	0.227842	-0.0746824	0.234207	0.341797	0.813333	-0.05031	0.0548818	-0.648864
20229	Sat1	0.543537	-0.14447	0.598284	-0.938296	-1.00977	-1.76295	1.15524	-0.5854	0.610212	-1.7922	0.168246	-0.91956	1.06024	-0.05732	0.413845	1.12959	-3.45275
20280	Scp2	1.39634	0.567347	-0.84826	-1.00623	-0.54737	0.48747	1.4649	2.22031	0.488059	-0.0131076	0.200272	-0.307365	-1.3559	-0.779164	1.21622	-0.662035	-3.62861
20322	Sord	-0.0944979	0.206783	0.293781	-1.79936	-1.61497	1.44292	4.41089	4.22325	0.0630667	0.297228	-1.31481	-2.39344	-1.03836	-1.77646	1.65289	-2.01051	4.36182
20397	Sgpl1	0.78022	0.354157	-0.230154	-1.21344	-1.19156	-1.07636	0.101332	0.153384	-0.0931142	-1.53086	0.615942	-1.34148	0.530672	-0.631389	2.22583	0.338245	-1.17145
20425	Shmt1	-0.246581	0.491911	-0.0607668	-0.466057	-0.319575	0.0341015	1.04529	2.48629	-0.273649	0.164099	-0.119395	-0.835749	-0.423674	0.696796	0.721108	-0.112028	0.702002
20440	St6gal1	1.97008	0.246493	-0.0804227	-0.0118261	-0.335091	-0.609067	-0.790816	1.59247	0.543799	-0.778358	1.33425	1.13783	2.52396	-1.12295	-0.0614631	1.94737	-0.882629
20441	St3gal3	0.533313	0.324449	-0.807837	0.577711	-0.454903	0.893886	0.533911	1.48497	-0.608452	1.84988	0.0176629	0.10598	-0.914673	-1.33319	-0.996862	-0.722589	-1.10199
20442	St3gal1	0.237215	-0.431061	0.727215	-0.728216	-0.368366	0.0396584	-0.516217	1.42701	1.14463	-0.0849499	0.213304	-0.577993	2.13134	1.78947	0.0049227	0.773612	-0.579896
20443	St3gal4	0.0860233	-0.281086	0.417284	-0.505643	-1.06572	-0.0603702	-0.780961	1.60629	0.351701	-0.626437	1.93299	-0.90656	0.68594	1.28271	5.43138	0.188253	-0.0873551
20444	St3gal2	0.848665	0.0162882	0.949289	1.37015	-0.193975	0.118016	-0.10562	-0.922412	1.09125	0.956185	0.726443	-0.0987475	-0.327922	-0.616572	-0.577361	-0.0175161	-0.647779
20445	St6galnac1	-0.0398462	0.0308677	-0.0130089	-0.0166401	0.592583	0.066844	0.00273258	0.103995	-0.0147313	-0.00548448	0	0.0447756	0.0209769	1.54216	0.0847377	-0.0277425	0.0513146
20447	St6galnac3	-0.0665487	0.0303134	0.0945988	0.0460066	-0.103296	-0.00372014	-0.00943986	0.00779263	0.969107	-0.0449424	0.0353616	0.0259391	0.790452	-0.0914949	-0.0500783	-0.00276142	-0.0900383
20448	St6galnac4	0.650773	-0.252038	0.37276	0.615984	0.209196	0.720064	-0.370774	-0.404889	0.586348	0.788502	-0.0501738	-0.135676	0.036915	-0.0518783	-0.329632	0.889827	-0.389203
20449	St8sia1	-0.103611	0.0368916	0.0614852	1.789	2.62321	-0.0325808	2.71842	0.00222435	-0.108772	-0.0824507	-0.0231365	-0.0617687	-0.0428676	0.0870457	-0.0296706	0.903193	0.426914
20454	St3gal5	-1.49377	2.71022	2.01394	1.13858	-0.467075	0.28911	-1.53626	1.92263	-0.299014	0.98732	1.55894	0.209693	-0.481035	-1.05209	-1.68829	-0.331517	-0.181204
20493	Slc10a1	-0.0369256	-0.0322488	0.0555763	-0.0681096	-0.0132291	0.192613	0.0560368	7.56105	0.720812	0.0374916	-0.0685628	-0.0411671	-0.0332083	0.0962321	0.0809874	-0.0233342	0.055185
20494	Slc10a2	-0.106497	-0.105571	0.238379	-0.0729334	-0.0766284	0.0502782	2.17331	2.13799	-0.144821	0.0590372	-0.0638872	-0.0893071	0.0262778	0.111172	1.97661	0.237876	0.023493
20500	Slc13a2	0.120704	-0.0504562	0.0825241	-0.0521286	0.149477	0.102994	2.85725	0.679873	-0.0617357	0.162571	-0.0126895	-0.0151214	0.00284089	0.0760875	5.64607	0.00404343	0.214301
20501	Slc16a1	0.0947745	-0.257218	1.04338	-0.532471	0.533894	1.26093	-0.347689	0.109439	-0.516521	0.13876	-0.0704342	-1.11414	1.40671	-1.51091	0.440942	0.281308	-0.676907
20502	Slc16a2	0.202081	1.16041	-0.689388	0.117465	-0.348249	-0.0180869	3.28116	2.64581	0.719793	-0.528972	1.74239	0.363021	-0.824399	0.272376	-0.717061	-0.588376	-0.665973
20503	Slc16a7	1.16126	-0.295111	0.198284	0.140404	-0.331966	0.316601	2.31328	1.93047	0.639312	-0.614655	-0.135011	-0.218835	-0.564905	1.06247	-0.406612	-0.266355	3.73038
20509	Slc19a1	0.512662	-0.00315138	-0.0274892	0.0792207	0.368997	-0.173916	1.66191	-0.104731	-0.62034	-0.190627	0.140143	-0.759702	-0.2715	0.0820752	0.513335	0.0736342	-0.413637
20510	Slc1a1	1.79082	-0.355812	-0.529433	3.57141	1.50979	-0.318255	5.57476	-0.594799	0.993794	-0.0604833	0.758685	-0.432985	1.43175	-0.377942	2.41451	-0.60702	-0.556566
20511	Slc1a2	-0.0366991	-0.0420862	0.0155358	1.13442	0.794746	0.129815	0	1.68288	-0.0369383	0.0189856	-0.094435	-0.0154246	0.00280141	0.203339	0.0617344	0.0148987	1.02177
20512	Slc1a3	3.73981	1.15849	-1.10218	4.77624	2.36918	-0.902617	-1.05009	-1.00035	0.546529	0.016043	1.93044	0.183723	-1.18467	1.17409	-0.391428	-0.501183	-0.686714
20513	Slc1a6	-0.0705483	-0.0594469	0.0133885	3.36284	0.0230058	0.063014	-0.0424552	0.00544335	-0.0629021	0.06587	0.0339706	-0.0180931	0.0218611	0.0841607	0.0149479	-0.0449601	0.073218
20514	Slc1a5	4.17787	1.36388	1.63674	-1.70176	-1.69149	-0.406425	-0.228177	-2.04943	1.16855	0.335188	1.95155	-0.580672	-0.151899	1.46619	-0.0100641	0.869465	-1.40669
20517	Slc22a1	-0.00661207	-0.0228275	-0.0547502	-0.0616714	-0.0246066	0.367801	6.15843	6.09111	0.531645	0.104605	-0.109855	-0.100881	-0.0388039	0.213526	3.14436	0.00627028	-0.00626324
20518	Slc22a2	-0.0383624	-0.0575269	0.0227289	0.046024	0.0367061	0.0228329	6.37994	0.169586	-0.0895388	0.125213	-0.0525986	-0.0317515	0.421911	0.105269	0.0336789	-0.0510051	0.0172556
20519	Slc22a3	3.1246	0.207307	0.279045	-0.265804	-0.642481	0.415516	-0.65922	-0.417695	0.0801621	-0.529006	0.715029	-0.722481	3.17639	1.2832	-0.595081	0.0943353	-0.657009
20520	Slc22a5	0.180709	0.950961	-1.36667	-1.24494	-1.01414	-0.088517	3.202	-0.00671575	0.271238	-0.727414	0.169103	-1.01522	1.76549	-0.587914	1.3345	-1.02841	0.378649
20521	Slc22a12	-0.0843663	0.121723	0.00653408	0.0163839	0.0483803	0.00592851	6.91928	0.0518273	-0.000586258	-0.0695201	-0.0834876	-0.0162307	0.456761	0.0365809	0.158692	0.0751999	0.138582
20522	Slc23a1	-0.257517	-0.285194	0.0601803	-0.152494	-0.139637	0.062748	5.04139	3.22687	0.426483	-0.0262486	1.30156	-0.27969	0.297088	2.11255	1.65616	-0.187757	-0.0293983
20525	Slc2a1	0.258238	0.0357097	-0.461754	1.5876	2.83166	-0.265412	0.639683	-0.394857	-0.409282	-0.303242	0.219427	0.327656	5.47703	0.221576	-0.382656	0.389028	-1.14925
20526	Slc2a2	-0.0519455	0.106955	0.0764121	-0.0434627	-0.0505291	0.0486664	6.74887	7.18862	0.565353	-0.036832	-0.0413049	0.0191449	1.40925	-0.000814269	6.65495	-0.0101498	0.0961961
20527	Slc2a3	0.606324	-0.00484989	3.16199	3.02956	1.59805	-1.3852	-1.43843	-1.49371	-0.340818	-0.422411	1.84521	-0.134204	1.84647	-1.39355	-1.34205	0.670828	5.90384
20528	Slc2a4	3.63382	2.08571	0.600498	-0.687822	-0.463689	5.13371	0.716203	-0.674098	-0.507975	5.71853	1.937	-0.603948	-0.607436	0.8963	-0.0196924	-0.538798	-0.514523
20533	Slc4a1	0.0180819	-0.00739272	7.23	-0.05574	-0.312042	0.674981	1.95898	0.0043205	0.517371	-0.0846374	-0.328736	-0.182778	1.67805	-0.0895885	-0.200634	4.43805	-0.195612
20535	Slc4a2	0.257257	0.0960271	-0.521408	-0.312688	-0.656421	-0.749571	0.179097	-0.0762801	0.789959	-0.765787	1.58194	-0.602507	1.34207	-0.712293	0.995189	-0.347286	0.226202
20537	Slc5a1	0.0737223	-0.146731	-0.0104756	0.100624	0.732606	0.0952854	3.73886	0.0375558	-0.0396769	0.0527816	-0.148523	-0.0886206	1.38063	2.49647	7.99389	0.232254	-0.0415828
20538	Slc6a2	-0.135666	1.15236	0.0281964	-0.124374	-0.058195	0.0354075	-0.113612	0.0902336	2.21912	0.2989	0.250493	-0.0791956	3.83004	0.079324	0.106847	-0.000931548	0.0876056
20539	Slc7a5	0.899979	1.99857	1.55414	0.650778	0.1768	-1.55043	-1.86267	-1.44277	-1.19172	-1.40862	1.96534	-0.595886	3.2518	3.72161	-0.585971	0	2.63689
20540	Slc7a7	-0.230001	-0.788204	0.0512015	0.734927	-0.809535	-0.353553	4.77883	-0.563822	0.527562	-0.644878	0.528304	-0.796668	1.2923	-0.629591	4.98057	0.681532	0.298075
20597	Smpd1	0.297355	-0.332552	-1.92462	0.649262	0.154968	1.77671	0.745326	-0.0988016	0.316035	0.573049	-0.655546	1.18131	0.0978043	-1.61929	-2.79919	-2.31432	-3.24943
20598	Smpd2	0.543488	0.0291438	-1.1311	-0.997128	0.213694	-0.0570824	1.76992	0.469273	-0.0368707	-0.736306	0.938022	-0.252031	0.255697	0.0182907	1.36473	-1.17723	-1.30014
20603	Sms	-1.16514	-0.575798	0.0539935	1.21702	0.747236	0.471426	0.0694789	-0.845535	-0.0924774	1.49	-0.429519	0.0332439	-0.127913	-0.782359	-0.128979	0.472095	-1.01635
20652	Soat1	-0.562355	3.51862	0.162458	-1.21267	-1.04023	-1.89407	-0.440055	-2.09024	1.35429	-1.80895	3.34306	0.464387	2.18304	2.30053	-0.376991	0.275998	0.711091
20690	Spam1	-0.0705089	-0.0361982	0.0912227	-0.0598787	-0.0227878	0.0689462	0.000986827	0.018594	-0.0297946	0.0240188	-0.0401655	-0.0149733	0.0133526	0.0788081	0.0101321	0.165377	4.476
20698	Sphk1	0.421026	-0.3978	2.32686	0.0078997	0.95117	-0.271195	0.416107	-0.296715	2.45806	-0.387302	0.994037	-0.388987	2.10744	0.0726359	1.0146	0.366642	-0.172126
207182	Ggt7	0.45582	0.0653275	-0.242336	2.40236	0.762478	0.106314	-0.103376	-0.0388144	-0.344334	-0.0957166	-0.100648	2.00433	-0.220993	0.437817	0.0114718	-0.223583	1.22311
20751	Spr	0.279494	0.494399	-0.981544	-0.176532	-0.799194	0.602548	1.93245	1.61602	0.18827	0.837432	0.227229	-0.961914	-0.522484	-0.347342	0.630271	-0.709137	-1.49452
20768	Sephs2	0.548663	0.186138	0.0626732	-0.419817	-0.0432602	-0.416407	2.30264	3.5217	-0.510788	0.200269	-0.314343	-1.60632	-0.00306699	-0.569168	1.61519	-0.568127	2.34668
207728	Pde2a	1.59044	3.51206	2.39867	3.51695	-0.378625	1.12455	-0.18749	-0.305242	-1.05567	0.478764	0.27506	-0.664285	0.138405	-0.172457	-0.444419	1.03006	-0.589731
20773	Sptlc2	0.0851824	1.60352	0.14302	-0.513295	-0.502527	-0.528427	0.593268	-0.336535	2.03786	-0.847264	0.0701123	-0.695607	1.10268	-0.412406	1.09935	0.0776603	-0.263859
207839	Galnt6	0.032906	-0.0277847	0.297371	0.129366	-0.209434	-0.0472982	-0.222832	-0.0988719	0.0433277	-0.0137444	-0.149057	-0.169301	2.02795	0.17285	4.02988	1.41785	-0.00142773
207958	Alg11	-0.267369	-0.0125815	-0.650604	0.178498	0.513999	-1.03692	-0.213673	0.285825	-0.340914	-0.919915	0.0263719	0.596515	0.290166	0.297251	0.092288	-0.423394	0.0642563
208043	Setd1b	-0.0128174	0.170902	0.243139	-0.0830882	0.120824	-0.427753	-0.666404	-0.364175	0.0730877	-0.854072	0.397731	0.0300221	0.198451	0.319929	0.0377332	0.196193	-0.00399299
20810	Srm	0.486915	0.957541	-0.139777	0.677009	-0.877194	-0.605783	-0.408321	0.645993	-0.559293	-0.772249	1.17349	0.811492	-0.784635	2.13897	-0.67686	0.0900239	-1.22912
208211	Alg1	0.0810941	0.25982	-0.274831	-0.131681	-0.0366941	-0.364336	0.386962	-0.0626854	-0.107562	-0.256872	-0.0620484	0.213341	0.208506	0.550223	-0.513734	-0.115855	-0.226949
208266	Dot1l	-0.107473	0.315449	0.333909	0.141477	-0.254761	0.127749	-0.157896	-0.235974	-0.317752	-0.0156575	0.179007	0.0706166	0.235943	-0.313479	0.28933	0.165909	1.06085
208449	Sgms1	0.264464	0.556166	-0.839953	-0.440781	-0.387837	0.353366	0.322579	-1.91043	1.53695	0.68034	0.786658	-0.105868	0.338336	-1.42864	-0.965347	-0.712796	0.602022
20860	Sult1e1	3.64044	-0.045141	0.14482	-0.11228	0.0125902	0.050661	-0.113519	0.0833622	-0.136888	0.0559911	-0.149801	-0.144366	4.94396	0.2244	-0.0344465	0.121176	3.66815
208624	Alg3	-0.211996	0.545673	-0.376137	-0.403331	-0.346682	-0.0804557	0.0273721	0.458735	-0.519666	0.47513	-0.116313	0.333255	0.0862413	1.01233	-0.011026	-0.512976	0.14719
208665	Akr1d1	-0.0509989	2.61953	0.0245684	-0.0588854	0.0264078	0.0985831	2.24084	5.32278	0.117152	-0.000619053	-0.0486223	-0.0101008	0.0043713	0.11376	0.01465	-0.0368355	0.00839241
208715	Hmgcs1	0.33931	0.57217	-2.3058	1.37199	0.764669	-1.29656	2.19147	1.48583	0.0137821	-0.709947	1.31171	-0.577872	-0.349212	-0.822677	0.802905	-1.68188	-1.28192
20887	Sult1a1	3.31486	1.59941	-0.404704	-0.853214	-1.60406	1.70258	1.02803	4.22891	2.11509	1.41433	1.44794	-0.181824	-1.28303	-0.96795	-1.66966	-0.863798	-1.36682
209027	Pycr1	0.167349	-0.107976	-0.0249792	-0.145458	-0.11051	0.0083737	-0.17468	-0.0890345	-0.101089	1.09509	0.316295	3.32621	0.68608	5.51376	1.02908	0.360553	-0.173707
20905	Sts	-0.251308	0.184732	-0.433063	0.1563	-0.360462	0.224725	-0.0507474	1.04738	0.268204	0.105017	0.0757322	-0.177979	0.101191	-0.0498255	-0.147478	-0.0232591	-0.0468513
20916	Sucla2	-0.113141	0.885517	-1.28492	0.522674	-0.364211	1.83099	0.832421	-0.0622939	-0.633795	1.93333	-0.224585	-0.192305	-1.18143	-0.686411	0.680518	-1.63529	1.05567
20917	Suclg2	0.0301673	0.613725	-0.60667	-1.15581	-1.15235	1.19013	1.56739	1.37643	-0.245737	0.397573	0.617856	-0.668222	-0.284149	0.228321	0.776484	-0.358951	-0.862078
209176	Ido2	-0.0241265	-0.0859082	0.126375	-0.0205016	-0.0290221	0.0244197	0.172135	1.63239	-0.0443937	0.0407536	-0.0480084	-0.0577072	0.0594426	0.0568272	0.0658413	0.118705	0.141325
20937	Suv39h1	0.0508736	-0.205142	1.71971	0.344461	0.458658	-0.308339	-0.522674	-0.458079	-0.13583	-0.433831	0.436191	0.00984576	0.144541	-0.000773061	0.560676	0.559883	-0.0612162
209558	Enpp3	0.465998	-0.523113	0.0201242	-0.627598	1.30829	0.0174049	2.67627	2.93016	-0.48226	-0.0799774	2.02935	-0.569064	0.451555	3.11669	5.3247	-0.536779	-0.494076
20975	Synj2	-0.0629745	-0.0259122	-0.10873	0.88706	0.0331577	0.976403	-0.277414	-0.175826	-0.0102549	0.311409	0.00676798	-0.29885	-0.160168	0.421109	0.0146992	-0.0885478	1.60358
209837	Slc38a5	3.68929	0.0643753	3.81005	1.13189	0.00587062	0.10229	-0.088843	-0.0625596	2.87074	-0.0550231	3.87783	-0.0840967	-0.038741	-0.0258726	-0.0220554	1.17084	2.03063
210044	Adcy2	-0.224579	-0.294301	0.252319	3.3301	2.67522	0.142606	-0.389101	-0.239928	1.17189	2.49186	0.00572845	1.84932	-0.0731387	0.363598	-0.131402	-0.265559	-0.0248103
210992	Lpcat1	-0.0277594	-0.0577014	1.98638	0.565947	2.1295	-0.308213	-0.544676	-1.02651	3.88724	-0.897038	0.242583	0.57694	0.549461	-0.584612	-0.583512	1.2889	-1.03893
211006	Sepsecs	0.0499489	0.0714638	-0.181619	-0.416071	0.103861	-0.24222	0.856114	1.26588	0.0862805	-0.0961028	-0.15008	-0.175524	0.0448289	0.0179672	0.719486	-0.111086	0.0668286
211347	Pank3	2.38039	0.972679	-0.575324	-0.189919	-0.39233	-0.585932	0.56207	0.245228	0.36928	-0.387036	1.15773	-0.156934	0.119689	-0.92429	1.61086	-0.396221	-1.20081
211389	Suox	1.14168	0.268782	0.182522	-1.03098	-0.968975	0.0295018	1.77861	3.65503	-0.33823	0.748024	-0.680264	0.214283	0.281005	-0.266391	0.968287	-0.859302	-0.572904
211429	Pla2g4b	0.106334	-0.120564	0.166063	-0.52736	0.0596618	0.293605	0.155108	0.00723001	-0.19459	-0.369935	0.179355	-0.0893388	-0.0495293	-0.34712	0.0172617	0.349475	0.0794699
211488	Ado	0.275398	0.0647075	-0.151835	0.468747	0.166322	0.181402	-0.112064	-0.000520715	-0.0972588	0.692149	0.470631	-0.351593	-0.204189	-0.00242768	-0.127064	0.0180216	-0.163425
211666	Mgst2	1.49177	2.98281	2.53652	-1.4829	-1.20767	-0.625079	-1.32682	-1.49376	0.216162	-0.216245	1.80801	-1.38053	0.4994	-1.18725	5.14576	0.625459	-0.137681
212032	Hk3	0.0784216	-0.0911994	2.69647	-0.077368	-0.0459776	0.154314	-0.0404924	0.607007	0	-0.0640966	-0.0646579	-0.0527033	-0.0531389	0.203918	0.147658	0.780733	0.0904375
212111	Inpp5a	-0.361826	0.19323	-1.02342	0.491222	-0.731621	2.16729	-0.745116	-1.61149	0.889828	1.2231	0.40101	0.4912	-0.429026	-1.75053	0.292217	-1.45476	0.421182
212647	Aldh4a1	0.650654	0.691225	-0.706285	-0.645493	-0.57056	1.27329	3.30754	3.10456	-0.514552	1.55103	0.280931	0.032844	-0.509351	-0.285785	1.08244	-0.934127	-0.965313
212679	Mars2	-0.0828942	0.170266	0.00819685	-0.0177069	0.0275514	0.670894	0.280293	-0.0407452	-0.134818	0.388377	-0.0122631	-0.0744378	-0.0453025	-0.0723206	0.242831	-0.00476558	0.304843
212862	Chpt1	1.34116	0.415846	-2.16339	-1.28736	-1.93955	1.04386	2.02338	0.773929	-0.180396	0.139261	0.0952037	-1.46947	-0.0213639	1.18201	0.0940543	-2.25558	0
212898	Dse	1.56707	-0.0727901	0.245466	-0.482585	-0.576272	-0.278864	-0.388867	0.501345	1.02164	0.0906606	1.5022	-0.497144	0.881193	0.0986532	-0.313433	1.64287	-0.646171
21351	Taldo1	1.02918	1.31607	1.27874	-0.869611	-0.551658	-1.02962	0.401386	-0.379649	-0.198183	-0.500813	0.409697	-0.916127	-0.180155	1.04522	1.22824	0.359035	-2.60121
21366	Slc6a6	-0.380092	1.66696	-0.266788	-0.194979	2.33231	0.069356	1.30698	-0.137361	0.432542	-0.257356	0.448502	-0.2607	1.01147	-0.317044	0.53418	-0.509786	-0.868811
21391	Tbxas1	0.223009	-0.0543123	1.34881	-0.301745	-0.261784	0.112234	0.70297	0.073459	0.143417	-0.13441	-0.0555423	-0.215071	-0.201901	0.0788933	-0.0509153	0.553408	-0.14314
214162	Mll1	0.177254	0.162515	0.0128695	0.586126	1.2251	-0.161633	-0.390655	-0.829107	0.412127	-0.309609	0.602629	0.597458	0.0179144	-0.0187354	-0.103457	1.06116	-1.34651
214253	Etnk2	0.119468	0.29978	-0.0375936	-0.00466898	-0.0837894	0.121358	0.114139	4.84166	-0.140927	0.0100576	0.263925	-0.0895531	-0.0699628	0.12078	-0.0243035	-0.0807644	1.91925
214579	Aldh5a1	0.365466	0.0110438	-1.50276	1.41141	0.448569	0.772861	1.73534	1.73939	-1.16136	-0.488238	0.159268	-0.0547789	-1.24627	0.0900463	-0.184282	-1.49233	-1.44221
214580	Pstk	0.209563	-0.180013	-0.310426	0.0854845	-0.0263937	1.36116	0.152568	0.0261675	-0.494395	1.60816	0.430502	-0.22235	-0.296588	-0.0156943	-0.0293666	-0.293125	-0.27763
215113	Slc43a2	-0.292435	-0.526878	-0.079501	-0.14584	0.128701	-0.331352	0.894617	-0.478686	0.175447	-0.293037	-0.446555	0.403778	0.764083	-0.0181438	1.44528	0.106899	0.459997
215335	Slc36a1	-0.235282	0.0651888	0.209663	1.93779	-0.271578	-0.354832	2.03256	0.744055	-0.139517	-0.642656	0.262796	-0.283536	0.0214621	-0.465808	2.46855	-0.139221	-1.22783
215446	Entpd3	-0.249035	-0.00355957	0.0194633	1.11712	0.26255	0.12057	-0.130658	-0.073572	0.00383052	-0.109241	0.460818	2.13396	0.0294828	2.28487	-0.072484	0.028728	-0.0977666
215456	Gpat2	-0.0199719	-0.0813892	-0.0166063	-0.077813	0.0739192	0.0222978	-0.0305782	0.512273	-0.0487311	-0.0722274	0.0401473	0.0312285	0.583904	0.307469	0.169006	-0.0559874	4.00697
216019	Hkdc1	-0.0772838	-0.0524192	-0.0109552	0.169794	0.46753	0.162312	-0.0111879	0.00477731	0.339401	0.0287153	-0.0709289	-0.0583284	1.53644	0.0889977	4.84189	-0.0605599	0.0482874
216134	Pdxk	0.39783	-0.15711	-0.6399	0.718509	0.174611	-0.360174	0.230181	0.204674	-0.516764	-0.483417	0.890118	0.111946	-0.751985	0.505454	-0.0189735	-0.0941026	-0.814131
216188	Aldh1l2	-0.106766	-0.140314	0.0630031	0.201971	0.222044	0.931661	-0.0638686	-0.0363914	-0.0955339	0.570876	-0.0286497	0.694145	0.678599	4.17358	-0.0603466	-0.136638	0.041582
216225	Slc5a8	-0.0373434	0.175543	0.0345405	0.0588972	0.943645	0.0514208	6.22345	-0.0517693	-0.0197405	0.23418	-0.0491368	0.144614	-0.000651729	4.44582	2.71547	0.0103968	0.0103002
216343	Tph2	-0.0316094	-0.0162218	0.00458396	0.0418309	1.09196	0.0171429	-0.0398988	0.183385	-0.0569729	-0.00350035	-0.0108504	0.052191	0.00419439	0.249907	0.00529933	0.031329	0.00708512
216443	Mars	-0.0144228	0.451134	0.0884784	-0.225982	-0.369848	-0.115857	-0.166912	0.302027	-0.254955	0.537192	0.127136	-0.566789	0.0401163	0.908166	-0.147683	0	0.0990293
216456	Gls2	-0.179204	-0.0894666	0.0654784	1.50481	0.349931	-0.00627637	-0.132525	6.97481	0.417082	-0.0949214	-0.17351	0.859816	0.65008	0.0856513	0.0147695	-0.0750447	0.111788
216558	Ugp2	0.119217	-0.397086	-0.524725	-0.113979	-0.865005	2.1042	0.653831	2.00208	-0.0383227	3.31195	0.30286	-0.110702	0.525342	-0.496793	0.195829	-0.653165	-1.09962
216739	Acsl6	-0.307429	0.467444	0.219484	4.04174	3.96512	1.25302	-0.197436	-0.130084	-0.291949	2.61639	-0.313942	2.37722	-0.161774	-0.122724	-0.0248025	0.00453829	3.64325
217119	Xylt2	0.0981041	-0.0543907	-0.150876	-0.0100668	-0.0204595	-0.130381	-0.024789	0.169914	0.00315636	-0.0692521	0.314058	-0.152407	-0.0311672	0.136463	0.0818625	-0.0960574	0.0248325
217214	Nags	-0.0214963	-0.0415833	0.181846	-0.0774557	-0.0220253	0.0596452	0.0375709	3.98455	-0.087589	0.13807	-0.0801433	0.0525195	-0.0323998	0.161858	3.12532	-0.0790113	0.998075
21743	Inmt	3.45502	-0.114626	-2.36521	-1.78875	-2.07773	0.302146	5.7528	5.18777	6.51832	0.858852	0.456997	1.78914	0.382446	0.19427	-2.36788	-2.27211	-2.26714
217480	Dgkb	-0.0758018	1.06502	-0.0327995	3.99606	0.944008	0.0309068	-0.0322854	-0.00453007	-0.0663181	-0.0460366	-0.0192111	0.289667	-0.0200826	0.157697	0.407329	-0.0108674	-0.02471
217664	Mgat2	-0.0439841	-0.0646521	-0.424256	-0.98282	-2.13166	-1.25312	0.89802	0.13188	-0.0518412	-1.49354	0.576038	-0.44083	0.823315	0.404173	0.379615	-0.439974	-0.0639858
217666	L2hgdh	-0.137179	0.228559	-0.39761	-0.242889	-0.0315902	0.740928	1.74174	1.14632	-0.733691	1.39218	-0.0856045	0.00787379	-0.250359	-0.102019	0.732001	-0.905958	-0.111273
217698	Acot5	-0.0575857	-0.0610965	0.018029	0.08049	0.00419823	0.0546884	0.0164946	0.0621539	-0.0531561	0.0104653	-0.016913	-0.0179328	0.00142263	0.0926953	0.0154777	-0.0335147	-0.000211325
217837	Itpk1	0.281002	0.761779	-0.5252	0.478827	-0.0279256	-0.90684	-0.200166	-0.172969	-0.411918	-0.542004	0.15097	-0.187515	1.86091	-1.23876	2.37305	-0.781231	0.346233
218121	Mboat1	1.99394	-0.207415	-0.16747	-0.133201	1.66388	-0.0420613	-0.0968784	-0.105059	0.449848	0.284809	0.773212	0.221705	0.912816	0.0290574	0.797508	-0.0239276	-0.251053
218138	Gmds	0.555553	-0.526514	-0.240872	-0.0524824	-0.143478	-0.269231	0.571946	-0.345685	-0.10263	-0.106077	1.29492	1.23086	0.89559	1.51296	4.45111	-0.0731974	0.0207014
21823	Th	-0.0125382	7.03991	0.0338079	3.41464	0.0205273	0.0687413	0.0174536	-0.02484	-0.0212146	-0.0812714	-0.0833248	0.00322799	0.0458391	0.0746919	0.0594014	-0.0302745	-0.00789226
218271	B4galt7	-0.137726	-0.123212	-0.0216566	-0.0513064	0.0702222	0.0155774	-0.123731	0.344743	-0.292929	0.0123661	-0.187018	0.0397047	0.654602	0.540793	0.208707	0.299686	0.0748963
218461	Pde8b	-0.198945	2.21749	-0.227074	2.69435	2.05483	0.0211773	0.293083	-0.381389	2.16108	-0.17179	0.488483	1.03011	-0.370021	-0.361676	0.667371	-0.226978	-0.169142
21877	Tk1	-0.00529197	-0.410525	4.19964	-0.474553	-0.282899	-0.0458087	-0.0547048	1.59897	-0.174893	0.18395	0.479708	-0.332027	0.362708	0.146566	2.02723	1.62997	-0.15037
21881	Tkt	0.796965	1.01687	1.08441	-0.183444	0.652011	-1.03942	0.118062	-0.0722209	-0.0123367	-0.946898	0.639027	-1.13397	-0.948979	0.266961	0.790309	0.211268	-1.3747
218832	Polr3a	-0.0693314	0.168453	0.143592	0.0517019	0.386677	-0.147792	-0.000484591	0.0670644	-0.328046	-0.383547	0.167224	-0.0738778	0.126786	0.18198	-0.100497	0.226775	0.0918381
218865	Chdh	1.39901	-0.252413	0	-1.11821	-1.36251	-1.53833	2.27311	2.03776	-1.1231	-0.960783	0.859644	-0.580971	1.24721	1.02773	1.60565	-1.55327	0.679753
219135	Mtmr6	-0.141974	0.048164	-0.53345	0.865317	0.272123	-0.659187	-0.270631	-1.34674	0.299794	0.139077	-0.354598	0.567818	-0.0116273	-0.34226	-0.417868	-0.66408	1.1086
21915	Dtymk	0.408232	1.41857	1.928	-0.363163	-0.15868	-0.402121	-0.0959817	-0.34046	-0.563767	-0.72326	1.5131	0.427214	-0.459504	-0.47816	0.0136793	0.449586	1.82168
21990	Tph1	0.0825519	-0.0625975	0.0252958	-0.0640243	0.0951153	0.0723266	-0.021275	0	-0.0366563	0.389588	-0.0392749	-0.022565	1.5982	0.0456473	0.88304	-0.00335338	0.0543083
21991	Tpi1	-0.179326	-0.318066	-1.35249	0.466053	0.304928	0.523039	0.632293	-0.0141857	-1.75626	2.17542	-0.110438	-0.464203	-0.0650902	-1.04156	0.839214	-2.64718	0.0685753
22017	Tpmt	1.11571	-0.0882822	-0.134591	0.162281	0.763395	0.132733	3.86427	2.47656	-0.254973	-0.0531475	-0.05306	-0.206725	-0.0987479	0.0369911	0.402274	-0.0655267	0.0923286
22018	Tpo	-0.0147446	0.00094064	0.0643716	-0.0418866	0.133258	0.135234	0.00225315	0.0582918	-0.0155758	0.0211671	-0.0223584	-0.0566024	0.0315421	0.217921	0.0569956	-0.0168092	0.150783
22117	Tst	0.749737	0.87927	-0.209521	-0.121287	-1.60853	-0.505893	1.06042	1.99604	0.757553	0.188046	1.38466	-0.988877	0.31118	-0.299298	-0.6811	-1.12497	-0.0201019
22122	Tsta3	0.497026	-0.150064	-0.607484	-0.363886	-0.514123	-0.157356	-0.0461097	0.373969	-0.397237	0.254308	0.193887	-0.280217	0.347561	1.26857	1.7119	-0.134307	1.87828
22169	Cmpk2	-0.105414	0.47222	2.09591	0.381331	-0.459261	-0.152019	0.346404	-0.876286	0.285259	-1.41842	-0.376971	0.675991	-0.0673464	-1.48891	1.43805	0.121696	-1.7112
22171	Tyms	0.225185	-0.168663	2.58072	-0.369702	-0.391944	0.0272553	0.653471	0.241256	-0.137955	-0.366507	0.9278	-0.0634965	0.0560391	-0.0071187	1.22271	0.74837	-0.386177
22173	Tyr	-0.0202898	-0.0416844	0.142223	-0.0395633	0.927141	0.151091	0.00093586	0.042838	-0.057562	0.0205558	-0.053137	0.00670887	0.0666913	0.15255	0.0491863	0.0605892	0.0333624
22178	Tyrp1	-0.0202434	-0.0478812	0.0874687	0.367268	4.99274	0.0960038	0.0425398	0.031926	-0.0247574	0.0124363	-0.0515146	-0.0045005	-0.00313174	0.137416	0.0470543	-0.0302311	0.0355999
22234	Ugcg	-0.149707	0.246857	0.55768	0.669076	-0.278662	-0.493094	-0.48663	-0.204026	0.306465	-0.432606	0.280407	-0.00965147	1.92751	-0.672358	1.58077	1.20047	-0.522883
22235	Ugdh	0.308646	0.613866	-0.23809	-1.02022	0.301015	-1.40669	1.48237	2.20934	-0.0746683	-1.14705	0.477023	-0.724292	0.643951	-1.26773	2.84593	-1.27788	-3.37711
22236	Ugt1a2	2.07173	-0.00591372	0.242049	-1.71599	-0.874192	-1.17174	4.39258	4.9776	2.13769	-1.20146	2.71317	-2.45396	-0.835554	-1.49442	4.35923	-1.20005	1.76977
22238	Ugt2b5	-0.129596	1.00602	-0.320938	0.0587393	0.0854072	-0.0592546	3.65766	8.90319	1.41833	-0.218514	-0.0239836	-0.255847	-0.103828	0.444639	3.96546	-0.0556703	-0.0227149
22239	Ugt8a	-0.348633	-0.134742	-0.0174476	4.36868	-0.247514	-0.222859	5.58124	-0.147599	-0.209686	0.168121	-0.300001	2.73933	0.406629	1.09651	-0.259	-0.0464956	0.847455
22245	Uck1	1.59287	1.21728	-0.574235	-0.191687	-0.0524392	-0.709962	0.930513	0.352944	-0.266424	-0.498531	1.32429	0.0263811	-0.0748254	-0.595787	0.309863	-0.387391	0.0112126
22247	Umps	-0.195386	0.769358	0.559933	-0.129402	0.544356	-0.303015	0.246537	0.427185	-0.206958	-0.242004	0.495962	-0.0880288	0.149125	-0.108096	0.0228785	0.0197666	0.0666248
22262	Uox	0.413463	0.387582	0.0367308	-0.106769	-0.0709414	0.18342	-0.124001	8.24173	1.31396	-0.0459237	2.05037	-0.0448046	0.0067151	0.735488	-0.00899711	-0.094749	-0.0127529
22271	Upp1	-0.289791	0.192446	-0.019965	-0.292382	0.456063	0.165739	0.684513	-0.142946	1.03111	-0.342634	0.0579349	-0.0238069	3.07134	-0.187861	5.71376	-0.135441	-0.351048
22275	Urod	0.770854	0.840962	2.65109	-0.64687	-0.380112	0.44812	0.606232	0.857246	-0.540834	0.726094	0.341445	-0.34069	-0.664085	-0.103272	-0.727655	-0.0327924	-1.42565
22276	Uros	0.00907281	-0.1115	1.90025	-0.177604	-0.516532	0.482012	0.216791	0.416549	-0.65662	0.446765	-0.382269	0.358255	-0.031449	-0.154827	-0.542487	0.0304989	-0.358021
22321	Vars	0.780009	-0.067479	1.1328	-0.530482	-0.666582	-0.885324	-0.393568	-0.084109	-0.278689	-0.0866544	1.02103	0.102759	-0.675448	0.749965	0.646323	1.27278	4.00117
22361	Vnn1	1.1889	1.90535	-0.86264	-0.918928	-0.744218	-0.841616	4.79251	3.53909	2.06674	-0.712481	2.26324	-0.91851	5.58982	-0.0195466	4.66363	-0.761739	-0.654722
223646	Naprt1	0.099663	-0.0943004	0.433155	-0.564232	-0.430138	0.48212	1.62998	3.57773	-0.0292798	-0.219408	0.269943	-0.453631	-0.440356	0.847916	3.7651	-0.405134	-0.543604
223722	Mcat	0.283333	0.0110086	-0.311089	-0.288287	-0.77428	0.413352	0.535841	0.703552	-0.331475	0.308956	0.152853	0.0266297	-0.261968	-0.151735	-0.136459	-0.149393	1.54632
22375	Wars	1.42128	0.308025	-0.862449	0.600008	-0.181991	-0.152857	-0.465227	-0.999255	1.67239	-0.00224314	0.107255	-0.611571	0.253729	-0.450695	0.703076	-0.125318	-0.485206
223753	Cerk	-0.53612	0.44104	1.18924	1.30555	1.19567	0.0735666	-1.27363	-2.22199	0.36455	-1.04297	-0.539029	-0.672178	-0.0666034	-1.5254	-0.0508434	0.99715	1.30419
223774	Alg12	0.121234	0.204006	-0.17252	-0.303713	-0.292866	-0.175027	0.076135	0.228132	-0.121791	-0.294839	0.0612996	0.236631	0.38831	0.173857	0.647927	0.00553933	0.848472
223920	Soat2	-0.0825301	-0.0564432	0.0615984	-0.085788	0.00531164	0.221076	0.00410948	2.98153	-0.0810081	-0.00184067	-0.0974849	-0.0338861	0.801113	0.0485931	5.63825	-0.0141267	0.0281767
224020	Pi4ka	0.399393	0.239061	-0.524847	1.7003	0.456257	-0.119429	1.4409	-1.28041	-0.204206	-1.13322	0.131884	0.497369	-0.71623	-0.560846	-0.303582	-0.0574161	0.53121
224129	Adcy5	1.06465	0.467936	-0.647877	2.8266	0.834876	1.01686	-0.611443	-0.528785	-0.272405	-0.46323	0.810285	1.12364	-0.716574	-0.0541939	0.229264	-0.347501	-0.62567
22436	Xdh	2.43221	1.99655	0.80801	-2.45477	-2.62282	0.662697	-0.604675	1.5091	3.16008	-0.32931	0.878375	-1.29615	0.238018	-0.610691	3.73254	-0.903576	-2.66476
224805	Aars2	-0.0943353	-0.110641	0.0520905	0.0948909	-0.183056	0.848173	0.200955	0.593096	-0.305907	0.606265	-0.029851	-0.0425749	0.0761756	0.0952775	0.0251689	-0.0623046	1.99864
225010	Lclat1	0.163557	-0.103834	-0.939266	-0.0345259	0.202071	1.03378	0.334215	0.394719	0.283776	-0.255988	0.298343	-0.0722266	-0.279012	-0.337353	0.837053	-0.547086	-0.63704
225326	Pik3c3	0.385116	0.0272081	-0.153934	0.494171	-0.457711	-0.31896	-0.0984236	-0.257636	-0.00364639	-0.0551935	0.211542	0.119787	0.242464	-0.422136	-0.0474851	-0.370724	-0.269193
225600	Pde6a	-0.00505864	-0.034314	0.0100749	-0.0562248	3.00317	0.0421647	0.292738	-0.0102046	-0.0413039	0.0354037	-0.0411766	0.00432059	0.014563	0.00187566	0.0194068	-0.0464708	0.213746
225742	St8sia5	0.0338771	-0.0109711	0.0344825	2.22604	0.474378	0.107232	-0.115554	-0.0509279	-0.095411	1.98569	-0.149429	0.00603578	0.524926	0.270616	0.0412587	-0.0537413	0.471847
225845	Pla2g16	3.60232	1.18497	0.93595	-0.638991	-0.154248	1.16532	-0.647338	-1.74667	-0.0258595	1.94219	1.2373	-1.66147	-1.5617	-0.265065	0.926894	0.393621	-2.65418
225888	Suv420h1	0.0437829	0.0408377	-0.0309195	-0.166663	0.136086	-0.15738	-0.113279	-0.324978	0.207021	-0.470658	0.18828	0.12461	0.0746433	-0.0972073	0.0237459	0.223838	-0.650441
225913	Dak	-0.0800614	-0.0269885	-0.055395	-0.0995638	-0.024691	0.00332302	3.13496	3.74947	-0.0288628	-0.0616877	-0.0524209	-0.0671522	0.247714	0.151232	2.98481	-0.0841751	3.15155
22598	Slc6a18	-0.04513	0.108972	0.0730732	-0.0185203	6.14665e-06	0.30199	5.85177	-0.045545	-0.043947	0.225658	-0.109117	-0.0862158	0.0238696	0.22209	0.0157992	0.0109723	-0.00356387
22599	Slc6a20b	-0.0418604	-0.0580558	0.00934894	0.0854166	0.010821	0.0674569	6.17676	0.0249086	-0.0565583	0.0354833	-0.0483001	-0.0433255	0.0331638	0.122254	0.0484318	-0.00909655	0.0704574
225994	BC016495	0.258465	0.8007	-0.066884	-0.228838	-0.201775	-0.179943	2.18891	1.2788	-0.190903	0.13004	-0.0278427	0.137103	1.17312	-0.0338286	0.0433405	-0.124598	-0.21055
226105	Cyp2c70	0.0489554	0.172707	-0.0629977	-0.0485079	-0.025301	0.143192	0	5.2857	1.21729	0.0783206	-0.0342078	-0.0546106	0.0575799	0.0991189	0.12343	-0.0545697	0.0523191
226139	Cox15	0.350468	0.391098	-0.0342258	-0.326248	-0.192993	0.608312	0.914163	0.576156	-0.361025	0.427337	-0.0711413	-0.0584208	0.311808	-0.0559259	0.447941	-0.164275	-0.882436
226143	Cyp2c44	-0.0728239	0.275102	-0.0583212	0.00681956	-0.037331	0.0264444	3.48042	7.10254	0.746578	-0.039806	-0.149409	0	0.267752	0.244045	0.417056	-0.0408829	-0.000556421
226413	Lct	-0.0792625	-0.0765431	0.116184	1.21872	0.302409	0.0789839	-0.0285669	0.0349183	-0.0567155	0.0295961	-0.0613941	-0.0244464	0.0262326	0.00263282	7.6949	-0.0145468	0.0895979
226414	Dars	0.0516853	0.35453	-0.0586233	-0.578232	-1.39986	0.300264	0.261043	0.419647	-0.568677	0.711297	0.482709	-0.0595431	-0.545316	-0.163932	-0.712952	-0.204543	0.814299
226518	Nmnat2	-0.164633	0.228657	-0.112902	4.08853	1.2961	-0.0168854	-0.175285	0.0186943	0.76604	-0.0711591	-0.0275719	2.36145	0.462968	0.0832639	0.000164278	-0.110855	-0.0684284
226539	Dars2	-0.0481979	0.0356368	0.657289	-0.093768	-0.385323	0.198277	0.434129	0.558496	-0.787273	0.177495	-0.235222	-0.221289	-0.055348	-0.334882	0.372694	0.225871	-0.311747
226564	Fmo4	-0.0525709	-0.108448	0.140552	-0.0963375	0.0519152	0.189979	1.7002	0.505125	-0.0328008	-0.0309362	-0.0946657	-0.106137	0.610081	0.181875	2.44649	-0.0109733	-0.0132822
226856	Lpgat1	1.14847	-0.390043	-0.471847	0.58896	0.310119	0.36545	0.292524	0.754721	-0.156141	-0.548409	0.141731	-0.236834	0.235732	-0.91505	0.871058	-0.160706	-0.165717
227095	Hibch	2.61039	1.5763	-0.656428	-0.794246	-0.955298	2.24816	1.5515	1.90516	-0.925684	1.78521	0.637562	0	-0.940274	0.818069	-0.399892	-1.12933	-1.72138
227231	Cps1	-0.0510993	0.782595	0.0164544	0.114714	-0.0316127	0.051313	0.0275726	8.77376	1.49849	0.271471	-0.106013	-0.0310367	0.165927	0.033104	7.0617	0.0298263	-0.0106284
227333	Dgkd	0.10467	-0.182872	0.435976	0.273214	0.106497	-0.0968518	-0.0393256	-0.812271	-0.0708453	-0.443649	-0.188018	-0.291746	0.53113	-0.00624094	0.775765	1.08676	0.852274
227394	Slco4c1	1.47693	-0.137023	2.29157	0.276798	-0.00487327	-0.0642196	2.41347	-0.0918905	2.7914	-0.065734	-0.0851283	-0.132228	0.318085	0.573172	-0.0673866	-0.0758341	-0.0487728
227619	Man1b1	-0.185706	-0.0684259	0.0837917	-0.202232	-0.245733	-0.124933	-0.297726	-0.163862	0.132634	-0.314098	0.246831	0.341821	0.431881	0.134637	0.376276	0.0623007	0.772641
227620	Uap1l1	0.313558	-0.172795	0.108911	-0.378417	-0.511398	-0.402707	1.28981	-0.35696	0.494492	-0.57365	0.135973	-0.285285	1.13779	0.540665	0.855477	0.452677	-0.607614
227659	Slc2a6	-0.0882087	-0.155078	1.14809	1.22929	-0.0660432	-0.000717003	-0.101419	0.434871	-0.0644632	0.0608444	-0.076527	0.0649121	-0.0536927	0.225434	0.110388	0.681101	0.0106866
227671	Gbgt1	-0.0182163	-0.0399014	0.112839	-0.0597326	0.0889687	0.0828848	-0.0727951	-0.0101338	-0.0408171	0.0975708	-0.0618704	-0.00550132	0.0166637	0.0884711	0.130865	0.00470141	0.0628427
227697	Dolk	1.4232	0.425746	-0.803305	-0.250216	0.1368	0.35446	0.160299	-0.196035	-0.25373	0.49748	0.179121	-0.125132	0.162962	-0.343552	-0.0312267	-0.793087	-1.22009
227733	Pip5kl1	-0.0987198	-0.0221107	0.0381276	0.727731	0.297742	0.114076	-0.0225456	-0.0226948	-0.03643	0.00122723	-0.0430917	0.0212549	0.0158983	0.173235	0.0461213	-0.0382727	2.07985
228061	Agps	0.843909	-0.0570278	0.634395	-0.060345	0.803234	-0.157976	2.79196	-0.471912	0.35392	-0.110228	0.170004	-0.194281	0.908899	-0.0898622	-0.469388	0.188122	-1.21242
228550	Itpka	0.0329919	0.16454	-0.146162	4.99244	-0.174883	-0.0990779	-0.122286	0.259825	0.419946	0.0203749	-0.111396	-0.127466	1.5131	-0.0873725	1.62273	-0.163945	0.977093
228608	Smox	-0.332791	-0.165426	2.16166	0.878813	-0.157409	0.065835	-1.12107	-1.27609	-0.209162	4.54041	0.800975	0.388987	0.250044	-0.125392	-0.133613	0.0969975	-0.304272
228677	Sptlc3	0.245237	-0.0792385	0.00050493	-0.0518154	-0.00486295	0.158142	0.0531933	-0.00600026	0.121446	0.0138926	0.113298	0.0489454	0.0875756	0.241292	0.0139841	0.0962666	0.00615972
229363	Gmps	0.185633	0.238667	0.214898	-0.421792	-0.414638	0.142121	0.401311	0.403526	-0.625101	-0.440161	0.717678	0.473799	-0.185323	-0.263752	-0.677945	-0.722283	2.758
229589	Prune	-0.113646	0.0101812	0.111429	0.0299972	-0.343196	0.328852	0.137916	-0.221373	-0.275165	1.35246	0.301163	-0.50408	1.03341	-0.465437	-0.0192386	-0.314944	0.136274
229665	Ampd1	-0.0613095	-0.0754904	1.27496	-0.0744157	0.0247876	0.0139997	-0.0455084	0.0322778	0.00776095	8.49113	-0.0540652	-0.0156412	0.0117561	0.275438	0.543847	0.0357811	0.147387
229706	Slc6a17	-0.105845	-0.0920635	0.0841828	2.64815	1.19859	0.0956039	0.279484	0.0433791	-0.158993	0.00139889	-0.111455	1.71634	-0.0116507	-0.0175914	0.0362721	-0.183771	-0.00516283
229709	Ahcyl1	0.180131	0.804261	-0.840692	1.45012	0.762056	-0.169106	0.825056	0.0710212	-0.309813	-1.36001	0.470037	0.631576	-0.500723	-0.214864	0.8145	-1.10235	-0.932719
229905	Ccbl2	0.411235	0.0135728	-0.698578	-0.856849	-1.05153	0.838639	1.72354	4.14948	-0.0164491	0.283235	0.152918	-1.20222	-0.582619	0.904972	-0.579515	-1.08135	-0.124043
229949	Ak5	-0.155556	0.248361	-0.0333532	4.8704	0.173965	0.12629	0.207717	-0.020568	-0.0841779	0.0410487	-0.0513422	0.144802	-0.0285187	0.130386	0.045603	-0.0906273	0.352185
230103	Npr2	0.488236	0.61724	-2.01853	0.317204	-0.00291747	0.579804	-0.544435	0.663435	1.50042	0.544277	1.92478	1.74691	-0.203205	-1.43436	-1.69747	-1.09698	-2.33084
230145	Galnt12	1.62037	-0.53401	0.327168	-0.598466	-0.486502	-0.461055	-0.324431	-0.578673	-0.0941873	-0.151295	1.16983	2.09283	0.387545	0.304598	2.5384	1.52389	-0.11124
230163	Aldob	0.284763	1.13329	-0.391204	-0.0432391	-0.676672	0.184175	8.81621	8.40966	0.962746	0.270429	-0.644341	-0.629614	0.96992	-0.460297	7.93309	-0.62821	-0.510063
230379	Acer2	0.412203	0.410215	-0.493684	-0.321647	0.0716336	1.15757	0.64168	0.829949	4.83389	-0.245496	-0.249818	-0.0206158	2.58463	-0.086607	-0.0804111	-0.379161	-0.347591
230459	Cyp2j13	0.386936	-0.0321407	0.124969	-0.0559628	-0.00326434	0.284669	4.96643	0.190229	-0.0381752	0.0632867	-0.0602926	-0.0137683	0.0258184	1.54712	0.0707464	0.0654175	0.0235516
230577	Pars2	-0.143314	-0.0184022	0.227323	0.123055	0.159974	0.0938267	0.123216	-0.0633307	-0.267088	-0.202519	0.0334235	0.0383659	0.376115	0.0144461	0.371287	0.26184	-0.529719
230612	Slc5a9	-0.0717903	-0.088516	0.0163573	-0.0732984	0.259999	0.0941005	1.60916	0.0603053	0.0120555	0.0750806	-0.0741141	-0.0346374	0.0558273	1.56611	1.33011	-0.00776142	0.928543
230639	Cyp4a29-ps	-0.219164	-0.148244	0.207887	-0.1507	0.14092	0.247668	-0.110706	-0.014464	-0.261606	0.266194	0.133456	0.116357	0.179686	0.485771	0.0860714	-0.026286	-0.663773
230709	Zmpste24	0.387767	0.817772	-0.0875292	-0.542025	-0.562069	-0.0437218	1.52036	0.790784	0.6548	-0.313805	0.967074	0.237177	-0.259082	0.0339979	-0.452983	-0.494978	-2.07838
230801	Pigv	-0.0837314	-0.0922824	0.0165037	-0.631673	-0.296421	-0.132103	0.062901	0.0164004	-0.112665	0.168572	-0.0474473	0.17503	0.240791	0.402957	0.109347	0.267989	0.0468652
230815	Man1c1	-0.127217	0.487772	0.314089	0.403426	0.340223	0.739485	-0.722721	-0.984177	0.432742	-0.472005	-0.0259069	-0.285537	1.47764	1.22179	-0.71357	-0.406369	-0.876366
231050	Galnt11	0.282471	0.787906	-1.08284	0.204923	-0.0738648	-0.315359	4.42133	-0.261902	0.0365248	-0.425847	0.356904	0.66976	0.478523	-0.222148	-0.581862	0.0886809	-0.869839
231051	Mll3	0.350695	0.235212	-0.276216	0.0537615	1.01877	-0.159793	-0.541534	-0.863632	0.0882657	-0.361847	0.569548	0.443712	0.345482	0.556417	-0.217441	0.266391	-1.64279
231086	Hadhb	0.696219	1.38793	-1.44524	-1.05383	-0.759008	2.5452	0.548713	0.575416	-0.575706	1.28749	0.460655	-0.0561387	-0.491173	-0.164487	0.36775	-1.17581	-0.279682
231327	Ppat	-0.0684891	-0.301922	0.86855	-0.273435	-0.347101	0.298239	0.755068	0.538728	-0.103567	0.893343	0.411269	-0.0407011	-0.222651	-0.251333	-0.393031	0.919239	-0.189275
231329	Polr2b	0.129881	0.773933	0.0428461	0.113615	0.636517	-0.119493	-0.121254	-0.157671	-0.185422	-0.0159041	0.443727	0.36634	0.0763383	-0.483776	-0.394866	0.046387	-0.0473815
231396	Ugt2b36	-0.0679799	0.206186	0.150323	-0.0768934	-0.0609486	0.0668241	-0.0162511	8.05766	0.869837	0.318778	-0.0923019	-0.105565	0.147861	0.13871	2.43827	0.0744254	-0.0175474
231510	Agpat9	3.6845	1.20931	0.241798	-0.518463	-0.266402	1.06237	0.677851	-0.471245	-0.261098	0.0369246	1.13772	0.121792	1.76801	-0.819949	4.17187	-0.207699	-0.698079
231691	Sds	-0.0897365	-0.0288872	0.0731116	-0.0242752	-0.0888358	0.574824	0.0119115	5.88488	0.194351	0.273133	-0.0562616	-0.00517434	0.114597	0.281504	0.0482707	0.276408	0.108962
231727	B3gnt4	-0.0120597	0.0010385	0.0121525	-0.0386055	-0.0261678	0.078566	-0.0185968	-0.0117751	0.0210055	0.0884056	-0.0226258	-0.0190445	-0.00361777	0.0851506	0.092479	0.0102043	1.70994
232087	Mat2a	0.456451	0.511832	-0.242033	-0.21486	0.350901	0.104907	0.580687	-1.07259	0.391635	0.197784	0.176952	-0.648603	-1.1815	-0.538592	-0.689162	-0.379358	-1.00434
232223	Txnrd3	0.777544	0.399007	-0.484575	-0.522813	-0.258413	0.745596	0.598194	-0.106646	0.486452	0.0353562	0.258067	-0.709971	-0.449644	0.0143315	-0.574238	-0.658257	5.68397
232333	Slc6a1	-0.120671	0.0712394	0.265929	5.99505	5.38968	0.0752759	-0.0966961	0.246348	-0.184899	0.0597272	-0.126269	0.890051	0.0261968	0.23881	-0.0414822	0.188835	-0.000839528
232449	Dera	0.302781	-0.840827	0.550915	-1.74344	-0.724531	-1.43717	1.43721	1.7061	-0.654091	-0.328802	0.0400034	-0.802521	0.717129	0.313415	2.30011	0.335781	-0.628848
232493	Gys2	0.261475	1.18041	-0.0500556	-0.157627	-0.118101	0.290636	1.77141	4.69227	-0.0577391	-0.0292443	-0.0619478	-0.0124029	0.052951	0.0350562	-0.0420037	0.0245899	-0.0717978
232714	Mgam	-0.110346	-0.172401	1.77632	-0.131365	-0.0987555	0.148895	4.04466	4.07848	0.0535035	0.242033	-0.171393	-0.147896	0.177486	0.184908	8.2173	0.138019	-0.00112186
232811	Suv420h2	-0.149652	-0.316004	0.920112	-0.567006	0.478288	-0.313286	0.306766	-0.178225	-0.26679	-0.420241	0.638241	0.21005	0.0258564	0.122079	1.24227	0.373814	-0.00482087
232889	Pla2g4c	-0.0918929	-0.0898641	0.56729	-0.0881759	0.0995085	0.151183	-0.0332362	0.205043	-0.104215	-0.0664636	0.227978	-0.00675509	0.0615199	0.156746	0.345855	0.00280104	0.169304
233011	Itpkc	-0.126123	0.132431	-0.497298	-0.259171	-0.141366	-0.23703	-0.17114	-0.120627	-0.00326264	-0.0411492	0.176609	0.294154	0.348378	0.206867	1.81113	-0.133748	0.388504
233016	Blvrb	2.14839	0.653905	4.65506	-0.704924	-1.70412	-0.42465	-0.485591	3.77126	0.126771	-0.914703	1.12391	-1.08965	0.0760261	-0.155878	0.119619	2.90715	-1.29288
233733	Galntl4	0.341866	0.208892	-0.833682	0.893655	0.678155	-0.0301383	1.12318	-0.951589	3.69683	-0.317674	0.247086	0.225807	-0.102308	-0.0375527	-0.725636	-0.983315	-0.201618
233799	Acsm2	-0.0711031	1.41464	0.127938	0.310392	0.0129339	0.112379	8.68681	0.303269	-0.0339019	0.463642	-0.110845	-0.0577334	0.00440024	0.328773	0.0418677	0.0697895	0.113989
233836	Slc5a11	-0.0233445	-0.107014	0.0391273	-0.00525996	-0.0400264	0.0431954	2.9222	-0.0385851	-0.0602179	0.0843079	-0.0909312	-0.0374435	0.0355734	0.058705	3.19455	-0.0336696	0.0193649
233904	Setd1a	0.0687052	0.0328038	0.163748	-0.080562	0.167297	0.103391	-0.162967	-0.471554	-0.0752112	-0.182791	0.258569	-0.0473837	0.0989954	0.0820683	-0.185674	0.179235	0.120821
234135	Whsc1l1	-0.0738207	-0.0209978	0.658094	-0.0452754	-0.0769353	-0.582762	-0.160038	0.24752	0.0190599	-0.683087	0.17127	0.0229844	1.43892	0.92801	-0.0214063	0.660061	-0.696378
234356	Csgalnact1	-0.331315	-0.28944	0.535103	1.08219	-0.0273789	-0.0353545	0.945526	-0.417315	1.25735	-0.0217221	-0.296956	2.23671	0.752119	0.669784	-0.60522	-0.442314	-0.575353
234407	Glt25d1	0.443739	0.0755304	0.304459	-0.576047	-0.406029	-0.307768	-0.549079	0.377644	0.592547	0.0746792	0.811231	-0.14947	1.20609	0.158283	-0.472776	0.455443	-1.06274
234515	Inpp4b	-0.0371353	-0.0629683	0.174374	0.621625	1.02957	1.46685	-0.199612	-0.204341	0.530197	0.613813	-0.231697	-0.202897	-0.188099	-0.104486	-0.180827	1.21716	-0.222118
234671	Ces2c	-0.168449	0.410559	-0.079067	0.0437211	-0.14334	0.0116255	7.30726	6.23958	0.359111	1.05442	-0.151365	-0.122706	0.00255423	0.0595973	7.75968	0.0677954	-0.00304615
234673	Ces2e	-0.034373	-0.0069981	0.0455696	-0.0615357	-0.0469134	0.0856747	0.996423	3.41383	-0.0288185	0.315457	0.0598171	-0.0371798	-0.00014064	0.0164857	6.03965	-0.0343393	0.021451
234724	Tat	-0.0712636	-0.098482	0.0860115	-0.0783629	-0.0194731	0.181584	0.0906602	7.95905	1.1888	0.20505	-0.121265	-0.0385546	-0.0184768	0.137234	1.02753	-0.0241431	0.025686
234730	Fuk	-0.00976915	0.0768516	-0.307917	0.0257362	0.616679	-0.104644	0.642195	0.0975808	-0.290855	-0.228059	0.133136	-0.0205009	0.128351	0.544179	0.693383	-0.154547	0.195994
234734	Aars	-0.223918	0.289844	-0.304475	0.210158	-0.0435402	-0.576408	-0.0640197	0.838193	-0.464511	0.176702	0.0428618	-0.0802698	-0.0944682	0.402912	-0.226072	-0.577272	0.414769
234779	Plcg2	1.11669	-0.56652	3.11647	-1.01054	-1.12101	0.256925	0.470421	-0.706065	0.294781	-0.554613	-0.297522	0.627066	-0.0846781	0.624528	1.27598	3.02897	-0.169717
234889	Gucy1a2	-0.0459137	-0.0554236	0.102289	0.105949	0.0620435	0.160738	-0.0225014	0.0789742	-0.0668283	0.0373301	-0.0232091	-0.0230433	0.0518572	0.0957563	0.0165555	0.126851	0.0789158
235293	Sc5d	0.950993	0.328036	-0.812842	0.40505	-0.113965	-0.987586	0.117334	3.09418	0.19115	-0.362962	1.4171	-0.904878	0.0502836	-0.873483	1.34638	-1.19777	-1.10516
235339	Dlat	0.422547	0.57159	-0.749931	1.02586	-0.178368	3.2834	1.29636	-0.10893	-0.508309	2.71349	-0.101537	-0.292007	-0.614467	-0.488605	0.0571958	-1.09851	0.634343
235582	Glyctk	0.00890882	-0.136469	0.207689	-0.129152	-0.0875912	0.46502	4.41815	4.389	-0.0173239	-0.0691202	-0.217922	-0.10609	0.0567128	0.0357683	0.421259	0.243425	1.32141
235626	Setd2	0.218473	0.166836	0.348016	-0.0774533	-0.405953	-0.0634419	-0.288231	-0.0979626	0.219028	-0.552243	0.396803	0.119687	0.494497	-0.288151	-0.24573	0.489025	-0.0113174
235674	Acaa1b	1.50957	1.1425	-0.745015	-0.785225	-0.802938	-0.349891	4.1307	5.33512	0.543247	-0.469602	0.606103	-0.550628	0.0343377	0.0954224	1.80096	-0.592893	-1.40403
236539	Phgdh	3.05356	-0.468924	0.69449	1.09066	0.517595	-1.54849	-0.653682	-1.70424	-1.8412	-0.744475	1.22231	-0.167213	0.59663	3.0569	-1.5496	1.31615	0.703988
236899	Pcyt1b	-0.168533	-0.134887	1.46555	2.09288	0.679677	0.0718772	-0.109277	-0.0794371	-0.0871829	-0.0497804	0.132717	0.725142	-0.0744029	0.212495	-0.042553	0.0853563	0.190161
237625	Pla2g3	-0.0360077	-0.0725732	0.1426	0.233429	0.0970223	0.0609773	-0.068467	-0.052543	-0.0739297	-0.0519617	-0.0355675	0.0105508	0.0240282	0.171644	0.0334211	0.121364	0.0750984
237823	Pfas	-0.0418441	0.533492	0.724053	-0.0641891	0.198368	-0.235108	0.0376224	-0.352647	-0.502991	-0.0231312	0.285631	0.321468	-0.48851	0.0505596	-0.0372968	0.375062	0.0909854
237831	Slc13a5	-0.118001	-0.0713984	0.0711755	0.169332	0.0908461	0.180079	0.0423126	0.194591	-0.0525534	-0.0047732	-0.0839539	-0.0807454	0.0715268	0.279725	0.322319	-0.0977394	2.13372
237928	Phospho1	-0.0749238	0.00120578	0.899216	-0.03959	-0.00959783	0.496789	-0.0783205	0.128964	0	1.38199	-0.0759732	0.0354585	0.122325	0.0199203	0.17949	-0.0716149	1.80128
237940	Aoc2	3.73416	1.31794	-0.871886	-0.830572	-0.935422	1.03665	-0.152311	-1.01788	-0.0404996	1.1489	2.50891	-0.974974	0.0331846	0.349299	0.559289	-0.899111	0.0288215
23827	Bpnt1	0.405355	0.330693	-2.23405	0.196156	-0.235919	-0.579615	2.5421	0.904248	-0.290525	-0.560495	-0.00518124	0.682684	-0.81947	0.216132	3.06422	-1.74837	-1.00865
238505	Mtr	-0.0925781	-0.358596	0.860664	-0.519492	-0.429429	1.46509	0.263018	-0.374689	-0.0658166	0.012866	0.210781	0.141575	0.160115	-0.203648	-0.363248	0.441287	0.763445
23874	Farsb	-0.0584784	0.201199	-0.402984	0.190403	0.0796087	-0.0715967	0.0485625	-0.271696	-0.704409	0.558894	0.153511	0.244796	-0.111285	-0.275425	0.176473	-0.294121	0.269471
23887	Ggt5	0.357337	0.0667965	0.133186	-0.263295	-0.165882	0.132111	-0.125169	-0.0872123	-0.0624673	0.0580668	0.848487	-0.0217818	-0.155211	-0.0431388	0.130871	0.460449	-0.1327
238871	Pde4d	-0.0359334	-0.0235706	0.119143	2.06829	0.0150288	0.447547	0.145116	0.0146113	-0.0502225	0.0064806	-0.0336387	-0.00491844	0.0281372	0.134279	0.064773	0.0796856	0.0238073
239122	Setdb2	-0.117652	-0.460221	0.802473	-0.493151	0.266389	-0.0800747	0.0854995	0.499508	-0.0151394	-0.10518	-0.249029	-0.320604	0.156367	-0.148961	0.284872	0.946928	0.453953
23917	Impdh1	-0.146331	-0.0903597	0.0895755	-0.0185764	1.72324	0.111424	-0.40469	-0.342021	0.794242	-0.11625	0.0371925	0.0606022	0.0556277	0.683239	-0.0463201	-0.0789398	-0.300117
23918	Impdh2	0.295135	0.40224	0.516684	-0.491804	0.34878	-0.0518712	-0.596219	-0.531334	-0.0858091	-0.0851634	1.18544	-0.223405	-0.306409	-0.346435	0.349062	0.348154	1.83009
23923	Aadat	-0.154497	0.0166901	0.0313718	0.107778	0.189064	0.120083	6.89091	5.78643	0.366644	0.000748756	-0.187961	-0.129944	0.0125109	0.133184	-0.0554783	0.0926357	0.215681
23945	Mgll	2.45045	0.837311	-0.68356	0.432507	0.339116	0.20515	-0.903221	0.651803	0.0242955	-0.493143	0.478884	-1.1295	-0.789711	-0.106399	-1.87002	-1.87535	0.628755
239559	A4galt	0.135128	-0.073871	-0.118605	0.126368	-0.243443	-0.129083	0.228216	-0.150395	1.0754	-0.100221	2.3146	-0.025121	3.0767	-0.0494019	-0.0807039	0.234342	-0.06472
23956	Neu2	-0.0749653	-0.0957642	0.0207319	0.529256	-0.00509035	0.0618726	1.57291	0.683582	-0.0382295	2.29712	-0.097985	-0.0512486	-0.0489146	0.879083	0.0178819	-0.0892447	-0.0225426
23959	Nt5e	0.478462	-0.326345	-0.14032	0.000469491	2.21971	0.424212	2.56505	0.149087	2.54381	-0.815826	-0.619314	-0.116391	1.94183	-0.835125	1.13975	-0.0930851	-0.000180675
239606	Slc2a13	0.606788	0.278741	-0.941822	2.59793	1.83471	-0.787146	0.140518	-0.951947	0.0409914	-0.832498	-0.498254	2.52146	-0.471829	0.7441	0.0461488	-0.807661	-0.916838
23971	Papss1	0.5388	0.113593	-1.96334	0.394937	-0.21784	-2.1512	0.969595	-1.52249	-0.327235	-2.81181	0.683013	0.764055	-0.385183	1.233	0.425061	-1.64652	-3.09948
23972	Papss2	1.09876	-0.345025	-0.444466	-0.570569	-0.842183	-0.204767	4.1237	3.23836	0.45023	-0.240277	1.10095	-1.06332	0.748549	0.569121	4.78029	-0.418423	-1.04969
23984	Pde10a	-0.143403	1.66592	0.111636	3.06937	0.807605	-0.0230844	-0.170237	-0.108968	-0.225044	-0.0809422	0.176734	2.03913	2.72575	-0.0376577	-0.0782132	-0.00445854	1.6429
23985	Slc26a4	-0.130723	1.16493	-0.0227448	0.916521	0.429517	-0.0181464	3.59392	0.0437301	0.172363	-0.0871386	-0.09647	-0.0387957	0.0761783	0.014825	-0.00810412	-0.0699626	0.0177567
23986	Eci2	0.891131	0.6735	-0.892217	-1.00823	-1.31337	1.74557	1.26186	1.93624	0.0260462	0.453104	0.596298	0.290372	-0.906849	-1.45541	-0.104978	-0.998111	-2.2024
240332	Slc6a7	-0.110378	-0.117242	-0.0222619	2.03315	0.768158	0.464856	-0.158426	-0.0360057	-0.104012	0.142363	0.0241862	0.156447	-0.0731382	0.173065	0.511786	-0.0287935	0.572352
24059	Slco2a1	1.56673	-0.201488	-0.291762	-0.314999	-0.278599	-0.136272	0.437522	3.23761	5.09448	-0.178182	2.21885	-0.284993	5.61789	0	2.74895	1.43184	-0.151464
241274	Pnpla7	0.451801	0.322498	0.734468	-0.785462	-0.802927	-0.193293	-0.251069	4.30074	0.00128542	1.39288	-0.0208192	-1.14519	-0.85454	0.674546	-0.0760924	0.65023	2.17673
241447	Lass6	0.475743	-0.908506	0.440647	0.306285	-0.430704	-0.875355	0.730328	-0.593049	0.0120081	-0.998205	0.790108	0.776054	0.492922	-0.792033	1.27317	-0.228772	-0.843117
241489	Pde11a	-0.0231812	-0.0392313	0.12471	-0.0471709	0.0840589	0.276956	-0.00103973	0.209086	-0.051083	0.168946	-0.0690558	-0.020284	-0.0177666	0.10908	0.198537	-0.0123954	0.0564015
241612	Slc5a12	-0.0790712	-0.0346671	0.0640632	-0.0510136	-0.0564799	0.126984	6.24994	-0.00237496	0.606213	0.195701	-0.0686131	-0.0354352	0.0374483	0.144256	4.3262	0.0426469	-0.000614501
242285	Sdr16c5	-0.0518262	-0.0556183	0.0278485	-0.0708856	0.0209619	0.0698762	-0.0328286	0.253777	-0.07784	0.069022	-0.0801781	-0.0282286	0.0446891	0.183763	0.0134393	-0.0242597	0.00393157
242291	Impad1	-0.159171	0.422651	-0.892018	0.31142	0.175043	-0.240647	0.0204965	-0.151941	-0.163622	0.568373	0.498265	0.212304	0.0482341	0.160902	-0.00568143	-0.693699	-1.20502
242607	Slc1a7	-0.130239	-0.0580841	-0.0281688	-0.0383316	3.09553	0.23785	0.00489719	0.44527	-0.0409209	0.00745879	-0.0918993	0.256637	0.027982	0.0407831	0.0692185	0.00341516	0.346957
242669	Adc	0.327078	0.730031	-0.00912466	0.519799	0.10008	0.0546982	-0.055448	-0.072728	0.104833	-0.066215	0.0375992	-0.013126	-0.0199752	0.0710798	-0.0182717	-0.101585	2.77916
243085	Ugt2b35	-0.0348217	0.203869	-0.00684682	0.0225233	0.021072	0.0366006	-0.0312522	6.39139	0.600524	0.193538	0.0248485	-0.0397252	0.00184414	0.249747	3.96964	-0.00291242	-0.0170688
243328	Slc29a4	-0.198306	1.67866	-0.0256463	0.707746	0.480627	0.000623329	-0.113276	-0.0145124	-0.250227	-0.188817	-0.169032	0.155798	0.0732651	0.534275	-0.0731042	-0.0767702	0.663571
243537	Uroc1	-0.0148527	-0.196322	0.0622019	-0.0822379	-0.0254317	0.386491	1.37658	3.7569	0.129192	-0.0948299	-0.190236	-0.0733367	0.301457	0.343661	-0.12455	-0.10236	0.0321135
243616	Slc6a11	-0.0328226	-0.0906836	0.0812571	2.76261	1.12317	0.0425227	-0.0879044	0.0169426	-0.110199	0.120913	-0.108514	1.07875	-0.0359847	0.10079	0.00791638	0.00532554	-0.0157286
244141	Nars2	0.146129	0.204911	0.319848	0.119825	-0.155863	0.316202	0.360101	0.855384	-0.214708	-0.0624975	-0.0272006	-0.118744	-0.155024	0.0982508	0.216836	0.0203729	-0.30526
244209	Cyp2r1	0.505157	-0.0994827	0.0185966	-0.125225	-0.0934825	-0.035526	0.0296622	3.55223	-0.0474038	-0.0285727	-0.029059	-0.0567896	0.319532	0.0815906	0.0442854	0.318251	1.4298
245841	Polr2h	0.693618	1.58869	-0.456943	0.575553	-0.664057	-0.381455	-0.26201	0.0921738	-0.398178	-0.245914	1.32606	1.27176	0.0439326	-0.228294	0.67169	0.244105	-0.555785
245847	Amdhd2	0.218661	-0.0800024	0.178449	-0.481232	-0.398235	-0.623985	1.55826	0.429323	-0.0632941	-0.379803	0.351112	-0.742544	0.528498	-0.0742091	1.48931	-0.0207063	2.43174
246049	Slc36a2	4.19857	3.62991	-0.684396	0.0995469	-0.615144	1.6227	-0.523209	-0.738515	1.9555	0.567854	1.70614	-0.796777	-0.50802	0.0881835	-0.624871	0.245025	-0.654758
246221	Mpst	-0.0520741	-0.258327	0.813073	-0.253483	-0.379692	0.2117	0.721476	1.31648	0.0279461	0.678063	0.042244	0.0301867	-0.244413	0.0229259	0.158726	-0.146457	-0.276225
246277	Csad	2.26695	1.01629	-0.83387	-0.352489	-0.040009	-0.584926	2.98447	3.51318	0.418411	-0.613653	1.42103	0.595147	-0.347389	1.12446	-0.543164	-0.230614	-1.03818
246787	Slc5a2	-0.0499011	-0.185295	0.0733306	-0.13025	-0.0770148	0.110256	5.0897	0.414498	-0.203551	0.13907	-0.34118	-0.00779812	0.030071	0.3091	-0.135931	0.170737	-0.0565808
26358	Aldh1a7	4.31994	2.60361	0.282221	-1.64915	-0.586112	-1.47238	-0.00291921	4.96333	4.18865	-0.738188	1.36757	-2.20449	-2.1913	0.80891	1.9347	-1.53675	0.261675
26363	Btd	0.36846	1.05974	-0.388337	-0.666293	-0.590014	-0.368937	1.95619	2.13612	0.0854963	-0.494334	1.19222	0.0554311	0.475523	0.0224651	0.466651	-0.165309	-0.556577
26384	Gnpda1	-0.0272898	1.09393	0.0877462	-0.670091	-0.50002	-1.05323	1.92594	-0.253138	-0.97274	-0.708397	0.644983	0.115272	1.27606	-2.00164	1.41985	0.0715427	0.4921
26394	Lypla2	0.0664802	0.105174	0.143632	0.252682	0.405354	-0.636781	-0.112656	-0.149323	0.106662	-0.617391	-0.14135	0.416108	0.0745818	-0.284604	0.14388	0.119946	-1.20834
26432	Plod2	0.125175	4.18913	-1.17025	-0.643077	-0.0045825	0.814758	1.05583	-1.15841	1.76092	-0.540896	4.57432	1.83639	2.437	-0.242559	-0.76266	-0.173209	-0.223411
26433	Plod3	0.894128	0.327885	0.171325	-0.35685	-0.741231	0.158765	-0.000314573	-0.350707	0.998981	-0.546768	1.05135	0.18032	1.99963	-0.0622622	-0.179099	-0.768897	-1.10275
26457	Slc27a1	3.0145	1.14795	-1.01738	0.145095	-0.397491	0.751421	0.0723344	-0.747655	-0.673956	0.399139	1.47647	0.224167	-0.891288	0.387655	-0.74624	-0.788772	-0.0616281
26458	Slc27a2	0.311843	1.20127	-1.19947	-0.032272	-1.26605	-0.666379	8.31746	7.35396	0.597839	-0.191254	-1.06062	0.785648	0.867846	4.11129	3.98129	-1.26551	-1.07447
26459	Slc27a5	-0.0536334	0.0991124	0.134555	-0.0431018	0.0339661	0.127191	-0.014481	8.4809	1.07849	0.0816764	-0.0814062	-0.0299193	0.0148566	0.0768972	0.110497	0.116676	0.0653223
26462	Txnrd2	0.0036837	0.846078	1.52021	-0.36162	-0.747837	0.771597	0.372135	1.21776	-0.41833	0.343204	-0.157103	-0.605321	-0.0168128	-0.252041	0.196195	0.0536332	-0.773324
26565	Pla2g10	-0.0610467	-0.0319115	0.231889	-0.0466424	0.250482	0.534284	-0.0032552	0.108575	-0.0672825	0.543816	-0.0659808	-0.0268617	0.0404233	0.117921	1.48111	-0.0381824	3.68205
26568	Slc27a3	0.0165628	4.55421	-0.0152376	-0.0519205	-0.0708508	-0.0207438	-0.0263827	0.0394623	0.268647	-0.0357027	1.2293	-0.0506924	1.00075	0.0146637	-0.054684	-0.0654311	0.491194
26569	Slc27a4	0.199772	-0.348625	0.161838	0.7045	-0.0181161	-0.326501	0.436052	0.445478	-0.221116	-0.480674	0.0459716	-0.0703283	0.0529286	0.153311	3.89849	-0.46598	-1.04061
26570	Slc7a11	0.586572	-0.0777617	0.053391	0.703076	0.0486986	0.112217	-0.0411884	-0.0263835	-0.0689705	-0.054739	0.217832	-0.0437706	0.00556794	0.121922	-0.00711214	0.400098	0.313789
268510	Mgat5b	-0.0362679	-0.0762342	0.0321413	2.50698	0.0387368	0.089384	-0.00244269	0.0327021	-0.0256555	0.00836752	-0.0799583	0.0187941	0.0188624	0.0583272	0.02504	0.0918413	0.242475
268656	Sptlc1	0.580051	0.832414	-0.57503	-0.246297	0.349332	-0.930073	0.821448	-0.393115	0.544608	-0.603128	0.365589	-0.195008	1.3246	-0.0727703	0.481084	-0.569049	-0.37668
268756	Gulo	-0.0947375	1.33395	-0.0387625	-0.0913856	0.8114	0.0441633	-0.0222811	7.14793	0.63756	-0.0388211	0.974013	1.64516	2.30188	0.0127277	-0.0241388	-0.0494685	-0.0113345
26876	Adh4	-0.0416763	-0.055469	0.182382	-0.0913043	0.0448765	0.149162	0.120917	6.52113	0.534044	-0.0176863	-0.103461	-0.0697218	0.0882251	0.0740152	2.52051	-0.0227811	3.03863
26877	B3galt1	-0.0837486	-0.0212612	0.0574838	2.07323	1.38059	0.0362937	-0.0775867	1.99845	-0.0740325	0.271612	-0.0413799	0.0341386	-0.0291447	0.00152056	-0.0120913	0.0440153	-0.021394
26878	B3galt2	3.81575	1.35316	0.0360683	1.01951	1.50634	0.588944	-0.127869	0.00632903	-0.203235	0.488627	1.04186	0.0714686	-0.083012	0.0407783	-0.14994	0.319687	-0.0730964
268782	Agxt2	-0.0479823	0.230655	-0.0660396	-0.0143177	0.142262	0.0444197	2.96331	3.50312	0.342153	-0.0571441	0.01378	-0.0109401	0	0.0145309	-0.00609707	-0.0397158	0.00102049
26879	B3galnt1	0.568354	0.717956	-1.68076	1.85322	0.698431	-1.63352	0.529793	-2.29016	-0.844413	-0.961853	1.76727	2.50244	1.57072	-1.36392	-1.37978	-1.71614	0.369095
268860	Abat	-0.153865	0.891785	-1.37882	2.0883	0.124157	-0.56316	2.24276	2.45279	-0.962502	-1.15657	0.283802	0.435649	-1.08142	-1.38018	0.531577	-0.782116	-0.165013
26897	Acot1	1.23522	-1.22917	-0.71418	-0.128062	-0.460126	0.84274	2.38244	1.79748	1.74308	-0.261392	1.57588	-0.214211	0.0325253	0.327882	-0.554975	-0.920757	-1.39371
26912	Gcat	0.151141	0.178466	-0.916059	-0.611051	-0.737715	0.0174444	1.06502	1.72752	-0.453059	-0.171523	-0.438776	0.29205	0.0466576	0.924231	0.964681	-0.902516	-0.674951
269132	Glt25d2	-0.185888	0.389698	-0.171713	0.696293	0.800737	0.220463	0.294404	-0.3154	1.10626	0	0.647071	-0.05127	-0.247442	0.271225	-0.00613626	-0.196809	-0.306339
269180	Inpp4a	-0.532022	0.0935241	0.105068	0.981688	0.720294	-0.0926619	-0.744066	-0.452494	-0.0787129	0.0356625	-0.222034	0.520765	-0.122013	-0.311702	0.193349	0.234996	0.463391
269181	Mgat4a	0	-0.287386	0.014431	0.409669	0.100748	0.0794153	0.0232513	-0.709127	-0.122003	-0.115841	-0.442379	-0.182266	2.59533	2.26009	2.35593	0.807956	-0.432271
26922	Mecr	1.50811	1.23565	-0.361951	-0.198941	0.129654	-0.0161634	1.07598	0.503986	-0.5388	0.246033	0.714926	-0.558479	-0.126878	0.159276	0.429183	-0.644051	-0.395013
269346	Slc28a2	2.42447	0.127235	2.7914	-0.538382	-0.308868	2.36099	-0.292879	-0.104756	-0.0423353	1.883	0.0561257	-0.3624	0.0556067	-0.296217	5.35687	3.50379	-0.383263
269378	Ahcy	-0.49851	0.450558	0.219427	-0.878597	-0.913408	-1.55144	2.81392	4.39182	-0.719737	0.016694	1.07661	0.365888	-0.669036	-1.46523	1.67927	0.1917	-0.292904
26938	St6galnac5	0.787677	0.017639	0.0403193	3.74551	1.00631	0.0317494	0.0156026	-0.108649	-0.0364405	0.0320353	-0.0527042	-0.0364985	-0.0431294	0.0107167	-0.00746782	0.0360973	0.00956901
26939	Polr3e	-0.0622951	-0.0661239	-0.241523	0.00496805	-0.197246	-0.324448	1.64459	0.0742969	-0.279872	-0.103704	0.133287	0.308179	0.574017	-0.00779978	0.0103651	0.209919	0.792733
269614	Pank4	-0.153901	0.122394	0.178468	0.178039	1.29328	0.68427	-0.143494	-0.524388	-0.137276	0.591969	0.201302	0.288948	-0.542657	-0.351951	-0.362879	0.441747	-0.406447
26970	Pla2g2e	0.0153677	0.502671	0.0278888	-0.0812626	-0.0147943	0.103509	-0.0168648	0.205355	-0.0505121	-0.0269798	-0.0881144	0.00546978	0.503957	0.0856222	0.443991	-0.0303605	0.0375298
26971	Pla2g2f	-0.0152461	1.09385	0.0254801	-0.0397374	-0.00472017	0.12357	-0.0126151	0.103245	-0.0316553	-5.24885e-05	-0.0540974	0.0175398	0.019764	0.126339	0.645892	0.0885863	0.0667152
269941	Chsy1	0.373295	0.243345	1.14977	-0.0160583	1.96849	-0.0972764	-0.301948	-1.37978	2.28465	-1.38922	2.42466	-1.15282	1.23613	-1.11615	-1.17449	1.54331	-1.34612
269951	Idh2	0.218651	0.188827	-1.02521	-1.77451	-1.65392	3.34173	1.87201	0.192744	0.0894458	1.04928	0.024309	-1.28083	0.0612617	0.417139	-0.639497	-1.49322	-2.82895
270076	Gcdh	0.119948	0.489487	-0.316245	-0.524785	-1.27547	0.916802	4.0005	4.05179	-0.269908	0.532095	-0.132274	0.739076	-0.407581	1.21164	-0.0944206	-0.692893	-1.07179
270084	Lpcat2	-0.089834	0.0595118	1.54433	0.140487	0.741565	-0.288122	-0.456088	-0.339549	0.0273133	-0.54196	0.485953	-0.194948	-0.124263	-0.0790634	0.280849	1.22612	-0.592485
270198	Pfkfb4	0.024644	-0.0566488	0.994037	-0.468012	-0.531305	-0.877832	-0.792117	-1.27256	0.748395	1.73609	-0.156454	0.213832	-0.31595	-1.14891	1.93194	-0.0306834	1.36604
27029	Sgsh	0.337065	0.362364	-0.0189943	-0.347436	-0.136484	-0.0211998	0.0858286	0.0174572	0.340384	-0.221864	0.0308369	-0.23665	-0.0507347	0.0533394	-0.0974327	0.492345	0.188508
27053	Asns	1.52217	0.0727659	0.851431	2.09319	-0.10102	-2.2555	-2.44749	-1.5125	-0.52096	-2.19027	0.206859	1.59309	0.363044	4.03945	0.133167	-0.532947	2.81603
270685	Mthfd1l	0.456431	-0.0823682	1.72373	0.242972	0.602234	-0.297128	-0.586709	-0.341882	-0.296569	-0.385506	0.172538	-0.277687	0.376583	-0.0343763	0.569846	1.17439	-0.19264
271639	Adcy10	-0.0529344	-0.0300803	-0.0136122	-0.0615403	0.103259	0.00135089	-0.0155147	0.0587639	-0.0273219	-0.026791	-0.0312671	-0.00557032	0.0229715	0.159987	0.100902	-0.0233951	4.89168
271786	Galnt13	-0.0532826	-0.0403989	0.0732848	2.17002	2.34598	0.0221814	-0.0196695	0.0616043	0.0332531	-0.014542	-0.0346863	1.15385	0.0189039	0.0855908	0.0121446	0.0630355	0.0049382
271844	Pla2g4f	0.0895689	-0.0512263	0.149462	0.00316474	-0.00556959	0.247877	0.0205307	0.219246	0.138373	0.0207712	-0.0224587	0.00421036	1.51891	0.0431771	-0.00956713	0.0617656	0.110774
27226	Pla2g7	0.516774	-0.417971	0.138318	2.56986	1.13491	-1.66983	-0.764509	-2.13557	-1.75363	1.37285	-0.894149	1.04778	3.42929	-0.615081	-0.290201	1.09136	0.163717
272396	Tarsl2	-0.39496	0.0630189	0.298847	0.76867	0.348186	1.18542	-0.0377981	0.291649	-0.557394	2.00031	0.042839	-0.316306	-1.01085	-0.461129	-0.55185	-0.730454	0.081032
272411	B3gnt6	-0.0193988	0.00426335	0.0114546	-0.0280933	0.0349785	0.135281	0.0209991	-0.0127008	-0.060233	0.0187613	-0.0503512	-0.026687	0.0303387	1.21159	0.0408602	-0.0395712	0.0947943
272428	Acsm5	0.278011	0.125908	0.0433267	-0.0995892	0.000382427	0.281729	3.14028	3.57253	0.138689	-0.023483	-0.0440888	-0.0465607	0.0210072	0.118709	0.0430247	0.0123307	-0.0133517
27267	Cars	-0.273606	-0.113703	0.390705	0.00072996	-0.670612	-0.434198	-0.219771	0.241711	-0.131192	0.574731	-0.20758	0.219769	0.548326	0.645865	0.0315489	-0.0975395	0.0934504
27364	Srr	-0.0852763	-0.0238929	-0.717105	0.655452	0.542277	0.0616619	1.55049	1.57551	-0.290566	-0.107845	-0.29164	-0.216794	0.463936	-0.409227	0.195251	-0.695816	0.190485
27369	Dguok	1.07004	0.919394	0.06445	-0.397491	-0.965153	0.325482	-0.0774504	-0.120951	0.371509	-0.0313456	0.616469	0.494329	0.392686	-0.442993	-0.16258	0.230561	-0.981078
27388	Ptdss2	0.221431	-0.164766	1.06045	0.0777495	0.0812941	-0.312073	0.833381	-0.849067	-0.588531	-0.216012	0.260473	-0.570008	0.854828	-0.405262	0.0595817	-0.307775	2.8029
27392	Pign	0.0243188	0.150717	0.275953	-0.233579	0.453007	-0.180701	0.0154814	-0.117277	-0.0276774	-0.40473	0.276133	-0.153657	0.0690578	-0.0110913	0.164816	0.180228	0.878542
27400	Hsd17b6	-0.0373944	-0.0601151	0.00990888	-0.0727711	0.0297624	0.0825764	-0.0406766	3.03915	0.0779657	0.0237307	-0.076553	-0.0178631	0.00528789	0.0918909	2.50189	-0.0449434	0.0395243
27411	Slc14a2	0.00978433	-0.0721184	0.0789418	-0.123088	0.06475	0.234541	2.31502	0.0537241	-0.04865	-0.00647458	-0.116528	0.0318478	-0.00100006	0.161544	0.0721702	0.00925578	1.16288
27419	Naglu	0.223171	0.487019	-0.67596	-1.07842	-1.11199	-0.710298	0.610094	0.461373	-0.214012	-0.538877	1.07346	-0.044746	1.15232	-0.0233386	-0.530895	-0.0435956	1.02728
277753	Cyp4a12a	-0.0516163	0.133061	0.0564971	-0.0449242	0.913395	0.0675757	5.54562	7.48134	1.02205	0.029338	-0.0514076	-0.0409062	0.0110869	2.26397	-0.00120604	-0.0666629	-0.0415082
27973	Vkorc1	0.451436	0.109356	-0.870259	-0.972639	-1.63029	-0.712307	0.43286	1.45346	0.126657	-0.909562	0.224227	1.30166	0.409595	0.291389	-0.571909	-0.821283	-1.132
28042	Ept1	0.255312	-0.0979073	-0.0842302	0.403784	0.0100083	-0.285628	-0.397191	1.00908	-0.275749	-0.425552	-0.152393	0.458293	1.18157	-0.618927	2.4255	-0.293089	0.42814
28071	Twistnb	-0.242988	0.160166	0.48129	-0.213012	-0.0331437	-0.202708	-0.0650106	0.211133	-0.127949	0.294024	0.28698	-0.185693	-0.0398688	0.0712242	0.026625	0.75635	-0.470336
28169	Agpat3	0.323912	0.162176	-1.14357	0.121202	1.62892	0.238047	1.02555	0.43525	-0.484119	-0.02412	-0.201018	-0.631057	-0.391152	-0.849813	-0.687047	-0.551136	1.31864
28200	Dhrs4	0.985128	0.341917	-0.593944	-1.49004	-1.54943	1.06772	2.94688	2.40808	-0.696555	-0.395546	0.229685	-1.26662	-1.29828	1.52617	1.67082	-1.11193	0.130701
28248	Slco1a1	2.57618e-05	-0.0352446	0.109159	-0.0690396	0.0605051	0.137377	3.57564	4.18537	0.59731	-0.0025006	-0.0300894	-0.00928529	-0.00916899	0.130475	0.065436	-0.0480879	0.107068
28250	Slco1a4	-0.150198	0.00405264	0	2.58462	2.38403	0.262669	0.249671	3.26908	-0.0188907	-0.152959	-0.140161	-0.0662194	0.082354	-0.104269	0.217712	-0.168491	0.130632
28253	Slco1b2	-0.102815	0.0684825	0.454622	-0.0475386	-0.120256	0.258435	-0.00602817	7.06896	0.5023	0.195183	-0.119884	-0.143513	0.867986	0.23117	-0.0345426	0.445775	0.0620646
29807	Tpk1	0.232683	0.213022	0.0262224	-0.518119	-0.163365	-0.114923	2.12497	0.881247	-0.103062	-0.215574	-0.00186468	0.0556975	0.269657	0.0162785	1.03856	-0.232793	-0.279386
29858	Pmm1	0.903734	0.903117	-0.212043	2.51458	1.24584	-0.690472	-0.112496	-0.992577	-0.103248	0.0016599	0.747628	0.799484	0.919151	-0.366086	-0.627072	-0.585628	-0.358046
29863	Pde7b	-0.123729	0.0572121	-0.682416	1.24326	-0.0903626	0.743921	-0.247049	-0.450447	0.73347	0.986453	0.598322	0.289295	-0.882813	0.112174	-0.728078	-0.939217	-1.03486
30955	Pik3cg	0.119401	-0.0992795	1.85663	-0.103424	-0.0384149	0.0498476	-0.0931434	-0.040725	-0.0159357	0.0108684	-0.0012974	-0.0346041	-0.0313978	0.0679468	0.246601	1.70286	-0.0340418
30956	Aass	0.620955	-0.258542	-0.830926	0.0661677	0.22161	-0.864001	6.56855	6.31478	1.11532	-0.871131	0.361453	-0.733981	0.171062	5.04094	-0.892804	-0.807705	-0.0495057
30962	Slc7a9	1.82493	-0.0537595	0.0263274	-0.0106814	-0.028354	0.116119	6.38552	0.0101713	-0.0116655	-0.0355981	-0.0182282	-0.0114897	2.79985	0.0186009	6.91834	-0.0110861	0.106255
319554	Idi1	-0.207546	0.769489	-0.985691	0.414087	0.424164	-2.5464	1.62077	2.48299	0.437173	-1.38006	0.458659	-0.834949	-1.68904	-2.47107	0.87057	-1.73791	-0.042819
319625	Galm	0.837477	-0.4171	-1.01522	-1.13738	-0.751212	0.672121	2.60018	2.73817	-0.557615	-0.755934	1.50695	-0.400112	-0.00836021	1.85198	3.02361	-0.926581	0.184646
319801	9630033F20Rik	-0.28237	0.228023	-0.419621	0.305706	1.00571	1.14043	-0.216003	0.185001	-0.17776	2.42017	-0.299643	0.37295	-0.271048	-0.221905	0.0738701	-0.110476	0.0571263
319945	Flad1	0.0765975	-0.266393	-0.156544	-0.263966	0.973685	0.441647	0.215623	0.707818	-0.497778	0.381629	-0.201187	-0.299075	-0.0953091	0.162955	0.236111	-0.127458	0.537768
320127	Dgki	-0.060458	-0.00666242	0.093	0.706617	0.0491984	0.0521375	-0.0468206	0.132177	-0.0477856	0.0193054	-0.0412938	-0.0691849	0.006475	0.0920978	0.0744357	0.0048561	0.0800215
320207	Pik3r5	0.0781584	-0.0866907	1.65607	-0.0763201	0.0429815	-0.000335895	-0.097188	-0.0425966	0.540574	0.241177	-0.0525542	-0.11787	-0.0605083	0.14048	0.33732	1.938	-0.0289019
320302	Glt28d2	-0.252268	-0.322476	-0.629106	-0.737678	1.32469	0.592343	0.0771712	0.314812	-0.0255876	0.653047	-0.669848	1.0595	-0.4912	0.789579	0.917115	-0.616083	-0.619788
320404	Itpkb	0.202199	0.288616	0.0323648	-0.358586	-0.821798	0.478809	-0.232137	-0.829465	1.19237	-0.100169	0.643634	-0.558606	-0.0257847	0.614829	-0.524547	0.670896	0.00923186
320438	Alg6	-0.083616	-0.23946	0.412796	-0.133352	-0.193673	0.0718441	-0.0170274	0.36228	-0.446238	0.233688	-0.0139724	0.381148	0.0707471	0.347202	0.567666	-0.133165	-0.881561
320452	P4ha3	-0.0582217	-0.0896752	-0.00344812	0.313276	0.0301899	-0.0668335	-0.045385	0.0681113	-0.0158005	-0.00165577	-0.00317853	0.0440405	0.509625	0.890811	0.022232	0.0838528	0.0555552
320581	Idi2	0.0832982	-0.0445952	0.118944	-0.0327155	0.0902624	0.16298	0.0325368	0.0927442	-0.0231264	0.0164738	-0.0598247	0.0111523	0.0381744	0.0753819	0.0580725	0.0476853	0.0442554
320634	Ocrl	0.658322	2.19457	-0.310115	1.44463	1.30071	-0.198065	-0.291431	-0.66792	0.211204	-0.0701795	1.15864	1.68913	-0.488821	-0.356338	-0.485464	-0.350212	-1.13899
320635	Cyb5r2	0.583765	-0.0981501	0.279618	-0.0797595	0.0548335	0.272406	0.0262686	-0.00430747	-0.0615915	0.0740279	-0.130688	-0.0567022	-0.0172854	0.218149	0.0445797	-0.0031356	1.59765
320685	Dctd	0.330234	0.124175	0.622684	0.451772	-0.240092	0.129732	-0.111066	-0.266006	-0.520642	-0.049385	1.02186	-0.175812	-0.0334698	1.10274	0.935258	-0.00312325	0.0164601
320951	Pisd	0.290273	0.0819997	-0.435194	0.371296	0.323259	-0.850656	-0.459572	-0.211285	0.244626	-1.14195	0.313027	-0.473808	0.526145	-0.24726	0.46256	0.146383	0.0362317
320981	Enpp6	-0.000979526	0.0436531	0.156307	0.0365716	-0.0199719	0.238073	3.69826	0.058975	0.00404029	0.0055872	0.0368786	-0.0723361	-0.0403086	0.0766433	0.0158563	-0.0351241	0.327068
320997	Cyp4f39	0.045276	-0.0883126	0.0820571	0.151532	-0.0176481	0.213645	-0.0053035	0.172337	0.0666774	0.509669	-0.0248546	-0.0673405	-0.00832576	0.0827323	0.0313857	-0.0398428	3.95876
327942	Pigl	0.389553	0.0165242	-0.00404287	-0.747293	-0.202441	-0.271828	0.559708	0.449733	-0.471009	0.548516	-0.0382465	-0.0904397	0.104507	-0.327071	0.738684	-0.134642	0.0460409
328059	Slc7a15	-0.0621167	-0.0905945	0.0958027	-0.0698911	0.0277033	0.0927938	-0.0328807	0.0456391	-0.0463042	0.0422868	-0.0483935	-0.0627153	0.0136382	0.106979	3.5488	-0.0251199	0.0800291
328099	Prps1l3	0.223548	-0.246155	0.402094	-0.128063	-0.336416	-0.311472	0.144176	0.494357	-0.138504	0.379271	0.11641	0.243637	-0.146344	-0.0898947	-0.285844	0.304826	0.0201939
328845	Acsbg2	-0.0497568	-0.0426106	0.0185116	-0.0228512	-0.0253329	0.0627236	0.0143359	0.285014	-0.0255202	0.00603048	-0.0392273	-0.0243139	0.0237048	0.0688854	0.0992195	0.0166738	5.16277
329502	Pla2g4e	-0.029797	-0.0841017	0.160575	0.149919	0.0985101	0.515024	0.0164636	0.0536009	-0.0834035	2.18781	-0.0834922	-0.00328371	2.24828	0.0368417	0.0939522	0.0138183	0.00136895
330064	Slc5a6	1.90387	0.950212	-0.503917	0.203252	0.313702	0.119336	0.983896	-0.100705	-0.545361	-0.189825	-0.119499	0.597398	3.42002	-0.110356	0.670319	-0.207916	-0.211008
330836	Slc7a6	0.0466794	-0.0735365	-0.242592	-0.00102911	0.0646767	-0.0771736	-0.735429	-1.00831	-0.019329	0.148417	0.640399	0.156915	1.04477	-0.2242	-0.456435	0.116368	0.971604
331026	Gmppb	0.399553	0.216397	-0.227343	-0.453664	-0.436472	-0.485721	-0.0180676	0.609852	-0.0685752	-0.565429	0.29101	2.53747	1.32007	2.86039	2.65981	-0.0303372	0.589549
333433	Gpd1l	0.0766486	-0.644614	0.323727	0.845521	-0.922651	0.547055	0.0943203	0.0187864	0.0390161	-0.101049	0.21156	-0.42364	-0.419849	0.287157	0.558113	0.554015	-1.35179
337924	Cyp3a44	-0.0418145	0.0044343	-0.0130181	-0.0567738	0.0420102	0.0177897	-0.0594222	0.330688	-0.0315823	0.0187708	0.0578209	-0.0160606	0.00589514	0.0893291	0.207487	-0.0173538	0.0553918
338403	Cndp1	1.62456	-0.0890347	0.0350425	-0.0395674	-0.0311903	0.0886652	4.23621	-0.0266232	-0.0807308	-0.0253727	1.10922	-0.0533499	-0.0277094	0.344204	1.99958	-0.0434008	-0.0251339
353169	Slc2a12	-0.0423833	-0.228384	0.0207474	0.00415638	0.0262347	0.617241	0.644973	-0.143358	0.444173	1.54782	0.467002	-0.169995	0.37562	0.0608671	-0.0246373	0.0363067	0.0580895
353172	Gars	0.366273	0.0842133	-0.143141	0.960329	0.154809	0.0214816	-0.226955	-0.398006	-0.140302	0.670567	0.639771	-0.29526	0.196802	0.991704	0.257548	-0.610712	-0.365665
380921	Dgkh	-0.272957	-0.196908	0.0275829	2.39971	-0.0817319	-0.0126419	0.519418	-0.374637	1.67656	-0.431274	0.574032	1.44041	0.288655	-0.390582	-0.334607	-0.382158	2.20911
380959	Alg10b	0.0803952	-0.190075	-0.152223	-0.145373	0.423667	-0.214413	0.152092	0.0449343	-0.00589756	0.0344817	0.357691	0.30826	-0.0841848	-0.291587	-0.00329289	-0.111056	-0.810855
381022	Mll2	-0.0682419	-0.00256295	0.158186	-0.0594286	0.0797533	0.29213	-0.057989	-0.0268096	-0.0596475	0.00380347	-0.0811625	0.0301502	-0.00202212	0.0998306	0.124009	0	0.229318
381314	Iars2	0.789014	1.07634	-0.608463	-0.407901	-0.584295	0.789672	0.61503	0.0693154	-0.0862344	0.578157	0.616679	-0.611428	0.0121585	-0.0256964	0.143209	-0.744955	-0.455138
381903	Alg8	0.095494	0.122057	0.526288	-0.558387	-0.587427	-0.357599	-0.0857842	0.046656	-0.442733	-0.654307	0.38618	0.0109136	0.194184	0.363838	0.866526	0.0783607	1.24532
382985	Rrm2b	-0.0183421	0.0103302	-0.0403508	0.110041	-0.141144	0.158768	0.176197	-1.27031	0.138963	0.152016	-0.243177	0.260858	-0.322744	-0.258151	-1.02638	0.118804	-1.50873
394430	Ugt1a10	1.45578	-0.0267416	0.710844	-1.26719	-1.60852	-0.691612	2.85877	3.13939	1.30703	-0.659593	1.78944	-2.00162	-0.442225	-0.982002	2.66246	-0.686107	1.26639
394432	Ugt1a7c	1.47946	-0.00591372	0.586019	-1.25824	-1.58507	-0.715996	2.7634	3.08469	1.34159	-0.69118	1.81312	-1.99386	-0.469165	-1.02068	2.66246	-0.909399	1.26661
394433	Ugt1a5	1.47946	-0.00591372	0.586019	-1.25824	-1.58507	-0.715996	2.7634	3.08469	1.34159	-0.69118	1.81312	-1.99386	-0.469165	-1.02068	2.66246	-0.909399	1.26661
394434	Ugt1a9	1.47946	-0.00591372	0.586019	-1.25824	-1.58507	-0.715996	2.7634	3.08469	1.34159	-0.69118	1.81312	-1.99386	-0.469165	-1.02068	2.66246	-0.909399	1.26661
394435	Ugt1a6b	1.47946	-0.00591372	0.586019	-1.25824	-1.58507	-0.715996	2.7634	3.08469	1.34159	-0.69118	1.81312	-1.99386	-0.469165	-1.02068	2.66246	-0.909399	1.26661
394436	Ugt1a1	1.47946	-0.00591372	0.586019	-1.25824	-1.58507	-0.715996	2.7634	3.08469	1.34159	-0.69118	1.81312	-1.99386	-0.469165	-1.02068	2.66246	-0.909399	1.26661
404195	Cyp2c54	-0.0041243	-0.0279915	0	-0.0628561	0.00543884	0.11108	-0.0255662	4.76856	0.735542	0.00640896	-0.0839189	0.0746595	0.0231826	0.0926274	0.0561437	-0.0580266	-0.0400607
432530	Adcy1	-0.156725	0.749443	-0.0704092	3.78117	2.56928	0.169032	0.79183	-0.0502592	-0.139204	0.161952	-0.0465504	0.0529541	-0.0348152	0.0469934	-0.0145891	0.146045	-0.0468927
433182	Gm5506	0.0510758	0.0146043	0.0345866	0.504891	0.597699	-0.671821	0.495005	0.175555	-0.845179	-0.786721	0.212233	-0.521967	-0.0152444	-0.662216	0.309668	-0.424867	0.0135925
433247	Cyp2c68	-0.234329	0.186266	-0.205454	-0.291872	-0.170039	0.0133934	0.194742	4.53378	0.489954	0.0884106	-0.249948	-0.0610411	0.11745	0.154052	2.87584	-0.212749	-0.0664574
433256	Acsl5	-0.0593904	0.307809	0.694808	-0.175965	-1.24045	-0.747442	0.15484	1.45353	1.17784	-1.19229	-0.098813	-0.520993	0.129179	0.0341919	2.28871	0.684562	-0.449026
433323	Sgpp2	-1.20338	-0.339179	-1.13029	1.1478	1.32912	-1.03382	0.943451	-1.15942	1.1812	-0.723761	-0.0489014	0.41231	0.71172	-0.92378	2.75667	-1.17127	0.703112
50493	Txnrd1	0.333815	0.329791	-0.763039	-0.262941	-0.824656	-0.385757	1.06832	0.770315	0.452628	0.464519	0.848126	0.140943	-0.250581	-0.490514	1.88496	-0.864614	-0.767797
50767	Pnpla6	-0.0144998	0.190592	-0.12882	0.174681	-0.116279	-0.835936	0.468888	0.0708069	-0.00858982	-0.527642	0.273315	0.313766	0.386008	-0.17658	0.702361	0.00474742	-0.975186
50773	Nt5c	0.429156	1.36494	0.400529	0.106905	-1.05079	-1.51829	-0.0459796	-0.228259	0.266212	-0.956035	0.792808	-0.639569	-0.746856	-0.63237	1.79219	0.726367	0.0154218
50784	Ppap2c	0.254354	-0.136859	-1.01724	-0.678273	0.686316	-1.09143	0.891302	0.39379	-0.118938	-1.02891	0.337293	-0.112377	0.670535	1.26983	2.13939	-1.01404	-1.07157
50790	Acsl4	0.170129	2.77169	-0.475033	0.638977	-0.48699	-1.40115	0.0765071	1.04402	1.74745	0.119248	1.52411	-0.67172	0.619741	-1.09972	-1.87453	-0.443735	-1.28154
50798	Gne	0.569846	-0.325491	-0.0916121	-0.0867285	-0.0101541	-0.227977	-0.0536938	2.73625	0.401368	-0.312623	-0.17365	0.212983	1.42816	2.93081	0.602381	-0.0773191	-0.728691
50877	Neu3	-0.126989	-0.166757	0.294819	-0.191618	-0.105372	0.527621	-0.164387	-0.0689987	0.168844	0.0246395	1.26317	-0.0779857	0.153687	0.144873	-0.0883119	0.110416	-0.0563813
50880	Scly	-0.241494	-0.0220824	0.506272	-0.403034	-0.263531	-0.0845422	1.048	1.33927	-0.167742	0.0208847	-0.445632	-0.0476504	-0.0189398	-0.028399	0.31758	0.251993	0.127792
50917	Galns	0.299241	-0.150915	1.2162	-0.41103	-0.662348	-0.129385	3.13926	0.236412	-0.0508515	-0.321475	0.275179	-0.145257	3.49324	-0.122802	1.00512	0.40615	-0.240966
50934	Slc7a8	-0.0891521	-0.0812747	-0.127308	0.383787	-0.321522	-1.0906	2.22393	-0.990903	-1.32226	0.155374	1.53234	0.496357	2.06469	-0.988866	2.25691	-0.820228	0.325079
50935	St6galnac6	-0.389607	0.417476	-0.649519	1.53192	1.33706	1.17311	-1.12445	0.623816	0.0503274	1.16773	0.332331	0.0600929	-0.970611	-0.513515	-0.359242	-0.336762	-0.0753982
51797	Ctps	-0.110288	0.846563	-0.174708	0.426157	-0.129719	0.548273	-0.225166	-1.24348	0.48721	-0.100794	1.37936	-0.181664	0.605572	-0.0415705	-0.688497	-0.110685	-0.531889
52120	Hgsnat	0.38599	1.48349	-0.914746	-0.00171509	-0.449986	-0.58995	0.308249	0.295556	0.282518	-0.550837	0.459457	0.0899836	1.48098	-0.235152	-0.572704	-0.852716	-0.696932
52466	Slc46a1	0.651611	1.40419	-0.583604	-0.0717966	-0.40764	-0.319956	2.38795	2.49493	-0.306373	-0.446351	0.638556	-0.190477	1.08623	1.05387	4.29865	-0.560147	-0.163104
52538	Acaa2	0.38385	1.2729	-1.69077	-2.24336	-2.04878	2.4112	1.0882	2.5698	0.180496	0.541627	0.725842	-1.86125	-2.57656	-0.746236	0.398524	-2.41697	-1.46179
52633	Nit2	1.09192	1.19299	-0.109159	-0.679539	-0.589701	1.14202	3.34891	3.78455	-0.145322	1.1426	1.52002	-0.81942	-0.208841	-0.21717	0.249803	-0.302434	-0.702218
52686	Mettl2	-0.0812502	0.243266	-0.000519196	-0.258031	-0.0612446	-0.0679098	-0.240274	0.0338587	-0.12961	0.0171157	0.559729	-0.337632	0.246943	-0.060705	0.0124638	0.314374	0.257026
52815	Ldhd	1.94556	1.03061	-0.498132	-0.198127	-0.477825	1.13476	3.89144	2.61099	-0.209959	1.28391	0.435378	0.640517	-0.511561	-0.10863	-0.412187	-0.560507	-0.226695
52858	Cdipt	-0.149849	0.178823	-0.540321	0.633294	0.0719218	-0.922346	-0.184244	-0.506469	0.470547	-0.734064	-0.00765294	0.396829	0.219273	0.18419	0.612494	-0.308763	-1.70194
53332	Mtmr1	0.474352	0.13819	-0.528018	0.37777	0.164749	0.230448	0.0882544	0.277901	-0.196079	0.791214	-0.134908	-0.502981	-0.812608	-0.607784	-0.19237	0.196521	-1.01678
53357	Pla2g6	0.335498	-0.0167041	-1.11806	-0.316651	-0.776343	-0.736803	0.0773837	1.05207	-0.607128	0.555586	0.271342	0.256402	0.927136	-0.551228	-0.0607862	-1.03365	3.48363
53418	B4galt2	-0.135655	0.0444234	-0.0886375	1.38098	0.340407	0.0228971	-0.180897	-0.0342001	-0.129399	-0.143132	0.166654	0.260873	-0.0369694	0.0131962	-0.0849251	-0.11977	0.899755
53618	Fut8	-0.0119624	0.0993317	0.0362138	0.566586	-0.957288	-0.190834	0.882969	-2.04749	0.125725	-0.271079	1.012	-0.160627	1.78657	-0.979275	0.992767	-0.762037	0.289708
53625	B3gnt2	-0.575287	1.35251	0.873637	0.114646	-1.11439	-0.371386	0.831235	-0.281936	0.636746	-1.2887	-0.0539662	0.742947	0.0870857	-1.92672	0.292021	0.666722	-1.59648
53881	Slc5a3	1.23671	0.815091	-0.640674	0.677269	0.683585	-0.333528	1.92956	-0.132322	-0.0876229	-0.382467	0.646552	0.573711	1.00691	-0.071854	-0.418076	-0.250799	-0.479163
53893	Nudt5	1.52816	0.865641	0.60791	-0.405648	-0.627103	-0.569947	0.641376	-0.273367	-0.174834	-1.09695	0.889258	0.320745	0.0376921	-0.59193	2.80511	-0.0350711	-0.884178
53896	Slc7a10	4.46903	0.458609	0.0205769	1.85795	0.303903	0.124859	-0.110648	-0.129009	1.79179	0.375017	1.21333	-0.0777932	-0.038199	0.188621	0.00983831	-0.0707951	-0.00898776
53897	Gal3st1	-0.262659	-0.358531	0.0161088	0.709745	-0.225092	0.131078	1.45394	-0.32556	0.675609	-0.0542821	-0.299135	-0.254325	0.326998	0.0445756	1.89812	-0.167884	0.159607
53973	Cyp3a41a	-0.0103033	-0.0373641	-0.0233424	-0.0356255	0.00765372	0.0711958	-0.0413412	2.05188	-0.00659357	0.0255255	0.0290046	-0.0417462	-0.0178573	0.144465	0.443973	0.0272963	0.0640699
54128	Pmm2	0.165478	-0.190415	0.0780264	-0.757808	-0.907429	-0.180624	0.0458219	0.403719	-0.123421	-0.409544	0.169079	-0.432236	0.214388	1.24086	1.67715	-0.00204511	0.464137
54195	Gucy1b3	-0.447574	0.185058	0.317028	3.46796	1.72554	0.261855	-0.631823	-0.675725	3.6693	-0.422557	0.548719	0.263406	0.113109	-1.58212	-0.0260173	-0.240249	-1.64976
54200	Sult2b1	0.448357	0.0252983	-0.0950272	0.810117	2.80239e-05	0.0177768	-0.0222201	-0.0304213	0.00915369	-0.0636128	-0.126975	0.231437	0.195801	-0.00694963	5.80724	-0.0725987	0.00719032
54218	B3galt4	-0.00405254	-0.176871	0.486672	-0.0845938	-0.0147818	-0.0210683	-0.264693	-0.204717	0.145026	-0.116871	-0.03684	-0.0717421	0.77993	0.838659	0.983471	0.71057	0.854816
54338	Slc23a2	-0.65271	2.55058	-1.27059	1.54387	0.359055	-0.580104	-1.08528	-0.924138	2.07663	-1.14704	0.455414	0.459036	0.549449	1.27461	0.422552	-0.825941	-1.63614
54342	Gnpnat1	0.222528	-0.162776	-0.450645	-0.540976	-0.527597	-0.381204	0.639364	1.89455	-0.0856843	0.0378726	0.00124921	0.673703	0.611113	0.41956	0.769606	-0.149484	-0.379907
54369	Nme6	0.13106	-0.383007	0.150386	-0.631567	-0.363755	0.190011	-0.0044973	0.869851	-0.322845	1.11385	-0.0147085	-0.397995	0.0998372	0.0656677	-0.00553711	-0.419856	2.83679
54384	Mtmr7	0.663079	0.839249	-0.380001	3.7201	3.16443	-0.363283	-0.30367	0.0207592	-0.111129	-0.296962	-0.176504	3.47075	1.87109	0.425625	2.05622	-0.377808	-0.178991
54391	Rfk	0.0626676	0.254921	-0.619568	-0.248166	-1.00102	0.0872458	0.654917	-0.300432	0.512602	0.499333	0.000697044	0.20344	0.652209	-0.521234	2.7101	-0.468943	-1.43727
54397	Ppt2	-0.0040061	0.113426	-0.0448092	-0.143308	0.230023	0.471981	1.14873	0.32576	-0.229477	0.117329	0.13421	-0.430565	-0.166219	0.167324	-0.294654	0.0234768	-0.252975
54427	Dnmt3l	-0.0701125	0.917471	0.00883614	-0.0800129	-0.0688813	0.172436	-0.0777783	0.099584	-0.0109828	0.0200478	-0.0617949	0.0519196	1.33531	0.154846	0.0283848	-0.0143378	1.31593
54447	Asah2	0.0618334	0.916412	-1.41425	-0.690108	-0.675519	-0.0170629	1.78728	-0.189097	0.0801459	-0.582512	0.656926	0.361282	-0.196946	1.28965	4.06204	-1.11167	-1.36499
54486	Hpgds	0.01436	-0.127746	0.864188	-0.0349753	0.058726	0.0796577	-0.129262	0.131641	-0.255051	-0.0332502	0.897318	-0.105856	0.942099	0.278789	-0.0678352	0.657883	-0.124031
54611	Pde3a	-0.126787	-0.056175	0.172587	-0.0923499	0.179818	1.38822	-0.087594	-0.0483536	1.34168	-0.0859243	0.0667942	-0.122329	0.0301837	0.0659369	0.521042	-0.0295463	-0.0841071
54613	St3gal6	-0.199107	-0.554936	0.715017	-0.343314	-1.10453	0.495617	0.263887	-0.912709	0.657529	1.94226	-0.130383	-0.947379	0.946413	-0.12298	0.268116	0.626668	-0.220247
54616	Extl3	0.249812	0.465707	-0.29122	0.449896	0.0455368	0.163121	-0.111377	-0.106264	0.105669	0.183926	0.501494	-0.247304	-0.188911	0.133517	-0.402211	0.0193994	-0.975312
552899	Ugt2a2	-0.035936	-0.00854809	0.0205349	-0.0486147	0.0031651	0.0546918	-0.00207669	0.162124	-0.0263072	0.00726397	-0.0345879	-0.0152645	-0.0063602	0.0819806	0.0752303	0	0.0171388
55936	Ctps2	0.592871	0.192725	0.321664	-0.0157626	-0.210443	-0.573545	0.173854	-0.58723	0.0253766	-0.646035	0.473124	0.290347	-0.0375014	-0.0546413	-0.303368	0.461985	-0.787651
55963	Slc1a4	-0.356305	-0.0818571	-0.66813	1.76519	0.332609	-0.141575	0.549673	-0.53627	0.622468	-0.539484	-0.260697	0.871284	1.1966	1.00829	-0.0761807	-0.508971	-0.549238
55979	Agpat1	-0.0372289	-0.0337368	-0.24372	0.568044	-0.365404	0.100762	0.200607	-0.659051	-0.370333	0.89496	-0.186562	0.0476007	0.113279	-0.18333	0.792243	-0.355248	2.11977
55980	Impa1	0.0573305	0.437657	-0.311229	0.301217	0.610169	-1.22802	0.534352	0.68152	-0.303514	-0.743883	-0.00324438	-0.378295	-1.26041	-0.0105817	1.18478	-0.487228	-0.271469
55981	Pigb	-0.111349	0.124218	0.0640671	-0.0861986	-0.026789	-0.0390795	0.324073	0.378258	-0.00989356	-0.0265099	-0.0397485	-0.0852462	0.0117057	0.193823	0.00936805	-0.0358143	-0.0128834
55990	Fmo2	1.17241	1.00864	-0.226433	-0.805422	-0.32089	0.804034	3.84011	0.279695	5.27894	0.171838	0.240591	-0.788254	-0.334053	0.612177	-0.0855498	-0.649393	-0.49854
56012	Pgam2	-0.303754	-0.196708	0.765274	0.14267	0.402268	6.8354	2.87197	-0.231241	0.698051	8.89147	-0.261033	-0.112845	-0.200634	-0.00677737	0.579109	-0.0282596	7.98706
56017	Slc2a8	0.116356	0.103999	-0.270678	-0.0224701	-0.260746	0.564044	0.0316574	0.367091	-0.255966	0.51465	-0.225849	-0.0123276	-0.104991	0.434987	-0.392011	-0.386793	1.42031
56050	Cyp39a1	-0.110104	-0.700099	-0.500979	-0.493256	0.231563	-0.307409	0.00988103	1.45117	0.828362	0.14566	0.309212	-0.241533	-0.542105	0.817717	0.0285134	0.0977074	-0.759573
56075	Pdss1	-0.0559141	0.187068	0.444244	0.26981	0.715709	1.39226	1.79256	-0.221054	-0.266385	0.866413	-0.0425332	-0.279287	-0.0261064	-0.0756954	2.44012	-0.0184395	-0.0702138
56077	Dgke	-0.0628548	0.366108	-0.220928	1.55356	2.93424	0.356034	-0.183059	0.0118184	0.0264927	-0.231971	-0.146338	0.757111	0.238858	0.0113964	-0.280774	-0.0760538	0.0435168
56174	Nagk	0.51165	0.667477	-0.876253	0.396347	-0.658607	-0.525074	0.215401	-0.673195	0.0590374	-1.08745	0.471421	0.40658	0.634488	-0.244551	0.337765	-0.342772	1.14072
56176	Pigp	0.629602	0.643354	-1.99156	-0.377669	-0.119112	1.38815	0.0516653	-1.04171	-0.0734219	1.83507	0.420304	1.05244	-0.26102	-1.00721	-0.345628	-0.861852	-0.158398
56185	Hao2	-0.349628	8.00002	-0.109788	-0.151605	0.207236	-0.139057	7.40188	0.0878854	-0.30692	0.901768	6.20187	-0.35493	0.313611	-0.180412	0.217327	-0.130032	1.60691
56189	Prodh2	-0.111649	-0.137031	0.0673162	-0.0940699	-0.013554	0.0386299	3.6934	5.4667	0.31998	-0.0316796	-0.13106	0.060476	0.0410326	0.0268129	0.0449241	-0.00554759	0.0431101
56219	Extl1	0.0225298	0.0412137	-0.0531778	1.28917	-0.202539	0.905804	-0.124479	-0.00453954	-0.136724	2.28631	-0.0927127	-0.141445	0.889297	0.0156254	-0.108129	0.512928	0.0196892
56248	Ak3	0.483556	0.399138	-1.51953	-1.07366	-1.3022	0.264192	1.07868	1.44147	0.179452	-0.177317	0.279443	-1.63143	-1.34818	0.479634	0.864566	-1.55952	-1.35767
56316	Ggcx	0.44655	0.711277	-0.728625	-0.534246	-0.643794	0.131344	0.0591271	2.74502	1.80387	-0.295336	0.954289	0.643716	1.01717	-0.181197	-0.256546	-0.651379	-0.92071
56318	Acpp	0.947878	-0.196246	0.990846	2.88913	0.685405	0.00839777	0.0199102	0.102109	-0.00968571	-0.156358	0.639247	-0.146407	0.0102283	4.33203	0.984486	-0.0149159	-0.0343861
56336	B4galt5	-0.522961	0.926521	-0.375679	0.221553	-0.61971	-0.27841	1.28061	0.0924722	-0.0344568	-0.109186	0.000204712	0.244644	0.678629	-0.996733	0.819623	0.353045	-0.375836
56348	Hsd17b12	1.12682	1.24979	-1.58302	-0.00872039	0.608889	-1.70473	0.26451	1.52258	-0.169095	-1.63521	0.331287	0.0856176	0.200126	-1.3308	0.680119	-0.537541	-1.98147
56351	Ptges3	-0.194087	0.152359	-0.0160701	0.170546	-0.537078	-0.409825	-0.175254	-0.0563434	0.271578	-0.459522	0.582456	0.349459	-0.0366692	-0.493652	-0.224705	-0.365587	0.244204
56357	Ivd	0.816866	0.712242	-1.04985	-0.654007	-0.503815	1.59743	1.79256	0.855383	-0.303754	0.428253	0.0219952	0.0907796	-1.26854	0.17871	-1.03039	-0.808255	-0.863711
56369	Apip	0.888334	0.445513	0.375353	-0.343267	-0.361599	1.75178	0.0921491	0.39099	-0.0754694	0.820223	0.172927	-0.213661	-0.442831	-0.732727	-0.979928	-0.144181	0.251289
56375	B4galt4	1.19537	0.455643	-0.293122	0.65755	-0.771813	0.211116	-0.573463	-0.806289	2.45874	-0.0973454	2.22379	-0.185781	1.99127	-0.838556	1.77881	-0.245414	-1.00526
56386	B4galt6	-0.319415	0.389627	0.34351	3.15896	0.970134	0.306394	-0.044248	-0.982668	-0.950762	-0.760863	-0.482152	2.15602	-0.559586	2.1213	2.37166	-0.632929	-1.03978
56388	Cyp3a25	-0.070333	0.943285	0.377769	0.0585096	-0.0859983	0.160976	-0.0308374	8.16873	1.371	0.291824	-0.121228	-0.0222369	0.00234709	0.116435	7.29062	0.183874	-0.00333074
56421	Pfkp	-0.211782	-0.102112	-0.408712	1.38965	1.10575	0.174135	0.00683942	-1.64036	-0.0801653	-0.873756	-0.251235	0.296113	1.03598	-0.78559	1.48409	0.0921215	0.849173
56448	Cyp2d22	1.14968	1.28139	-1.18421	0.70253	0.126419	0.0542599	-0.167532	4.22493	2.04543	-0.560183	1.48997	-0.186302	-0.820685	-0.158981	0.79651	-0.693711	-0.880934
56451	Suclg1	0.0830085	0.405406	-1.43	-0.22542	-1.02823	1.5363	1.30784	0.723688	-0.545156	1.26634	0.0768171	-0.700393	-0.928646	-0.518199	0.747283	-0.931337	0.532762
56454	Aldh18a1	0.0123873	-0.0571512	0.577066	-0.0439609	-0.163041	-0.0685073	-0.946606	-0.960563	-0.404316	-0.557268	1.74966	2.08557	1.10194	2.72875	2.41422	0.367708	-0.601618
56473	Fads2	-0.357078	3.3466	-1.72142	0.545527	-0.868865	-2.79011	0.80105	2.3669	-0.686252	-2.64532	0.845898	0.424299	-0.623866	-2.75763	0.108128	-2.98503	0.875467
56485	Slc2a5	0.297621	0.0230038	0.184825	-0.153578	-0.120311	0.0244164	3.69513	0.109126	-0.302024	-0.0144688	-0.288373	-0.257804	-0.17488	3.48221	4.09901	-0.0718549	5.67235
56520	Nme4	-0.176996	-0.0849428	0.754223	-0.0942264	-0.0890192	0.159642	0.0614485	0.0568118	-0.150994	-0.0143828	0.2968	-0.0481355	0.0318827	0.141415	0.110519	0.102094	0.0713328
56546	Sec1	-0.048854	-0.0462441	0.13825	-0.0462793	0.0859444	0.294748	-0.0109228	0.0221942	-0.0193758	0.0681991	-0.0836017	0.00217054	0.0169323	0.121666	0.0371391	-0.0122888	2.75832
56615	Mgst1	2.67129	2.4522	0.134425	-2.54435	-1.67883	0.0361826	0.017309	3.24796	2.21693	0.124758	2.22932	-1.75235	-0.772857	-1.29478	1.42599	-1.86548	-0.411755
56632	Sphk2	-0.157909	-0.119368	-0.0983627	-0.182565	-0.325206	-0.146198	0.142341	0.513748	-0.0525116	-0.165062	0.174511	0.218211	-0.0306488	0.485174	1.674	-0.076901	0.477276
56643	Slc15a1	-0.122589	-0.0994355	0.314038	-0.091549	-0.0709884	0.172793	-0.00605545	0.0502823	-0.0472421	0.0768428	0.389739	-0.136879	0.168978	0.0657366	5.80083	0.240393	0.0581293
56690	Mlycd	0.403725	0.699361	-0.912044	-0.169438	-0.417772	2.60102	1.55452	2.63844	-0.298992	2.06387	0.036958	0.0295008	-0.401875	0.451484	0.279233	-0.282428	-0.239221
56703	Pigo	-0.123369	-0.148208	-0.181063	-0.205784	0.325638	0.240944	0.232156	-0.253835	-0.609303	-0.598873	-0.198391	-0.104426	0.154366	0.402504	0.550956	0.0101463	1.69867
56720	Tdo2	0.0696448	0.872394	0.048025	0.308646	-0.000527061	0.0816513	-0.049928	8.59738	1.5213	0.240956	-0.0433615	-0.0666543	1.21805	0.0583246	-0.010411	0.02038	-0.0136733
56727	Miox	-0.0333351	0.593302	0.0200973	0.113096	0.0388425	0.0694353	9.15076	0.182675	-0.0209159	0.152692	0.163266	-0.0501522	0.00626333	0.183899	0.0270396	-0.0309092	0.0213276
56737	Alg2	0.112656	2.47931	-0.337108	1.72644	0.830354	-0.746358	0.242837	-0.132924	-0.290378	0.018432	0.707695	2.42636	0.129082	0.513986	-0.167146	-0.4466	-0.473022
56738	Mocs1	0.262228	-0.138827	0.773284	-0.294003	-0.22104	0.326142	0.109933	1.48522	0.00978385	-0.048104	-0.216242	-0.194862	-0.0990676	0.148558	0.258431	-0.214632	-0.0693366
56749	Dhodh	0.234205	0.182437	-0.0301952	-0.0281469	-0.154874	0.31701	-0.0448912	-0.0224401	-0.271164	0.197109	0.123143	0.172403	-0.518926	0.381329	-0.0946	0.0179088	-0.624637
56752	Aldh9a1	0.414599	0.623898	-0.338734	-1.0693	-0.365208	-0.607317	2.92176	2.31536	-0.234047	-2.12788	0.955961	0.829318	0.00271072	1.12434	2.44117	-1.26907	-0.0713719
56774	Slc6a14	-0.0987637	-0.124958	0.1453	-0.147577	1.51334	0.00463095	-0.0306946	0.14589	4.06582	0.490628	-0.0539739	-0.141509	0.22812	2.19888	0.635977	0.0693323	0.0613206
56847	Aldh1a3	1.37042	1.1915	-0.141968	-0.223489	0.949716	-0.0164805	0.683245	-0.0234557	-0.260543	-0.0893355	0.189781	-0.181058	4.55373	0.571993	2.57966	-0.0620667	-0.00853097
57028	Pdxp	-0.188038	0.500416	0.0802449	5.15547	2.88855	-0.163146	-0.404077	-0.138812	-0.292797	0.436297	-0.0479452	1.68821	-0.00193377	0.196593	-0.215845	0.604638	0.00827562
57170	Dolpp1	0.383683	-0.147953	0.349131	0.38159	0.060834	0.265852	-0.0292778	0.406493	-0.0750937	0.0125937	-0.00137907	-0.0648237	0.0229569	0.193709	2.00465	-0.00430899	0.685526
57274	Slc16a8	-0.0412907	-0.0724605	0.161641	-0.0478437	2.02094	0.140852	-0.0201536	0.165885	-0.0438011	0.0128503	-0.0903015	0.153993	0.0161811	0.23132	0.11033	-0.0148808	0.217861
57357	Srd5a3	0.332351	0.0569272	0.244115	-0.05086	-0.652361	-0.54438	0.116414	-0.285085	0.308684	-0.737044	0.475066	0.0535876	1.19503	-0.126544	0.0943229	0.0972442	-0.57746
57370	B4galt3	-0.27485	-0.399437	0.187822	0.200506	0.061363	-0.489755	-0.102317	-0.672584	0.11795	-0.918035	0.0957098	0.833788	0.776608	-0.373143	0.374093	0.0621112	-0.253795
57377	Mogs	-0.0872511	0.214553	0.356836	-0.938584	-1.52235	-1.23295	-0.158431	0.720905	-0.22897	-1.80629	0.975481	0.670345	0.924913	0.761215	0.126791	0.243941	-0.808819
57738	Slc15a2	0.634337	-0.502003	-0.0681633	0.221037	1.70424	-0.911417	2.55323	-0.797446	1.03124	-0.690282	0.703837	0.211208	0.0783403	0.283874	-0.622071	0.281267	-1.26811
57813	Tk2	0.615559	2.04705	0.420291	0.0649763	-0.61407	-1.24652	-0.432325	0.0579819	-0.0770108	-1.03072	0.589443	0.250081	-0.0665835	-0.190554	-1.30694	0.698039	-0.00770574
58193	Extl2	0.0985837	0.443666	-0.866286	2.20509	2.01229	0.026593	0.127339	-0.267164	-0.719263	-0.0141662	0.489288	1.908	-0.147728	-0.708911	-1.05536	-1.01491	0.0210766
58250	Chst11	-0.702538	1.80726	0.0447552	1.34535	-0.297355	-1.10988	0.615594	-1.53802	0.0160116	-1.18216	1.53285	0.522425	1.97594	-1.31649	-1.04549	-0.631172	0.174174
58807	Slco1c1	-0.0839423	-0.0179679	0.290736	3.68862	1.96731	0.150037	-0.0849984	0.165257	-0.045869	0.0406668	-0.168837	-0.0226252	-0.0418133	-0.00347053	-0.0189883	0.202815	0.109225
58810	Akr1a4	0.355709	0.731539	-0.724225	-0.107525	-0.485343	-0.778639	1.78868	0.320204	0.303468	-0.977714	0.513021	0.194584	-0.102129	-0.606724	0.57794	-0.794526	-1.64816
58865	Tdh	-0.0779564	-0.0902165	0.184004	-0.131166	0.00961287	0.219169	-0.00889463	-0.0197949	-0.113684	0.0391552	-0.0598365	-0.00462139	0.220387	0.0455712	0.0385426	0.189176	0.153946
58866	Treh	-0.0699607	-0.0465683	0.0219478	-0.0951671	0.0149821	0.0465478	4.78236	0.465907	-0.0178791	0.112887	-0.0853674	-0.0497704	-3.34497e-05	0.255148	6.20807	-0.0441231	0.0469859
58875	Hibadh	1.09147	0.829841	-1.64746	-0.87556	-0.550315	1.47985	2.0927	1.92457	-0.370276	0.830865	0.39864	0.0134795	-0.790872	0.484109	-0.834508	-1.68154	-0.926932
58994	Smpd3	0.48651	0.0832295	-0.0362251	2.10999	0.310668	0.0409944	-0.17346	-0.0641625	-0.131646	-0.0398668	-0.142482	0.828758	-0.0821975	-0.0573873	2.70864	-0.142798	0.95119
59001	Pole3	0.247743	0.56648	0.626	-0.500306	-0.975813	-0.404008	0.199097	-0.0265532	-0.184625	-0.118605	0.118538	-0.314574	0.226203	-0.148003	0.235219	-0.40257	1.46668
59027	Nampt	0.839549	0.674624	-0.680103	-0.901946	-0.832798	1.60037	0.968212	0.115233	0.0413336	1.39533	-0.13274	-0.810323	0.35001	-1.72973	0.392016	-0.677055	-1.65476
59031	Chst12	1.34118	-0.773792	1.19918	0.556103	-0.338251	-0.618737	-1.13366	-1.14772	1.12665	-0.141228	0.722187	1.14487	0.782051	-0.0033097	-0.0958038	0.00153048	-1.00411
60525	Acss2	0.458296	1.03052	-0.896788	-0.135318	-0.316965	0.123446	1.57368	1.45108	-0.301091	0.247933	0.10378	-0.517324	-0.81357	-0.015071	-0.204053	-0.985146	0.275973
60596	Gucy1a3	0.0143764	0.751493	-0.219038	0.978463	1.16978	0.403437	-0.0116707	-0.785776	2.0054	-0.341703	0.856792	-0.930855	-0.0631005	-1.15293	-0.328559	0.654983	-1.20447
619326	9130409I23Rik	-0.0353222	-0.0148583	0.0347782	-0.0181215	-0.0240029	0.0388108	-0.0224193	2.9828	-0.0122671	0.000166683	0.0387598	0.00658128	0.0720246	0.100793	0.0204097	0.00286975	0.0293966
621603	Aldh3b2	0.111236	0	0.0268741	-0.0232622	0.137264	0.27576	-0.0754532	-0.104112	-0.050045	-0.012564	-0.132109	-0.00676249	0.671853	1.90637	0.00706401	-0.10837	1.81308
623661	Lipt1	0.0884442	0.291293	-0.295898	-0.0950033	-0.129154	0.594292	0.196652	0.892093	-0.313786	0.507503	0.123618	0.0163212	-0.02345	-0.163324	-0.157503	-0.286437	0.581308
625249	Gpx4	0.427523	0.124287	-0.0293874	-0.236706	-0.297187	0.513212	0.533614	-0.104236	0.0146158	-0.0905597	-0.146945	-0.571966	-0.0266952	-0.0830072	-0.140668	-0.688796	1.2256
631033	LOC631033	-0.10864	-0.10967	0.0221879	-0.329044	-0.402405	0.00947995	-0.283771	-0.169399	-0.277459	0.368296	0.186269	0.170822	-0.331698	0.35205	0.285327	0.0393661	0.276368
631286	LOC631286	0.250372	0.0455527	0.681373	0.0106335	-0.451278	-0.466061	0.0624511	0.149236	-0.417182	-0.133515	0.0451474	0.00360533	-0.152242	-0.0945362	-0.0246245	-0.052504	0.135093
63857	Bcmo1	-0.126236	-0.0870149	0.286883	-0.111047	-0.00847393	0.122075	0.336694	1.21275	-0.0558458	-0.0691214	-0.086731	-0.0247955	0.45902	0.319533	0.734256	0.0880942	3.358
63959	Slc29a1	-0.0618714	0.663872	0.466389	-1.19044	-1.78184	-0.0980792	-0.515741	1.57696	0.553931	-0.508967	0.202632	0.518236	0.709819	-0.927665	-0.941057	-0.124655	0.635296
63993	Slc5a7	-0.0512979	-0.056879	0.261586	0.00486532	0.0176571	0.106097	-0.0174914	0.0472886	-0.0922069	0.0467229	-0.0359473	-0.0143507	0.0673921	0.171471	0.0322356	-0.0115404	0.0469046
64059	Oxct2a	0.0154102	-0.0166784	0.0483029	0.00251232	-0.0264886	0.198445	0.161989	0.0180137	-0.00135826	0.145687	-0.0589767	0.00729063	0.000558874	0.0122439	0.082043	-0.0644701	7.59138
64292	Ptges	0.927179	0.258741	-0.146913	-0.253689	-0.101334	-0.0992171	0.546413	-0.232464	0.188638	-0.0347446	1.24813	0.950112	1.03757	0.0773676	-0.0305256	-0.174532	-0.129753
64385	Cyp4f14	-0.111703	0.72922	-0.0454321	0.209649	-0.00729924	0.0595277	-0.0126234	6.50962	0.381264	0.0979538	0.171791	-0.0565638	-0.0404602	0.108372	7.89663	-0.0601587	0.109231
64424	Polr1e	-0.0574841	0.0250634	0.210567	-0.343169	-0.487869	0.786498	0.412462	0.158901	-0.46973	-0.146758	0.192254	-0.413815	-0.0881108	0.0658198	-0.0169055	0.583229	0.434847
64436	Inpp5e	-0.264464	-0.0811455	0.0269925	0.0663861	-0.233054	0.358352	0.311674	-0.360839	-0.00378675	0.0311446	0.153099	0.465358	-0.233587	0.155163	-0.0880156	0.346189	1.13721
64705	Dpys	-0.0878184	-0.0915402	0.0131793	-0.0305791	0.0360255	0.10749	1.35756	3.77606	0.325188	0.0744138	-0.0894725	0.11652	0.0456146	0.219327	-0.0346197	0.0183831	0.142721
64707	Suv39h2	-0.177969	-0.0500517	0.657495	-0.0866476	1.16226	0.040945	-0.0463678	-0.050656	-0.255768	-0.0566721	0.0939549	-0.0197902	1.45987	0.131889	0.187103	-0.0444209	1.30761
64898	Lpin2	-0.702823	-0.410051	0.62231	0.148878	0.688261	-1.36955	0.167985	2.33858	2.07752	-1.72259	-0.395478	0.172051	0.817676	-0.972765	0.768524	-0.281267	-0.567353
64899	Lpin3	0.462515	1.1518	-0.464046	-0.478593	-0.423245	0.100171	0.589008	-0.23987	0.06501	-0.319003	0.514379	-0.231626	0.97806	-0.12658	1.77517	-0.301958	0.590199
65221	Slc15a3	0.0691541	0.0160671	1.66151	-0.309698	-0.234046	0.0716197	-0.149983	0.35965	1.30552	-0.118816	0.0172578	-0.242886	0.0159914	-0.0336673	0.562269	1.88815	-0.221039
66052	Sdhc	0.213171	0.232392	-0.130591	-0.146113	-0.824335	1.05458	0.910253	0.499311	-0.275079	0.846315	0.119667	-0.281015	-0.13375	-0.114681	0.713732	-0.51469	-0.162875
66054	Cndp2	1.27494	-0.033244	-0.185058	-0.369089	0.0176341	-0.485809	4.334	-0.160546	0.306442	-0.751018	1.39558	-0.4793	1.2076	-0.311261	3.13893	-0.417798	-0.319277
66073	Txndc12	0.176337	0.585835	-0.927205	-0.532857	-0.739297	-0.169334	-0.0208627	0.0693332	0.23773	-1.07725	0.555225	0.575964	1.4488	-0.528511	-0.137511	-1.15409	0.562231
66136	Znrd1	0.32259	0.0680689	-0.28956	-0.387782	-0.286061	0.0537843	-0.208659	-0.356144	0.419676	0.228504	0.465512	0.610802	-0.0172315	-0.319763	-0.0948361	0.139924	1.57598
66138	Wbscr22	-0.150808	0.326437	-0.018088	-0.161822	-0.653793	-0.606712	-0.0260963	0.387958	-0.160531	0.179773	0.165798	0.0196021	-0.0413344	0.000606507	0.248946	0.269937	0.0752185
66171	Pgls	0.132194	-0.0539734	0.513414	-1.04437	-1.25211	-0.0240753	0.0127444	0.291225	-0.35845	-0.549962	0.340752	-0.787972	-0.564574	0.163745	0.0448029	0.115443	0.243001
66190	Acer3	0.00248404	-0.0148002	1.07396	0.000132751	1.05052	-0.263101	0.495523	0.248153	1.76042	-0.424261	0.254887	-0.507297	-0.0394128	-0.251723	0.0845735	0.525576	-0.401698
66194	Pycrl	0.41538	-0.00770237	-0.107531	-0.20627	-0.30332	-0.250713	0.774603	0.673091	-0.473539	-0.375988	0.326419	0.124729	0.12548	0.143214	1.00435	-0.283612	-1.33525
66204	Acyp1	0.0809612	0.419997	0.165408	0.217884	-0.0896228	0.197947	0.425556	-0.291255	-0.464112	1.46458	0.0801981	0.455953	-0.71698	-0.0895943	-0.821957	-0.0504394	4.10882
66234	Sc4mol	-0.0597977	1.61608	-2.14917	1.25387	0.0986597	-2.68853	-0.35255	2.30367	0.234655	-1.95912	1.23476	-0.0535953	0.2341	-1.90556	1.03237	-2.11877	-0.803115
66248	Alg5	0.369972	0.464071	-0.904545	-1.31372	-1.22471	-1.54453	0.277651	0.486083	-0.361257	-0.950019	0.227703	0.184511	1.51257	1.52428	0.346436	-0.503591	-1.10189
66268	Pigyl	0.429485	0.0499707	-0.231748	0.0836773	-0.690372	0.0848508	0.109892	0.293635	-0.149443	0.0945287	0.394164	-0.130187	-0.190885	0.130007	-0.339536	-0.463155	0.636355
66350	Pla2g12a	1.1307	0.0598387	0.0170231	-0.838493	-1.53341	0.440669	-0.209726	-0.391899	-0.52276	0.881176	0.160235	1.71348	-0.0156286	2.14479	-1.07581	-0.994394	0.700868
66355	Gmpr	-0.413956	0.267689	-0.163676	1.39414	0.15867	3.3847	2.39746	-0.747664	0.0278667	4.30155	1.21801	0.0573752	-0.075346	-0.524645	-0.731302	-1.03563	-0.0954719
66358	2310004I24Rik	0.383024	0.00985819	0.0280642	-0.276516	-0.31841	-0.46045	0.124761	0.230007	0.191272	-0.441898	0.0469147	0.426467	-0.02468	-0.369516	1.15084	0.112889	-0.579018
66401	Nudt2	0.568466	0.17562	-1.01742	0.139066	-0.592347	0.561714	0.48326	-0.0312768	-0.683552	0.470128	0.535767	-0.11812	-0.739204	-0.355665	0.0576949	-0.956778	-0.213501
66420	Polr2e	0.106353	0.19217	-0.35631	-0.179834	-0.832327	0.596832	0.231521	-0.578057	0.00828845	0.020054	0.415669	0.190964	0.183144	0.407306	-0.345243	-0.400002	-0.184204
66447	Mgst3	1.60763	0.454807	0.665339	0.527377	-2.26687	2.05112	0.828684	-1.24351	-0.618403	1.86653	-0.585255	-1.7953	0.203135	-1.57454	2.53459	-1.251	-1.94169
66454	Nmnat1	-0.0930495	0.339081	-0.327261	-0.219419	-0.375314	1.0144	0.804894	1.11461	-0.129083	1.7559	-0.00629766	-0.364402	0.0741238	-0.293531	0.517714	-0.29151	1.29851
66469	2810405K02Rik	1.29882	1.18232	-1.18122	1.44374	0.436511	1.93376	-1.5982	-1.27614	-2.06728	2.79918	0.0114981	0.153481	-2.90232	-0.993457	2.13468	-1.03893	-3.08988
66491	Polr2l	0.792183	1.69436	-1.01869	-0.50498	-1.70901	0.810246	0.617758	0.319479	-0.258043	0.639266	0.830691	-0.111528	-1.00507	0.0774717	-1.36255	-1.88955	-0.750694
665270	Plb1	0.548699	-0.0365264	0.0302282	-0.0254169	0.04243	0.145743	-0.0322265	-0.00135696	0.932427	0.0256189	-0.00929585	-0.0291864	0.720755	0.111487	2.06413	-0.0405742	1.68316
665563	Mthfd2l	0.365175	0.205161	-0.662295	-0.135265	0.491377	-0.170605	0.0162268	-0.74852	-0.175933	-0.071404	0.223539	0.434948	-0.937133	0.229365	-0.0266881	-0.571892	0.0513973
66566	Ntpcr	0.253648	0.247105	-0.0896984	0.126575	-0.290371	0.0719781	-0.149814	-0.235694	-0.36724	0.0485908	0.0537542	0.0645492	-0.161771	0.20129	-0.0163429	-0.257703	2.88657
66586	Crls1	0.554863	1.52949	-1.19025	0.0749369	-0.824988	-0.223994	0.321046	0.732018	-0.624604	-0.148937	0.515232	-0.482447	-0.0794049	0.711984	-0.01662	-0.757773	1.06792
66588	Cmpk1	0.275802	0.288607	-0.39398	0.0651615	-0.214573	-0.935889	0.81303	0.278503	-0.175428	-0.945737	-0.216473	-0.11742	0.189263	0.219581	1.42197	-0.1774	-2.4546
66590	Farsa	-0.233067	0.0303714	0.519622	-0.229058	-0.163857	-0.28706	-0.0848355	-0.0481754	-0.252391	0.0804455	0.0981743	-0.0662645	0.819783	0.152127	0.0409868	0.333595	0.486466
666168	Cyp4a31	-0.000898417	0.883006	-0.00866964	0.0973494	0.0642916	0.159479	4.58689	4.14828	0.55075	0.0632766	-0.00217778	-0.0299563	0.000601002	0.0725953	0.131032	-0.015475	0.0300905
66646	Rpe	0.342047	0.106086	0.723567	-0.464517	-0.709515	-0.850109	0.0996302	0.346402	-0.108255	-0.526663	0.143409	0.108629	-0.313808	-0.0669812	0.688638	0.12216	-0.759002
66659	Acp6	0.318663	0.138796	-0.429957	-0.625537	-0.721128	0.0647307	0.577129	0.430056	-0.411639	0.315571	0.0906845	-0.0212201	-0.274715	-0.177682	0.946522	-0.153318	-0.436518
66681	Pgm1	0.779899	0.0274494	-0.039196	-0.323013	-0.559569	1.03433	0.411369	0.751122	0.0697741	2.2422	0.338556	-0.268036	0.71679	-0.496062	2.05026	-0.620003	-1.46423
667034	Pnp2	0.593405	-0.236251	1.5583	-1.09432	-1.31223	-0.555319	0.51011	0.71869	0.294474	-0.961192	0	-0.0699183	0.482722	-1.22328	1.80604	0.392062	-0.709351
66789	Alg14	0.135274	0.302692	-0.451562	-0.216047	-0.364498	0.0210543	-0.0153793	0.368725	0.22222	-0.0489788	0.116472	-0.299028	0.29851	0.16294	-0.146999	-0.599724	-0.783224
66812	Ppcdc	0.236414	0.0198466	0.0815524	-0.372209	0.100195	-0.334394	0.0400261	0.0725551	-0.225212	-0.36079	-0.125545	-0.207714	0.325057	0.608162	-0.191182	0.657083	-0.142556
66826	Taz	0.489419	0.30521	-0.164363	-0.67643	-0.131567	-0.095092	-0.404655	-0.492364	-0.0450697	0.4123	0.138974	0.076914	-0.0792595	0.600993	-0.0934278	0.109212	-2.02807
66853	Pnpla2	1.82255	0.675248	-0.798287	-1.30656	-1.54834	1.12919	0.00313392	-0.227442	0.0818512	0.557843	0.357768	-0.5914	-0.89772	-0.113864	0.0874971	-0.679017	0.818099
66881	Pcyox1	0.484899	1.24923	-1.41309	0.202454	-0.257818	-0.31182	0.331841	0.911921	0.11023	-0.097461	1.207	-0.34009	1.37316	-0.354966	-0.796804	-0.948631	-2.46581
66885	Acadsb	1.0626	1.06819	-2.19696	-1.00108	-0.727373	0.842105	0.69282	1.08957	-0.156816	0.541691	0.492104	0.010012	-1.01657	0.53817	-2.4148	-2.2086	-1.98469
66902	Mtap	0.387679	1.0939	-0.300296	-0.606806	-0.566478	0.460836	0.343217	0.440506	-0.241188	0.46807	0.92558	0.015998	-0.169355	-0.280735	-0.309466	0.240544	-0.79262
66904	Pccb	1.06398	0.516564	-1.13882	-0.744025	-1.83624	0.395117	1.75094	1.07285	-0.631448	0.396911	0.209215	0	-1.11398	-0.140991	0.911934	-1.35426	-1.52266
66925	Sdhd	0.668303	0.625216	-0.443824	-0.113049	-1.08713	2.21334	1.55633	1.18864	-0.288021	1.74687	0.462467	-0.52249	-0.235658	-0.635034	1.84136	-1.26448	-0.594078
66945	Sdha	0.511714	0.61637	-0.97252	0.316216	-0.273885	1.73714	1.05608	0.635599	-0.625772	1.45405	-0.0435342	-0.261744	-1.34362	-0.828036	0.682253	-0.975587	-2.298
66948	Acad8	0.764739	0.861069	-0.479552	-0.313956	-0.00627345	0.207337	0.926177	0.971136	-0.233992	0.349741	0.517437	-0.091904	-0.210207	-0.00593235	-0.153047	-0.638032	-0.556097
66979	Pole4	0.336141	-0.192302	0.359415	-0.111827	0.651468	0.145551	0.220175	0.415081	-0.309433	0.163736	-0.0485396	-0.988179	-0.179913	-0.122203	-0.0471044	0.566358	-0.020108
66988	Lap3	1.50579	-0.351797	-0.948278	-0.381758	-2.2679	0.340317	2.91008	2.57464	-0.236325	0.296774	0.68979	-0.564469	-0.589286	0.0716242	2.82639	-1.056	-0.378644
67005	Polr3k	-0.0268355	-0.171032	-0.203501	0.00141578	0.64104	-0.287815	-0.318318	-0.0419074	-0.470598	0.0667764	0.116384	0.570904	-0.381711	0.19458	0.0979709	-0.0656057	0.121274
67011	Mettl6	-0.00537074	-0.0829679	0.656142	-0.215661	-0.333853	-0.377245	-0.240471	-0.265223	0.0107531	-0.219261	0.0224618	0.278544	0.49755	-0.421477	0.0605412	0.198247	1.22193
67041	Oxct1	0.168324	-0.078553	-0.534446	0.446389	-0.432613	1.7254	1.54962	-2.46697	-0.448201	0.979043	0.290145	-0.437234	-0.769962	0.609106	0.407297	-0.51798	-0.850881
67054	Paics	0.0170895	0.398154	0.12076	-0.547076	0.0342034	0.374966	0.940938	0.922519	0.00383902	0.143962	0.47538	-0.608269	-0.695037	-0.644662	-2.03352	-0.407677	-1.34244
67065	Polr3d	-0.0171437	-0.124671	-0.603967	-0.135587	-0.216766	0.104961	-0.0403219	-0.322164	-0.133642	0.320367	0.262105	1.08153	0.533014	-0.0184202	-0.0756132	-0.200375	0.0265897
67073	Pi4k2b	-0.351997	-0.529273	1.12387	-1.29072	-0.946049	-0.846129	0.239194	1.2649	3.23788	-0.907904	-0.0744211	-0.325941	2.01246	1.55031	3.2605	-0.23855	2.12086
67078	Pgp	0.15643	1.08895	0.222323	0.355418	-0.254415	-0.0100561	-0.287075	-0.243999	-0.540471	0.893087	-0.237174	-0.27663	-0.737123	0.299672	0.458055	-0.67965	2.88451
67092	Gatm	-0.144708	-0.20799	1.54109	2.8689	-1.49947	-1.3417	5.66542	0.48931	-1.45007	-0.303398	1.70162	-1.05376	5.19306	-0.994034	-0.869584	1.69049	2.88019
67164	Lipt2	0.457497	-0.0494779	-0.321808	-0.139609	-0.488318	0.521837	-0.0957017	0.0380887	-0.415534	0.793483	0.917601	0.181654	0.0292464	-0.149354	0.48311	-0.703813	-0.341841
671878	Gm14680	-1.08531	-0.52758	0.0309058	0.684193	0.59748	0.42803	0.107474	-0.872151	0.00305429	1.4194	-0.35396	0.0442642	-0.127913	-0.789767	-0.0868869	0.347563	-0.947317
67216	Mboat2	-0.112766	0.248627	0.425826	0.784168	0.316945	-0.540754	-0.433581	-1.12432	-0.656855	-1.22328	1.34301	0.271758	0.509157	-0.93392	-1.26134	-0.897041	0.253221
67260	Lass4	0.192412	0.16682	-0.595936	0.694816	1.95551	0.443611	-0.522886	-0.804234	0.878928	-0.618942	-0.151864	1.25646	-0.655377	-0.420019	-0.0331382	0.455814	-1.02648
67292	Pigc	0.138426	-0.376228	-0.0839162	-0.44706	0.066886	-0.267671	-0.271839	-0.134515	-0.0144687	0.206428	0.0697737	0.309999	0.0422633	-0.132733	0.301667	-0.0885973	0.557692
67305	Gpx7	1.27373	0.265284	-0.669704	-0.207213	-0.469345	0.652934	-0.602977	-0.394278	0.824829	0.800951	3.15873	1.2891	-0.00953632	0.255692	-0.475333	-0.480695	-0.528459
67311	Nanp	-0.366302	0.00577704	1.03191	0.437149	0.0322688	-1.88502	0.241924	0.219722	-0.619724	-0.941353	-0.129685	0.975064	-0.940047	0.0675003	0.474105	-0.00232462	-1.45866
67375	Qprt	-0.127866	-0.13975	0.0190119	-0.169222	-0.0655707	-0.0112226	2.59124	3.37001	0.180626	-0.0413649	-0.1334	0.213849	0.129968	0.149814	-0.0169088	0.0298515	-0.0248136
67417	Ears2	-0.118706	0.115662	-0.32618	-0.304463	-0.303394	0.151806	0.0120979	0.399258	-0.385268	-0.05061	0.0692484	0.132756	0.138796	0.168234	0.181032	-0.0978166	-0.00722719
67422	Dhdds	-0.0328633	-0.116837	-0.039841	0.101261	-0.13572	-0.129312	0.364493	0.180202	-0.24136	-0.386138	-0.176854	0.499514	0.140442	0.437456	0.0201509	-0.291611	-0.0061581
67442	Retsat	0.701916	0.579821	-0.772598	-1.10376	-1.0168	0.624319	1.83885	2.48966	-0.0891715	0.499763	0.0541921	-1.36498	-0.244113	-0.407384	0.526889	-1.22282	-0.310236
67464	Entpd4	0.151386	1.01963	-1.35872	-0.0203899	0.0308865	0.461218	1.10768	-0.154094	-0.346708	0.756571	-0.0504762	-0.0362844	-0.362167	0.660751	-0.70169	-0.58945	0.363469
67486	Polr3g	-0.17555	0.0952536	0.220227	1.21027	0.3213	-0.095405	-0.201549	0.921945	-0.352288	-0.244893	0.291975	-0.170698	1.6042	-0.152226	-0.0314804	-0.0325327	0.67141
67512	Agpat2	3.03109	2.46823	-0.692434	-3.18426	-2.3981	0.889766	0.0890778	2.43614	-0.290867	-0.413702	0.996217	-2.50763	0.195674	-0.491477	2.43028	-2.20704	1.85799
67555	4933434I20Rik	-0.0529392	-0.0207623	0.040578	-0.0243613	-0.0355597	0.0942349	-0.00960704	0.123957	-0.0304835	0.0358086	-0.0286408	0.00399396	0.0200937	0.11912	0.0282141	0.0205101	4.47979
67556	Pigm	0.035017	-0.296034	0.304959	-0.413367	-0.333221	-0.212265	-0.051356	0.00666466	-0.0861464	-0.118964	0.142364	-0.21943	0.838325	-0.226758	0.319041	0.184944	0.573464
67569	Mgat4c	-0.0630854	0.90529	0.0290036	0.402575	0.092339	0.0488741	-0.0515577	0.011187	-0.100705	0.347784	0.253115	0.226587	-0.0184831	0.0359534	2.64201	-0.0191761	-0.0541266
67574	Alg13	-0.1043	0.0322287	0.355874	-0.207672	-0.15909	0.0908825	0.108434	0.519075	-0.388975	0.128913	0.0489888	0.33028	-0.400161	0.146361	0.0419558	-0.213373	-0.680703
67618	Aasdhppt	0.246762	0.235525	-0.0631947	-0.101709	-0.395636	0.322369	0.164327	0.767909	-0.33281	0.439412	0.0546315	-0.387269	-0.0654532	-0.458051	-0.25863	-0.280134	0.545672
67634	Ftmt	-0.06021	-0.0672279	0.0717834	-0.0697667	-0.0195108	0.0894448	0.0120531	0.092915	-0.0591911	0.00505998	-0.0398834	-0.0419244	0.00405254	0.0228056	0.0807492	-0.0185468	5.24161
67680	Sdhb	0.24589	0.940896	-1.17803	-0.0264867	-1.43592	2.34741	1.42905	0.731637	-0.816652	1.72758	0.117302	-1.11193	-1.4618	-0.222384	1.01474	-0.977862	-0.309998
67689	Aldh3b1	-0.10862	1.06804	0.929304	-0.517218	-0.563894	-0.544803	-0.010295	-0.264183	2.0077	-0.478882	0.482515	0.0953817	-0.486867	-0.466023	0.690031	0.322698	1.73131
67710	Polr2g	0.358488	0.64564	-0.272413	0.537894	-0.0256307	0.00859326	0.00232173	-1.17744	-0.155719	-0.233075	0.502423	0.933994	0.0157873	-0.895047	-0.74686	0.324086	-0.263477
67717	Lipf	-0.0410165	-0.0474758	0.0729205	-0.0501743	-0.0527114	0.0158137	-0.00387148	0.0118499	0.00762698	0.0279326	-0.0137883	0.00322075	0.016729	0.0375499	0.00409035	-0.0222037	0.667425
67760	Slc38a2	-0.638904	0.716783	-0.287309	0.0560841	-0.221975	0.79711	-0.970649	0.175623	0.179044	0.238842	0.692874	-0.389709	1.07093	0.334394	-0.656844	-0.189693	-2.51966
67800	Dgat2	3.74409	1.73147	-1.48039	-0.366397	-1.62413	2.12995	1.27863	2.73711	-1.32801	0.0648508	1.78119	-0.605457	0.103557	-1.63626	1.6549	-2.60463	1.1675
67834	Idh3a	1.01426	1.35764	-0.293829	1.80303	0.279228	3.42857	1.27477	-0.504985	-0.420532	3.52414	-0.0251888	-0.208868	-0.626508	-0.560725	0.854452	-0.727164	-1.24492
67854	Slco6b1	-0.0683408	-0.0176699	0.0717133	-0.074749	-0.00210112	0.0886331	-0.00307363	0.0638213	-0.0484113	-0.00983291	-0.0584253	-0.0330629	0.0110781	0.0695899	0.0180556	0.025339	4.34006
67861	Akr1b10	0.496168	3.09887	-0.969645	-0.603853	-1.06246	1.54402	0.813398	-2.06676	-0.395635	1.6566	1.05054	0.472143	-1.80025	0.953244	-0.874955	0.0536225	-2.05639
67870	Enoph1	0.0911361	1.06018	-0.317987	1.10433	1.2157	-0.564217	-0.88334	-1.4	-0.105632	0.0226379	0.243283	-0.0517629	0.406592	-0.257951	0.182974	-0.320682	0.413368
67873	Mri1	0.198179	0.269307	0.231028	-0.614809	-1.10386	-0.094	0.108777	0.472933	-0.347044	0.258767	0.401412	-0.330593	0.0520995	0.0827394	-0.120705	0.24222	-0.587191
67880	Dcxr	1.30165	0.695995	-0.389154	-0.992778	-1.004	-0.16419	3.94219	3.30539	2.90504	-0.349622	2.71687	-0.70133	-0.155988	1.22236	1.07827	-0.501928	-1.33701
67883	Uxs1	0.142684	1.56807	-0.257013	0.74266	-0.0428496	-0.53036	0.725349	-0.203532	0.0686281	-0.193741	0.592944	-0.0527926	1.35206	-0.0923263	-0.37858	-0.396847	0.159642
67909	Galntl5	-0.0946014	0.0715056	0.0691824	0.0201989	-0.0212935	0.0665031	-0.0502472	-0.01758	-0.0718739	0.00623899	-0.00838127	-0.0414532	0.0263645	0.109255	0.0527975	0.00895407	7.30359
67916	Ppap2b	0.954666	1.19442	-2.84629	0.888982	-0.70765	-0.0320296	-0.621753	0.516542	1.12422	0.0460553	0.748148	-0.373275	0.665007	-0.990694	-0.750595	-2.15453	-2.31
67956	Setd8	-0.19491	0.314952	0.374942	-0.858174	-1.20839	1.11217	0	-0.538893	-0.457049	0.654177	0.372498	-2.10453	0.805499	0.241913	0.486963	-0.947543	-1.49466
67967	Pold3	-0.0485132	-0.0999564	0.985077	-0.163792	0.593355	-0.85133	-0.351384	-0.788282	-0.0755309	-0.63111	0.409094	0.256923	0.235645	-0.298839	0.433725	0.650569	1.42864
67980	Gnpda2	0.300511	0.580381	-0.986054	0.384094	0.000483801	-0.249516	0.166805	-1.9996	0.195523	-1.2629	0.569621	0.698011	-0.236355	-1.28583	-0.683901	-0.138081	1.6174
67993	Nudt12	0.608622	1.21052	-0.751112	-0.270893	-0.266874	0.361729	1.51793	1.95294	-0.183305	0.0515469	-0.336745	0.313127	-0.626309	0.339271	0.376701	-1.50686	-1.06973
68106	Nt5c3l	0.0914639	1.05084	-0.181339	0.302729	-0.761065	0.0164962	-0.783373	-1.06461	-0.127846	-0.484401	1.35818	0.106206	-0.0525083	0.25921	-0.432137	0.340159	1.57024
68133	Gcsh	0.454432	0.597105	-1.09492	-0.0482743	-0.0752021	0.302874	0.853583	0.852204	-0.614706	0.243373	0.301708	-0.598972	-0.369033	0.182291	-0.230057	-0.9036	-0.996149
68180	Hyi	0.0778539	0.194434	-0.379423	-0.143697	-0.377243	-0.445568	1.65006	1.43706	0.0984666	-0.266081	0.349307	0.055485	0.0949493	-0.414842	0.543291	-0.11212	-0.291942
68214	Gsto2	0.116802	0.0711114	-0.00268345	0.00854194	-0.0383941	0.0128576	-0.00972024	-0.0218266	-0.0258052	0.0159741	-0.000930178	-0.0169857	0.853455	0.0583433	0.00633119	-0.0171466	7.16454
68262	Agpat4	-0.503023	0.994862	0.402424	1.02593	-0.217155	-0.909675	-1.12406	-1.26963	1.24286	-0.576947	0.131272	1.48714	0.91375	-1.19562	-0.0502129	-0.175468	0.180675
68263	Pdhb	0.265297	0.728966	-0.328063	0.0297174	-0.203041	1.3978	0.111799	0.449728	-0.437422	0.578948	-0.191906	-0.0116644	-0.0980747	0.00305369	-0.0949159	-0.527968	0.205512
68292	Stt3b	0.474339	0.101139	-0.542538	-0.405974	-0.333892	-0.713559	0.160926	-0.438698	0.227122	-0.122836	0.651328	-0.0246877	-0.306299	0.350482	0.408053	-0.232117	1.23616
68312	Gstm7	2.13005	2.23262	-0.43393	0.904612	-0.29646	1.73299	0.00558953	3.35089	-0.126638	-0.386983	2.12471	0	-0.525229	-0.215043	0.44805	-0.542969	2.79686
68556	Uckl1	0.146164	0.559591	0.0379367	-0.670465	2.17567	0.206023	-0.112314	-0.519122	-0.140754	-0.090126	0.157628	0.680724	-0.040181	-0.865558	0.544134	0.296853	-0.207504
68563	Dpm3	0.562277	0.557726	-0.000596869	-0.0444535	-0.0155484	0.0521644	0.430828	0.242492	0.251728	-0.065361	0.591549	0.783294	-0.0118124	0.456059	0.0409544	0.112685	-0.356687
68603	Pmvk	0.816637	0.162145	-0.417343	0.487389	0.0893173	-0.610674	-0.367318	0.918303	0.632305	-0.101326	0.0171312	0.270738	-0.308715	-0.182334	0.125712	-0.540887	-0.205121
68631	Cryl1	0.645783	-0.353686	-0.381208	-0.16035	1.15001	-0.188557	4.05129	0.802758	-0.00166546	-0.560986	1.60826	-0.650897	0.586862	0.0774018	3.22061	-0.252662	0.371249
68636	Fahd1	-0.096136	0.220777	0.731532	-0.330349	-1.40359	1.47145	3.07309	1.48713	-1.40663	1.41578	-0.366964	0.29282	-1.02515	-0.974876	3.12489	-1.23322	-0.286845
68671	Pcyt2	0.100678	0.915433	-0.910959	0.352684	-0.658216	-0.447721	1.34841	3.05539	-0.150531	-0.452953	-0.0211176	0.0221593	-0.705649	-0.409361	1.921	-0.521518	0.573561
68695	Hddc3	0.0934445	0.0207493	-0.179734	0.404173	0.444121	-0.141425	0.246167	-0.501166	-0.128661	0.203477	1.17088	0.303405	-0.257638	0.0198445	-0.182835	-0.18945	0.048095
68738	Acss1	0.190864	-0.563511	1.13387	-0.541978	-1.73842	3.29511	3.26923	-2.07964	1.32684	0.0631636	-0.0126933	-1.98977	0.281817	3.03828	0.539525	0.529246	-0.933882
68915	Vars2	-0.111083	-0.00670333	-0.0601941	-0.11684	-0.0660589	0.151979	0.0540178	0.250463	0.0019848	0.0272986	0.0114138	-0.166957	-0.0456071	0.204877	0.0551948	0.266123	-0.0377472
68977	Haghl	0.327143	0.529675	0.0031675	2.14734	0.254068	-0.661651	0.249363	-0.49154	-0.0467307	-0.0880465	0.282647	0.682001	-0.433995	-0.166434	-0.524003	-0.329608	1.3126
69051	Pycr2	0.264329	0.420361	0.679823	-0.0582501	-0.159361	-0.661345	-0.56292	-0.882189	0.115451	-0.23507	0.729709	0.887392	-0.115954	1.79089	-0.274203	0.409618	-0.668338
69060	Pnlip	-0.0477231	-0.0515548	0.0990401	0.457637	0.00612356	0.514191	0.738435	0.160595	-0.110183	0.818979	-0.109937	-0.0429178	0.0235027	0.24721	2.75668	5.94917	-0.0233671
69080	Gmppa	0.444284	0.368605	-0.673693	-0.51169	-0.976304	-0.234294	-0.225445	-0.0495266	-0.281509	-0.0491222	0.737651	2.38313	0.441772	1.47994	0.992687	-0.685656	0.384537
69188	Mll5	0.161407	0.207992	0.0931606	0.103964	0.62093	-0.22854	-0.281187	-0.840442	0.533981	-0.494976	0.57922	0.32729	-0.651158	0.197613	-0.34938	0.597505	-1.0873
69215	Sat2	0.0232113	0.24474	-1.02855	-0.147861	0.547318	-0.380942	0.655565	0.228375	-0.624354	-0.520616	0.0535476	0.345972	-0.179348	0.320165	-0.779593	-0.855116	0.204288
69241	Polr2d	0.567774	0.456158	0.332484	-0.128389	-0.135157	0.286507	-0.205251	-0.931768	-0.0282531	-0.0669121	1.05771	0.551576	0.367124	-0.760558	-0.318737	-0.0125812	-0.144648
69354	Slc38a4	1.04649	0.677531	-0.0868211	-0.103119	-0.0962274	1.11145	0.0241071	7.2464	1.57351	4.75175	0.0887612	-0.191839	7.04202	-0.0486873	-0.173405	0.00571139	-0.0895667
69536	Hemk1	0.0229615	0.100791	-0.870146	-0.236063	0.291122	0.248102	0.621706	0.176592	-0.210343	0.198098	0.210798	-0.252687	0.0383515	-0.00480545	-0.472615	-0.471992	1.12149
69564	Itgb1bp3	-0.0675867	-0.0407039	0.0583979	-0.102867	0.0014509	1.20688	0.012014	-0.0188416	-0.0545485	5.86163	-0.0930685	-0.0586507	0.0197762	0.0637327	0.0145516	-0.0269358	0.17309
69590	Gpx8	2.67152	2.86662	-1.08499	-0.975588	0.161234	1.33474	0.153639	-2.32852	1.95778	0.0897133	2.52052	-1.21873	1.93593	-0.635939	-1.21343	-1.47731	-1.58373
69606	Mtfmt	0.140543	0.0404881	-0.0893637	-0.246729	-0.983401	-0.377859	0.485014	0.203951	-0.164494	-0.0678308	0.32214	0.136347	0.0634422	-0.739262	0.456099	0.304494	-0.129231
69718	Ipmk	-0.461244	-0.527201	0.328668	0.178414	2.57729	-0.305128	1.27812	1.28454	0.408626	0.231182	-0.510555	-0.565353	1.03967	-0.388111	3.083	-0.255148	-0.73988
69719	Cad	1.84048	0.0584223	0.541873	-0.556579	-0.464443	-0.237751	-0.659901	-0.0672865	-0.204811	-0.335074	0.686421	0.311864	-0.323187	0.134362	0.192062	0.576589	-0.0603502
69745	Pold4	1.49366	0.26297	0.430792	-0.775956	-1.54211	-0.53323	0.0467503	-0.279086	0.0231417	0.102503	0.160084	0.31503	1.09507	-0.5477	0.0294565	2.07581	-0.951502
69772	Bdh2	0.237658	0.300232	-0.254464	0.168095	0.533517	-0.0801744	6.54716	2.05604	-0.071927	-0.102172	0.729175	1.04574	0.0139507	0.254638	-0.0686178	-0.142996	-0.0119835
69833	Polr2f	0.0206936	0.612707	-0.417932	-0.195131	-0.546255	0.375027	0.235007	-0.529624	-0.216794	0.136745	0.476149	0.200759	0.30821	0.217798	-0.126304	-0.871826	-0.431484
69836	Pla2g12b	-0.0956337	-0.0824088	0.0976558	-0.11198	0.0279396	0.0619728	0.00503138	4.64664	0.395734	0.113585	-0.0946765	-0.0420332	2.90584	0.180576	4.86621	-0.0524606	0.0482679
69870	Polr3gl	0.474595	0.282145	0.110693	-0.267801	-0.482428	0.548486	-0.0802513	-0.690179	0.0451278	1.58454	0.37052	0.511264	-0.239651	-0.0332975	-0.41258	0.297291	-0.22053
69920	Polr2i	0.567865	0.13315	-0.523129	-0.317077	-0.5098	0.223776	0.535672	0.576003	-0.0952866	0.688599	0.613873	0.0333351	-0.453402	-0.458195	-0.307843	-0.713741	1.8898
69923	Agk	0.216052	0.350801	-0.10319	0.779125	-0.207445	-0.0395698	0.252727	-0.34929	0.187417	-0.112347	0.390896	-0.295358	-0.0726729	-0.152212	0.0266785	0.105286	0.277114
69955	Fars2	0.0208815	0.295027	-0.417644	-0.506265	-0.410942	0.669803	0.540108	0.242968	-0.401235	0.296084	0.171675	-0.288922	-0.255712	-0.22006	0.276856	-0.613755	1.18109
69976	Galk2	0.46974	0.974471	-0.355286	-0.225601	-0.64362	-0.645427	0.76655	-0.238635	-0.0489046	-0.899694	0.386747	0.209148	0.202436	0.0304511	0.559093	-0.0289267	-0.103569
70025	Acot7	-0.598279	-0.316315	-0.949662	2.98898	0.642926	0.788327	-0.938758	-0.270648	1.47066	0.109204	0.336566	1.69725	-2.18984	-2.06775	0.592708	-1.59889	3.79898
70059	Degs2	0.600672	-0.127879	0.0171035	0.0267296	0.00945469	-0.0280435	2.87306	-0.0846445	-0.101849	0.123609	0.15172	0.0949306	1.74851	0.020108	3.69348	-0.107169	-0.00556036
70101	Cyp4f16	0.480928	0.108325	0.170473	-0.436799	-0.349462	-0.314088	0.0998956	-0.386605	0.400382	-0.406314	0.242444	0.0605027	-0.213961	-0.301641	3.97091	1.19755	-0.435906
70120	Yars2	-0.114606	0.157714	0.039282	-0.062568	-0.403614	0.617382	0.408336	0.67733	-0.41719	0.63169	-0.0357016	-0.197062	-0.0608973	0.24639	0.272542	-0.175826	0.140057
70223	Nars	-0.0798026	0.0415115	-0.186372	0.795737	0.521668	-0.717882	0.0692778	0.24163	-0.462439	0.244939	0.0268462	-0.203008	0.240764	1.27446	1.1131	-0.732441	-2.49879
70266	Ccbl1	0.308253	-0.229205	-1.1263	-0.506912	-0.766376	0.655289	1.82405	2.6464	-0.163475	0.482418	-0.303444	0.131574	-0.498271	1.15795	0.424174	-0.847047	0.0213482
70383	Cox10	-0.397224	0.00165365	-0.321105	-0.0160436	-0.173517	1.32633	0.171085	0.561933	-0.397636	0.92069	-0.269934	-0.454744	-0.163509	0.275863	0.380499	-0.234406	0.49879
70408	Polr3f	-0.0946878	0.22893	0.0595678	0.0223277	-0.1455	-0.191001	0.0166484	-0.0156257	-0.00296212	-0.0256544	0.173688	0.0508371	0.139717	0.367584	-0.106443	0.127836	-0.517832
70428	Polr3b	0.257877	-0.0893064	0.574384	-0.245401	-0.51238	-0.167884	-0.312713	0.0810562	-0.00194068	-0.202159	0.095311	0.253408	0.0372692	-0.117279	-0.0209457	0.364015	0.0164083
70503	Ddo	0.092208	-0.220729	-0.949888	-0.119562	-0.681476	1.45437	1.73163	0.653357	0.126927	1.64336	0.143828	0.382856	-0.969002	0.753247	-0.861461	-0.8497	-0.92384
70560	Wars2	0.0822529	-0.0538577	-0.0497313	-0.348776	-0.148875	0.18216	0.519281	-0.0324266	-0.121075	0.116374	0.293255	-0.104331	0.180839	-0.0978487	0.357794	0.209917	-0.250973
70750	Kdsr	0.813554	0.198355	-0.416637	0.0588039	0.766372	-0.542761	0.0611048	-0.00441853	0.209771	-0.545753	0.028113	-0.348981	1.13084	-0.188394	-0.00280791	-0.27525	-0.862958
70757	Ptplb	2.98207	0.946479	-0.92418	-1.091	-0.675985	-1.59652	2.0073	1.52258	-0.82878	-1.78431	0.893285	-0.987543	0.310097	-0.124137	-0.588546	-1.83342	1.65107
70789	Kynu	-0.0433171	-0.0471064	0.0967868	-0.0526477	-0.00955486	0.0477439	0.362742	4.94824	0.211571	-0.0667453	-0.0592368	-0.0429972	-0.00105789	0.0334304	0.0945216	1.38366	0.0027728
70791	Hars2	-0.0283134	0.411154	0.109929	-0.233232	-0.0721624	-0.145293	0.127271	0.460639	-0.318385	0.0295201	-0.0791943	0.143687	0.221578	-0.0979485	-0.141978	0.444425	-0.597305
70840	Slc22a16	-0.0415333	-0.260221	0.0433757	-0.124009	0.651982	0.280875	0.0204555	0.0476322	-0.109884	-0.13346	-0.358877	-0.0275295	0.0567161	0.417427	0.0435346	-0.194276	4.01393
70881	Nt5c1b	0.193562	0.0158078	0.0426448	0.0458054	-0.0170949	0.0610504	-0.0158853	-0.075093	-0.0620892	0.0392665	-0.0590355	-0.00659397	0.00808412	0.0565082	0.0769006	-0.00584409	7.5376
70974	Pgm2l1	0.134931	-0.243598	0.809887	4.84663	2.32892	-0.452307	-0.92719	-0.557205	0.187896	1.01008	2.05404	-0.472837	-0.00907649	-0.169562	-0.0289732	0.399994	-0.320986
71147	Oxsm	0.605329	0.0413927	-0.0980559	-0.540093	-0.89385	0.696922	1.34588	1.38062	-0.0335753	0.443408	-0.427296	-0.10567	0.0106766	-0.307841	0.273943	-0.177624	0.580934
71279	Slc29a3	1.40792	0.736001	0.162672	-0.331397	-0.430339	-0.855719	1.99244	-0.673363	-0.100553	-0.406895	1.13566	-0.487438	0.0987084	0.600762	-0.3991	0.595648	0.549036
71336	Rbks	0.547243	-0.0118605	0.91128	-0.35637	-0.108938	0.0753869	1.56271	1.49178	-0.173551	-0.166815	-0.267431	-0.177068	0.0798087	0.00397701	1.70115	-0.000116706	1.34934
71365	Pdss2	-0.174204	0.311075	-0.307362	0.0982181	-0.154499	1.40795	0.660916	0.533808	-0.470738	1.54135	-0.0585709	-0.124682	-0.078972	-0.0958072	0.780552	-0.291114	-0.0426208
71519	Cyp2u1	-0.111416	-0.0874889	-0.018913	-0.015619	0.243224	0.358442	-0.0791511	1.36071	-0.108626	0.0448985	-0.140825	0.11173	-0.0344161	0.125755	0.143534	-0.10193	0.11601
71522	Ggt6	-0.107628	-0.0885762	-0.0192222	-0.0940588	0.0282497	0.0629571	1.10578	2.28696	0.114811	0.022088	-0.0652342	-0.0870109	0.00273529	0.0818057	2.05509	-0.0342657	0.0974523
71562	Afmid	-0.186346	0.124473	0.945407	-0.22193	-0.163363	0.00736914	1.64115	2.52218	-0.127925	-0.0686055	-0.0739882	-0.188823	0.156365	-0.0532145	0.238066	0.360296	-0.0982322
71670	Acy3	0.686757	0.911681	-0.389853	-0.250285	-0.56623	1.03181	7.81441	2.85962	0.194158	-0.100732	-0.18552	-0.440157	-0.364969	-0.372739	2.59146	-0.451263	0.0807892
71685	Galnt14	0.00127736	-0.0370044	0.212514	0.530039	-0.00730398	0.0260771	2.19778	0.00968853	-0.0888012	0.0442549	-0.0928384	-0.0876323	0.0383603	0.0502453	0.00875017	0.0941181	0.13177
71701	Pnpt1	0.228387	0.971063	0.294567	-0.252245	-0.127814	0.315124	0.141416	0.299155	-0.387442	-0.207173	0.700191	-0.191924	0.314565	-0.49979	0.282103	0.110063	-0.73362
71724	Aox3	0.0690982	0.606619	-0.134082	-0.0925277	0.036176	-0.0792111	-0.148152	7.08032	5.31692	-0.126977	1.41763	-0.0137626	-0.117052	2.14182	-0.110685	-0.138867	1.99266
71743	Coasy	0.953529	1.2098	-0.675174	-0.408683	-0.286844	-0.708946	3.05129	2.65918	-0.326902	-0.686838	0.925835	0.312199	-0.495071	0.467746	0.0499855	-0.696813	-0.0852162
71755	Dhdh	1.33837	1.61567	-0.57083	-0.291758	0.389129	0.183364	-0.281567	1.85442	0.143119	1.24913	0.641265	0.115515	-0.771499	-0.823439	-0.886507	-0.534169	-0.566342
71761	Amdhd1	-0.174766	-0.132449	0.183586	-0.0848417	0.0532285	0.166078	-0.00488407	5.60656	0.153989	0.0126173	-0.119041	-0.0241659	0.0627487	0.0295042	-0.0323578	0.580518	0.0437848
71773	Ugt2b1	-0.00924066	0.340918	0.144943	-0.00253233	-0.0127258	0.153793	-0.0110228	8.43388	1.2645	0.0564621	-0.0494247	0.00555996	0.0264103	0.0829066	0.0169175	0.00456592	0.0239992
71776	Tha1	-0.301107	0.534524	-0.369613	-0.553228	-0.549434	0.409543	0.563189	0.371554	-0.130738	0.55213	-0.208512	0.67709	-0.521449	0.669258	1.58614	0.022071	-0.463032
71780	Isyna1	1.11063	1.84267	0.0986999	-0.257846	-1.14088	-0.589715	0.237785	-1.37885	-0.213809	-1.38451	2.48675	0.218943	0.349666	-0.453595	0.128293	0.227197	3.76709
71797	Chst13	-0.0548753	-0.0466398	1.60324	-0.0769389	0	0.0763445	0.0176867	1.12263	-0.0662965	-0.0227332	-0.0115699	-0.0303102	1.18029	0.177177	0.0530102	-0.0453486	0.15287
71807	Tars2	0.114049	0.728757	-0.157024	-0.218257	-0.0922831	0.450411	-0.0329144	0.0801163	-0.339466	0.132719	0.28407	-0.338859	-0.330855	-0.160337	0.16803	0.0955459	0.467523
71832	Csl	-0.0850513	-0.069907	0.070762	-0.0345859	-0.089659	0.0496834	0.0113098	0.14037	-0.12083	0.305615	-0.0802492	-0.0481747	0.0645223	0.0357345	0.329894	0.243499	5.51066
71872	Aox4	-0.0271485	-0.0482629	0.137449	0.10498	0.263975	0.0999705	-0.0391187	0.0111045	-0.0550701	0.0688972	0.0354142	-0.0148405	0.00611692	0.740248	0.0774778	0.0191394	0.0846788
71884	Chit1	-0.0904505	-0.0478715	0.405974	-0.159862	0.277457	0.161098	-0.0151223	0.199823	0.0488257	-0.0188549	-0.125664	-0.0767975	0.0650348	0.33783	0.161873	-0.161156	0.725727
71911	Bdh1	-0.26203	-0.856254	-0.750123	1.20595	0.0332198	1.85888	2.81507	3.792	-0.531673	0.75371	-0.433011	0.0447449	0.129048	-0.269872	2.88096	-0.296969	-0.3896
71941	Cars2	-0.080862	-0.0998365	0.119719	-0.495736	-0.599693	0.519929	0.301078	0.262911	-0.121679	0.214867	-0.0123695	0.234839	-0.343257	0.157519	0.365587	0.359297	-0.0882918
71949	Lass5	0.681216	0.633461	-0.350797	-0.168565	0.304954	-0.500038	0.0370347	-2.62614	0.557165	-1.40748	1.02887	0.145708	0.593519	-1.39294	-1.35481	-0.108241	-0.428688
71984	Sars2	-0.218766	-0.160801	-0.179628	-0.0548354	0.276553	0.311081	0.103104	0.158215	-0.364692	0.288674	-0.0944515	-0.203815	0.0575293	-0.544121	0.303269	-0.00193569	0.393739
72017	Cyb5r1	0.434085	0.560214	0.0406647	0.188686	0.316049	-0.155924	-0.0550936	-0.910998	0.420731	2.00133	0.680426	-0.257148	0.42213	-0.43187	-0.416961	-0.336965	0.103911
72039	Mccc1	1.0452	0.663468	-0.97029	-0.315639	-0.339866	0.99982	1.32689	0.549955	-0.24217	0.283803	0.389083	0	-0.810333	0.375718	-0.285247	-0.449241	-1.06099
72054	Cyp4f18	0.614822	0.0543641	2.69279	-0.311034	-0.211771	-0.018723	-0.136636	-0.167813	0.477722	-0.0381032	-0.111546	-0.174001	0.41347	0.247488	0.532198	2.75149	-0.219262
72077	Gcnt3	-0.0793485	-0.0891048	0.0084876	-0.0449516	0.00677089	0.0361403	0.0172603	0.00176231	-0.0570206	0.0969293	1.47761	-0.0320742	0.101681	0.146727	2.28673	0.117642	1.37456
72082	Cyp2c55	-0.0466299	-0.0650633	0.0252985	-0.105356	0.0241156	0.158524	0.325154	2.8867	0.209195	1.75119	-0.0453947	-0.0633787	-0.0154427	0.162319	5.86134	0.0115613	0.431274
72084	Pigx	0.321735	-0.071216	-0.122265	-0.539222	-0.510635	-0.0140002	0.621847	0.231398	-0.304311	-0.194959	0.452528	0.182208	1.19478	-0.186468	0.248414	0.0274305	-0.903317
72090	Entpd8	-0.0150373	-0.0294465	0.0595425	-0.02356	0.039982	0.153905	0.387003	3.71531	-0.0269065	0.449619	-0.052946	-0.0707937	-0.0116664	-0.00634543	4.35791	0.118366	0.0423289
72094	Ugt2a3	-0.0719288	-0.0644298	0.192059	-0.0652194	0.0161346	0.112227	0.0819898	6.71996	0.580474	0.0696687	-0.0572211	-0.0489791	0.0203205	0.242238	4.55226	0.122189	0.0203744
72141	Adpgk	0.033053	0.00513122	1.9764	-0.310103	-0.0787549	0.0606981	-0.0939263	0.122722	-0.135736	-0.161748	0.24823	-0.0507529	0.303106	0.21139	-0.111243	0.41483	-0.112036
72157	Pgm2	1.20192	0.0733168	-0.397245	-0.0420133	-0.37306	1.41613	0.488242	1.42345	-0.292699	3.56832	0.108236	-0.298127	0.379059	-0.736015	0.770276	-1.07839	-1.64294
72269	Cda	1.04645	1.32027	-0.14117	1.66431	0.0482559	-0.014108	6.54918	1.67894	-0.0328655	-0.0875449	0.0703089	-0.162633	3.65811	-0.0481091	5.73922	-0.24051	-0.0932459
72297	B3gnt3	-0.000522303	-0.0421909	0.26591	-0.127567	0.0567451	0.259781	-0.0186744	0.106597	0.582719	0.0391742	-0.0513896	-0.0766958	0.807055	0.0189901	3.90695	-0.0171876	0.0128885
72303	Cyp2c65	-0.0532729	-0.138871	0.209523	-0.0637884	-0.0400711	0.145515	-0.0162811	0.101798	-0.134949	0.290678	-0.0990035	-0.0483561	0.00266806	0.213876	7.10629	0.135437	0.601193
72361	Ces2g	-0.0272731	-0.597371	2.53802	-0.628895	-0.480991	-0.0920208	0.186467	2.10616	1.4141	-0.0116755	1.36729	-0.562786	-0.605299	0.341277	1.17324	1.08181	-0.475239
72401	Slc43a1	2.26028	-0.0479305	4.23553	-0.323071	-0.1544	-0.0934019	-0.27078	0.368321	-0.183997	1.37903	0.256786	0.0524276	-0.177135	0.449974	-0.144622	0.991031	-0.147052
72469	Plcd3	0.603148	0.275477	-0.557907	-0.0140544	1.67863	0.330838	0.00124688	-0.270058	-0.189467	0.035704	0.212583	-0.921155	0.84044	0.0277926	-0.537077	-0.317635	-0.106571
72472	Slc16a10	1.02081	-0.527211	1.39353	-0.955495	-0.838106	0.0827503	0.548171	1.27481	-0.388882	0.80935	-0.704348	-0.883575	0.672822	-0.674169	1.32591	0.0970866	-0.685189
72535	Aldh1b1	-0.586873	1.28851	0.0414895	-0.132212	-0.242644	0.517466	-0.456066	2.7328	-0.437464	-0.102447	1.40111	0.140361	-0.0578131	0.109763	5.78789	0.0923077	0.948307
72727	B3gat3	-0.0970309	-0.101779	-0.15068	0.80369	-0.15068	-0.154185	0.00814757	0.299177	-0.0769134	0.0758766	-0.0229656	0.286414	0.244858	0.0736568	-0.159509	0.18127	-0.547222
73166	Tm7sf2	0.595956	0.285369	-0.770911	0.523731	0.279124	-0.643103	0.482122	3.55438	-0.287293	-0.293173	0.440671	-0.787692	-0.376848	-0.533241	0.914666	-1.25392	-0.11756
73251	Setd7	-0.0628204	0.303438	-1.2398	1.07439	0.156118	-0.278213	-1.99643	-2.68984	0.0447043	2.27951	0.440674	1.43519	0.395793	-0.625723	-1.13329	-0.964346	-3.18864
73373	Phospho2	-0.174008	0.0881008	-0.152459	-0.0683185	-0.45106	0.178004	0.0968694	0.220756	-0.316299	0.360749	-0.176325	0.124393	-0.216458	-0.290815	0.086809	0.029355	3.81231
73458	1700055N04Rik	-0.0428847	-0.0868247	0.561168	-0.0895446	0.294091	0.193334	0.0673692	0.0891674	-0.112512	0.0203532	-0.0966614	-0.0510118	0.0877276	0.700975	0.0361416	0.0340412	0.321819
73724	Mcee	1.00808	0.379317	-0.494704	-0.541537	-1.55363	1.92622	1.65637	1.34457	0.0139286	1.09511	0.328262	0.171172	-0.602205	0.485917	-0.229533	-0.978593	-1.58367
73988	4930438A08Rik	-0.0410343	-0.0190001	2.17087	-0.0240149	0.034137	0.0585913	0.0293738	0.0250477	-0.0629672	0.0214989	-0.0825405	-0.0092321	0.0344108	0.0733297	0.0942247	0.053477	0.142107
74055	Plce1	0.354933	-0.0366466	-1.49386	0.0629875	0.84804	0.785366	-0.624608	-0.368467	0.864657	-0.317088	0.535467	0.522186	-1.05989	-0.639174	0.540646	-0.228703	-0.311947
74080	Nmnat3	0.371651	0.260704	0.686551	-0.658183	-0.476478	1.19503	0.594768	-0.267431	-0.707595	0.72673	-0.454428	-0.196498	-0.067028	0.544775	0.0336887	-0.20558	1.1547
74087	Slc7a13	-0.00764285	0.988968	0.0127545	0.264783	0.0213634	0.135879	7.92846	0.168301	-0.0460919	0.291542	-0.0393598	-0.0279079	0.0080531	0.0704489	0.033473	-0.0275294	0.0806812
74091	Npl	1.40093	-0.778519	0.460271	-0.12742	0.267162	-0.601152	3.24181	-0.645196	-0.665502	-0.187621	1.23198	-0.967479	3.02729	-0.641501	1.30677	0.237821	1.32224
74129	Dmgdh	-0.0660993	-0.051736	0.0773605	-0.062441	-0.0201342	0.48541	3.94634	6.02907	0.547741	0.176894	-0.177295	-0.0499328	0.714876	0.103357	-0.0297946	0.0714085	0.0474789
74147	Ehhadh	2.60224	1.26342	-1.03429	-0.930182	-0.913233	-0.0689309	6.16267	5.14389	-0.0732851	0.133213	-0.293324	-0.449072	0.776304	0.994426	3.95136	-1.00724	-1.33818
74156	Acot12	-0.0970228	0.157154	0.217746	-0.0899328	-0.0426669	0.00435067	5.14052	4.49943	-0.0046859	-0.0835248	-0.12751	-0.0270208	-0.0313278	0.0938218	2.61342	-0.0764992	1.44653
74167	Nudt9	0.105137	0.13506	0.154716	0.00762507	-0.708054	0.174042	0.16436	-0.0342127	-0.122157	0.782086	-0.032515	-0.356558	0.225277	-1.15104	-0.340604	-0.411721	1.43921
74185	Gbe1	0.701667	0.451196	0.220461	-0.707726	-0.559534	0.702834	0.508386	1.4512	-0.153085	0.974538	0.128116	-0.0767056	-0.214386	-0.735933	-0.798146	-0.689118	-1.12995
74205	Acsl3	-0.114018	-0.0889403	-0.885396	1.48524	1.83857	-0.824955	-0.0731896	0.0984684	-0.277613	0.575876	-0.0039836	0.71772	0.583004	-0.0843083	0.048827	-0.650786	0.0757786
74241	Chpf	-0.060578	0.260088	-0.481143	0.875434	-0.080975	0.136157	-0.272276	-0.336693	0.336518	-0.407267	1.0568	1.90933	1.01336	0.351417	-0.385006	-0.373354	1.0657
74246	Gale	0.783424	-0.0132736	0.000318391	0.0803564	0.0640475	-0.41366	-0.0598484	1.14171	-0.191439	-0.176991	-0.0064117	1.19	1.75652	1.46631	3.04969	-0.332641	-0.0618535
74338	Slc6a19	-0.176575	-0.162947	0.289545	0.00602086	-0.113973	0.133066	5.52646	0.154611	-0.239747	0.000170832	-0.149436	-0.199683	0.848808	0.133031	6.30811	0.489572	-0.0175485
74340	Ahcyl2	0.506106	0.188719	-0.545638	0.450687	0.0873409	-0.664584	1.09369	-0.25594	0.26408	-0.583084	-0.125448	-0.0280647	-0.0232266	-0.78383	1.23844	-0.270464	0.219851
74409	Hyal6	-0.0833054	0.00336709	0.0600974	-0.0521633	0.0355642	0.106247	-0.00284445	0.00450205	-0.00695362	-0.00124663	-0.156018	-0.0345551	0.0188434	0.117159	0.0366994	0.11058	3.38249
74414	Polr3c	0.12844	-0.238399	0.270188	-0.617562	-1.01405	-0.416857	0.221908	-0.00973816	-0.36545	0.307329	0.205455	-0.242363	0.405528	-0.360803	1.13384	0.306515	0.839931
74419	Tktl2	-0.0830259	-0.0668671	0.0578666	-0.0469039	0.0706322	0.0856651	-0.039711	0.283216	-0.0767035	0.119214	-0.0320785	-0.0312042	0.0139474	0.168526	0.0873058	0.030506	3.14661
74441	Slco6c1	-0.0318217	-0.0231835	0.0956131	-0.0240149	0.0333991	0.137972	0.00608121	0.0442303	-0.0243237	0.00254723	5.89613e-06	-0.0174591	0.0209106	0.212868	0.0415786	0.00413249	5.94268
74442	Sgms2	-0.148613	-1.4546	0.653605	-1.14753	-1.6214	-1.58498	1.19484	0.819532	-0.909779	-1.44045	0.526671	0.208221	0.0226949	-0.502442	0.651891	-1.57954	1.58623
74450	Pank2	0.688204	0.325654	0.464421	0.388547	0.328102	-0.363461	-0.098526	-0.276333	0.363921	-0.211892	0.804699	-0.511772	-0.426163	-0.465882	0.19659	-0.0680135	0.239199
74451	Pgs1	0.116564	0.442145	-0.0693369	0.750552	0.0832466	-0.625168	-0.200201	-0.920993	1.02016	-0.0440477	0.215563	-0.764311	0.508296	-0.332968	0.0686643	0.181054	1.51257
74468	Hyal5	-0.0647058	-0.0625195	0.103591	-0.0321306	-0.00228648	0.188304	0.00175828	0.0191223	-0.0533253	0.0684963	-0.0641313	-0.010727	0.043273	0.0381054	0.0167747	0.00664784	5.81199
74519	Cyp2j9	0.752268	-0.157963	-0.220337	1.98109	0.0727598	-0.102158	0.699678	0.348666	0.133808	-0.143008	0.184788	-0.0762449	-0.175851	-0.0638078	0.132239	-0.138195	-0.130014
74551	Pck2	0.11767	0.0450937	1.38323	-0.186339	-0.544782	-0.534959	-0.275245	-0.800094	-0.046261	-0.687208	0.878034	0.414413	-0.332703	1.23873	0.13126	0.523997	-0.891548
74596	Cds1	0.111408	-1.6538	-1.71388	1.73365	2.77754	-1.50821	0.784851	-2.04325	0.528163	-1.82169	-0.655257	-0.989561	1.0569	1.45966	3.20752	-1.9169	2.3714
74729	Setmar	-0.0448558	0.0306038	-0.360909	0.299635	0.477918	0.0640862	0.403369	-0.0199234	-0.231722	0.626939	0.182426	0.699065	-0.119568	-0.26261	-0.125249	-0.207354	-0.1031
74754	Dhcr24	-1.58957	0.494857	-1.11564	0.693214	0.905703	-2.22778	1.78221	3.0258	-0.0208898	-2.04861	0.802499	-1.79592	0.887098	-1.68219	1.30225	-1.08522	-0.320605
74769	Pik3cb	1.36081	-0.051789	0.52259	0.185401	-0.0828975	-0.310717	0.27018	-0.223328	0.66545	-0.184384	-0.27723	-0.72926	2.71415	0.0108638	-0.0248026	0.0999698	-0.444972
75320	Etnk1	0.0150675	0.596987	-0.644547	1.21442	0.556377	-1.277	0.496061	-0.435748	0.0181572	-1.46335	0.0308793	0.741686	-1.12424	0.104787	0.0227432	0.335216	-0.664056
75410	Wbp7	0.0113315	0.237492	0.105164	-0.197774	0.0841262	-0.586143	-0.599986	-0.930654	0.362447	-0.875421	0.525018	0.291246	-0.160102	-0.131888	0.0857394	-0.0958445	0.680063
75454	Phpt1	0.430605	0.593375	-1.97736	0.119432	-0.211547	0.799694	-0.0511289	-1.35388	-0.402433	1.28606	1.03046	0.716887	-1.70719	-0.712986	-1.58335	-1.71474	1.45317
75456	Prps1l1	-0.0367084	0.0257033	0.150454	0.0840451	-0.0311742	0.0207266	0.0181591	0.0084945	-0.0305474	0.164624	-0.0651285	0.041335	0.0041436	0.0259031	0.0213793	-0.0151079	6.40684
75475	Oplah	0.527998	0.292628	-1.77666	-0.719276	-0.340112	0.209294	1.85717	1.81584	0.0287604	0.503523	0.0859384	-0.900129	-1.10951	0.105004	-1.04694	-1.52349	1.97566
75512	Gpx6	1.70999	-0.0605719	0.0798692	0.597115	0.0528027	0.201204	4.70866	0.03018	-0.0494193	0.0438967	-0.0202914	-0.00448025	-0.00272264	0.0452505	0.079369	-0.0597819	3.8328
75533	Nme5	0.22188	-0.356099	-0.721059	0.350441	-0.0611405	-0.00704927	0.163461	-0.334831	1.3471	-0.266657	0.852384	0.744736	0.331106	-0.525748	-0.710473	-0.684725	4.75222
75540	Fpgt	-0.088755	0.857861	-1.07524	0.304262	0.318487	-0.276072	0.0540913	0.152612	0.00640032	-0.402542	0.164225	0.683981	-0.403647	-0.119773	0.466256	-0.190569	-1.00638
75572	Acyp2	0.787632	1.01043	-1.66828	0.803152	0.13435	2.60864	1.1941	-1.59609	0.0580517	3.33736	0.0612004	-0.0302431	-2.0743	-2.03203	-1.81085	-1.8054	0.0450886
75612	Gns	0.455924	0.192099	-1.41996	-0.987793	0.436569	-0.290745	0.569096	-0.126482	0.229811	-1.39372	0.317007	0.22562	2.19061	-0.790079	-0.462194	0.121542	-2.01847
75678	Ippk	-0.228773	0.588077	-0.0881319	0	-0.339168	-0.315785	0.00859437	-0.210292	-0.0123719	-0.239497	0.374994	0.304012	1.17251	0.0770957	0.16206	-0.415367	-0.470544
75735	Pank1	-0.143196	1.72912	-0.940975	-0.272458	0.21464	1.90159	4.02467	3.63569	-0.535988	-0.227155	2.16129	-0.980757	-1.65528	0.660103	0.231223	-0.732179	0.65768
75750	Slc10a6	0.511087	0.368299	-0.347316	-0.0705846	-0.320518	0.58367	-0.250027	-0.418637	3.12307	0.548115	0.350547	-0.377973	0.109121	-0.349397	0.0897348	-0.247774	-0.313286
75986	Agmat	-0.061138	0.61361	0.0843743	-0.143274	-0.0589132	0.082861	0.0371843	5.58446	0.281504	-0.0272637	-0.202713	-0.0551609	-0.0146628	-0.0186032	2.35124	-0.0150836	0.222465
76025	Cant1	0.381372	-0.0874188	-0.502222	-0.13529	-0.513306	-0.314442	0.0657943	-0.18817	-0.0138573	-0.549908	0.165988	-0.0622606	0.378955	0.0785661	1.46752	-0.174119	0.597367
76051	Ganc	0.318879	0.105282	0.0731358	-0.579248	-0.386551	-0.0657788	0.373206	0.372558	-0.133642	0.602079	-0.103284	0.165658	-0.0745594	-0.169476	0.0540105	0.41263	-0.463366
76238	Grhpr	0.652495	2.01017	-2.13486	-1.03702	-1.75238	0.343593	2.72113	3.00399	-1.74202	0.37175	0.817417	-0.866157	0.103702	0.382244	-0.997626	-1.64471	-1.63465
76257	Slc38a3	-0.129215	-0.317548	-0.312487	0.901474	1.95143	1.37674	0.802547	3.5831	0.158803	1.10862	0.568263	-0.190053	-0.094466	-0.177066	-0.153038	-0.301486	-0.204536
76263	Gstk1	0.842612	1.56343	-2.48087	-1.9325	-2.16357	1.46546	1.05394	1.99285	0.598109	0.459501	-0.37784	0	-2.18537	-0.168247	0.623591	-2.12077	-1.88541
76279	Cyp2d26	-0.0364159	0.101157	-0.0230917	-0.0850699	-0.02571	0.151841	6.48112	8.49914	1.11808	0.542901	-0.149034	-0.0575382	-0.0602773	0.0545112	6.64962	0.00725686	3.31284
76282	Gpt	2.68215	0.326138	-0.718477	-0.719536	-0.320615	0.951505	0.00153752	4.26252	0.692724	0.428672	0.61094	-0.808705	-1.38306	-0.0528427	3.71946	-1.03146	-0.983283
76507	Abp1	1.55598	-0.0770925	0.0201759	-0.113647	0.00129327	0.0103306	0.552864	-0.0348053	1.27745	0.124704	3.37658	-0.101071	5.55124	-0.0184975	7.41393	-0.0523143	-0.00630947
76654	Upp2	-0.094591	0.0187846	0.167633	0.123851	0.00136775	0.0730148	1.69346	5.86521	-0.0599335	-0.00712551	-0.0852247	-0.0409969	-0.0195026	0.152497	-0.00119769	0.0891199	0.0520788
76722	Ckmt2	-0.150353	-0.201561	0.859429	0.0925561	1.62269	8.92057	0.908242	-0.0909388	1.77624	8.56833	-0.175462	-0.11521	-0.0569767	0.226179	0.549128	-0.120985	2.83793
76768	Alpi	-0.0473954	-0.0694465	0.0694633	-0.019948	0.0889324	0.266294	0.0237262	0.0206423	-0.0835958	0.0535638	-0.0364138	-0.0233127	0.00583386	0.0633223	8.31868	0.141294	0.0920238
76893	Lass2	0.663796	1.10955	-0.181352	-1.11423	-1.46215	-1.1926	1.04163	1.77863	1.1023	-1.45475	0.424759	-0.0766437	0.444469	-0.436638	0.366482	-0.358341	-2.11481
76952	Nt5c2	-0.0861289	0.142073	0.538335	0.27463	-0.220122	-0.0126909	0.55762	-0.680742	-0.256762	-0.997319	-0.0252975	0.426479	0.10901	-0.205255	-0.800165	-0.173266	0.685799
76974	1190003J15Rik	0.589817	-0.226009	-0.734389	-0.516226	1.22016	-0.105411	0.295635	6.18268	1.09047	-0.251834	1.15138	-0.303659	0.201331	2.75124	2.14731	-0.534481	-0.600372
77042	Hyal4	-0.0448642	-0.0127655	-0.0166363	-0.0115993	-0.0126802	0.11166	0.0211066	-0.00123195	-0.0130659	0.0923368	0.0246284	-0.0529699	0.0302396	0.134069	0.0315433	-0.0668072	0.126457
77116	Mtmr2	0.166737	0.157835	-0.33186	-0.0541174	-0.459364	-0.62719	0.399627	-0.351193	0.531553	-0.146431	0.294771	-0.10998	0.246747	-0.135464	-0.059687	-0.142763	0.573747
77559	Agl	-0.159823	0.553848	0.185809	-0.0797446	-0.50726	1.7743	0.312491	0.445235	-0.917752	3.37826	0.0973458	-0.582884	0.711415	0.209905	-0.638663	-0.551911	-0.913292
77582	Mboat7	-0.201775	0.0109689	0.312613	1.49256	-0.598244	-0.356464	0.328991	0.265893	0.289959	-0.977754	0.342942	0.467781	0.197024	-0.960334	0.344379	-0.0815711	-1.13436
77626	Smpd4	-0.0210918	0.109054	0.690459	0.187485	-0.2258	-0.0530306	-0.00736295	-0.259161	-0.00278168	-0.163415	0.14321	-0.101222	-0.17011	-0.0713889	0.109293	0.00192854	1.03989
77683	Ehmt1	0.399328	0.190109	0.0946229	-0.122849	0.15452	-0.0458056	-0.345789	-0.230318	0.37464	-0.258139	1.05661	0.333132	0.0211541	0.121534	-0.161311	-0.221738	-1.72106
77697	Mmab	0.219951	0.341046	-0.24458	0.273317	-0.177809	0.766257	0.385563	0.741352	-0.183543	1.15166	0.304335	-0.0186371	-0.285023	-0.0802871	-0.0373926	-0.329174	-0.445419
77974	Rdh12	-0.0620687	-0.0455579	2.00508	-0.0556782	5.40264	0.0946923	-0.088883	-0.0574355	-0.0798681	0.00650926	-0.185747	0.0898882	0.544189	0.0131497	0.0373664	0.936839	0.0189621
78038	Mccc2	1.57204	0.655259	-1.53449	-0.788033	-1.19462	0.865038	1.81866	1.29982	-0.627024	0.688808	0.510643	0.0170673	-1.21143	0.230992	-0.356319	-1.24196	-0.289817
78070	Cpt1c	0.0372799	0.931573	-0.641086	3.93426	1.2733	-0.614054	-0.932732	-0.802286	-0.11065	-0.676423	1.40251	2.78275	0.475835	-0.104232	-0.363893	-0.726466	3.73806
78390	Pla2g4d	-0.0101054	-0.0574427	0.079172	-0.0646998	0.0761492	0.201846	-0.0123669	-0.0211066	-0.00664576	-0.0120608	-0.0495843	-0.0301165	3.08615	0.154788	0.0866205	-0.0355698	0.716718
78600	Pde6h	-0.316032	-0.138783	-0.0531603	-0.0900544	4.32557	0.434214	-0.0276933	0.0144528	-0.26156	0.224043	-0.243959	-0.122335	-0.00517815	0.0872863	0.186142	0.0831592	0.7123
78752	Csgalnact2	0.220447	0.142589	1.10771	-1.0753	0.496505	-0.156476	-0.402151	-1.22792	1.82444	1.1852	0.652568	0.372693	-0.304618	-1.13153	-1.75385	-0.194407	-2.22133
78754	Galntl2	1.15511	0.1478	-0.128306	-0.0988064	-0.00884266	1.50653	-0.172246	-0.294062	0.924035	0.562377	2.50011	-0.251779	0.0706201	-0.161916	-0.122107	-0.283072	-0.233744
78801	Ak7	1.21716	-0.115525	-0.0807827	0.380032	-0.0703205	0.116834	0.837307	-0.0624819	2.98822	-0.123084	2.38346	-0.0335673	1.28222	0.271721	-0.0406755	-0.172595	4.02252
78894	Aacs	2.3939	1.12056	-0.512959	0.491324	0.274531	-0.85074	2.35654	1.4358	-0.259983	-0.581708	0.810194	-0.184434	0.168994	-0.441425	0.428186	-0.748037	-0.18024
78914	Nadsyn1	-0.29981	-0.000584758	-0.0123263	-0.621848	-0.724457	-0.141057	1.71947	1.29799	-0.303347	-0.0122956	-0.00577327	0.151687	-0.247928	0.277636	3.04569	0.101352	0.679363
78920	Dlst	0.150211	0.548132	-0.078836	-0.296824	-0.987044	1.58402	1.15641	0.544105	-0.441399	0.969796	0.0596635	-0.649093	-0.559664	-0.334792	1.12973	-0.705741	-0.141179
78923	Chsy3	-0.196565	-0.0352571	0.10537	0.573043	0.0871927	0.160578	-0.0407884	0.300771	-0.0437673	-0.077898	-0.040815	0.0183366	0.973786	-0.0449399	0.014713	0.107807	-0.0314684
78925	Srd5a1	-0.105272	0.857286	-0.177341	-0.110835	-0.046779	-0.27578	1.3579	4.06941	-0.410323	-0.271819	1.59101	-0.341709	3.64497	-0.0509207	0.197553	-0.38233	-0.149194
78929	Polr3h	0.0536107	0.251286	0.0118279	0.352839	-0.140426	-0.300835	-0.0108534	-0.0997486	-0.530437	-0.0806842	-0.105793	0.0327255	0.250837	0.0744875	-0.389852	-0.245925	0.448308
79059	Nme3	0.50115	1.62162	0.449245	0.199759	-0.505841	-0.499064	0.52014	0.0431853	-0.164719	-0.93233	0.617738	1.28118	-0.680031	0.0190306	-0.256635	0.145299	-1.11958
79235	Lrat	-0.239436	-0.204253	0.0388808	-0.178168	2.99494	-0.097288	0.0562121	2.33004	3.10642	-0.187654	1.72513	-0.153756	-0.0610551	-0.0389946	2.13505	1.23631	0.0179648
79464	Lias	0.120466	0.330115	-0.0411079	-0.201469	-0.44221	0.252006	0.165946	0.17805	-0.489373	0.531848	-0.0269657	-0.31689	0.0112757	0.0133174	0.0105606	-0.279155	0.530282
80721	Slc19a3	-0.0100935	-0.0765524	-0.0156687	0.0908407	0.0344089	0.045324	1.72163	0.0299613	0.192322	-0.120251	0.0374349	-0.0397744	0.612667	-0.0138275	0.674903	-0.082627	-0.0481083
80879	Slc16a3	0.0220403	-0.1476	1.50927	-0.185153	0.324507	0.0410819	-0.161603	-0.00730163	-0.128149	4.19749	-0.00942916	-0.12112	3.34961	0.0477085	0.867211	0.177839	0.137415
80908	Abo	-0.000419474	0.00267683	0.0542583	-0.0291513	0.00191658	0.103205	0.00735567	0.00685307	0.00255914	0.0358704	-0.0509862	-0.012906	0.166399	3.62904	0.0546984	0.0174848	0.371819
80911	Acox3	1.37594	0.200393	0.173677	-0.169929	-0.268979	-0.134131	2.61195	0.258328	-0.0489886	-0.177122	-0.0359799	-0.313795	0.32326	0.0318689	0.441126	0.422266	0.378611
80914	Uck2	-0.460418	-0.104808	0.446109	-0.304798	0.072864	0.350424	-0.556542	-0.475211	-0.628779	-0.038211	0.490752	0.209291	-0.0816499	0.96611	0.303383	0.0118345	2.55807
80979	Slc26a5	-0.0605556	-0.0256992	0.100935	-0.0694956	-0.00744321	0.149948	-0.00555202	0.0701652	-0.0237959	0.02926	-0.0794326	-0.0244395	0.0705032	0.0392359	0.051662	0.0606581	0.0620653
81535	Sgpp1	0.541604	1.32294	-0.122947	-0.540273	0.339047	-0.697797	1.14922	0.573893	-0.4053	-0.561059	0.0789976	-0.071224	0.634496	1.22664	-0.290391	-0.290933	-0.380873
81600	Chia	-0.0277986	-0.0925151	0.019834	0.226299	-0.0157685	0.0245146	-0.0393519	-0.0426215	4.4527	0.0333435	-0.0587497	0.160572	-0.0445682	8.40389	0.253022	-0.051385	0.993135
83553	Tktl1	-0.0592013	-0.0400073	0.0488311	-0.0556657	0.0196658	0.187687	-0.0127023	-0.00369615	-0.0659055	-0.0337481	-0.0329254	0.0286737	0.0166567	0.053497	0.00569196	0.0883902	1.56811
83702	Akr1c6	0.0463754	1.08001	0.152305	0.0560898	0.00874682	0.438835	-0.0366391	9.04239	1.76928	0.54765	-0.0623162	-0.000412027	0.0165181	0.0880629	0.0691753	0.0323114	0.0184223
84095	Pi4k2a	-0.137386	0.877551	-1.14146	0.742862	-0.0691518	-0.422385	0.263215	0.772823	-0.109009	-1.06959	0.392765	0.868714	0.179436	-0.319138	-0.47341	-0.649524	0.0296808
84505	Setdb1	0.241004	0.106725	0.0532653	0.0778054	-0.182775	-0.406627	-0.0929679	-0.242325	0.0240553	-0.593685	0.786553	-0.147804	0.216853	0.241353	-0.117902	-0.182661	0.872266
85305	Kars	0.154859	0.15762	-0.437235	-0.423477	-0.609244	0.172222	-0.283771	-0.461902	-0.273383	0.777908	0.577164	0.173484	-0.623376	0.258908	0.238518	-0.419425	0.410202
93732	Acox2	-0.132986	-0.232874	-0.121008	-0.145698	-0.153112	0.101955	4.82152	5.80093	1.25617	-0.145727	0.522092	0.034959	1.22097	0.0580377	0.766816	-0.204228	-0.0777148
93747	Echs1	0.986953	0.972208	-0.843312	-0.618957	-1.191	1.14583	0.916586	1.12319	-0.0466682	0.526099	0.677073	-0.234198	-0.518728	-0.331156	0.364895	-0.927221	-0.791163
93898	Lass1	-0.0487163	0.0781952	0.0107089	1.82615	0.102039	0.0412914	-0.0396981	-0.0596449	-0.026305	1.56381	-0.0218097	0.0733792	-0.0371827	0.0552194	0.0623014	-0.0357312	0.101656
93961	B3galt5	-0.252995	-0.188507	0.109625	1.06902	0.412776	0.385162	1.23371	-0.0658524	-0.263082	0.568837	-0.115807	0.0489991	0.228187	0.98755	0.892365	-0.0357654	-0.0983394
94041	Allc	-0.104791	-0.0332663	0.0622567	-0.0395984	0.00419833	0.358159	0.0315902	0.0879272	-0.126962	0.0576579	-0.0879557	-0.0862215	0.0898168	0.0329543	-0.0111022	0.00491235	6.8667
94180	Acsbg1	1.55895	5.73205	-0.023162	4.29844	0.432794	-0.0346279	-0.102051	-0.0979879	-0.0881213	-0.0670732	6.43998	-0.183723	0.045599	0.156904	-0.0255337	0.0138575	4.91638
94181	Nans	0.819689	0.090043	0.495992	-0.68412	-0.71797	-0.625584	-0.543124	-0.0119711	-0.183253	0.0692281	0.131247	0.48304	0.416647	2.53543	0.980741	0.294184	-0.760627
94215	Ugt2a1	-0.0730896	-0.0346381	0.144616	-0.0441536	-0.0471146	0.0817881	-0.00207669	0.301588	-0.0918057	0.0548114	-0.0816221	-0.0573303	0.0593602	0.138767	0.0585608	0.137162	-0.00117834
94224	Srd5a2	2.12314	7.84461	0.00371849	-0.0240791	0.252991	0.253464	0.96577	0.360065	-0.0835651	-0.00983963	0.0717536	-0.0772866	-0.0309009	-0.0227256	0.0187781	-0.056415	0.0161824
94284	Ugt1a6a	1.47946	-0.00591372	0.586019	-1.25824	-1.58507	-0.715996	2.7634	3.08469	1.34159	-0.69118	1.81312	-1.99386	-0.469165	-1.02068	2.66246	-0.909399	1.26661
96979	Ptges2	0.22279	0.434704	-0.856798	0.218538	0.00887883	1.14314	1.11726	0.111526	-0.547737	0.872058	0.0901528	-0.666144	-0.655961	-0.436239	0.727526	-1.06875	-0.847902
97212	Hadha	0.00796926	0.264176	-0.421057	-0.985616	-1.98922	1.53629	0.133703	0.529416	-0.345699	0.572146	0.406518	-0.264686	-0.510507	-0.557157	0.383678	-0.486654	0.364969
97541	Qars	0.226415	0.352979	-0.129051	-0.920037	0.144953	-0.257167	0.125047	-0.333754	-0.568932	0.0655901	0.41629	0.196319	-0.199013	1.1341	0.717962	-0.20793	0.100766
98256	Kmo	0.41351	-0.178976	1.21604	-0.219263	-0.199594	0.0406552	4.62217	6.18418	0.309371	-0.0251481	-0.0854323	-0.0864106	-0.171	-0.0318857	0.160962	2.64707	-0.174016
98711	Rdh10	-0.238005	-0.179884	-0.54582	-0.447335	1.25992	-0.473554	1.27333	0.79274	0.337957	-0.664293	0.685487	-0.198481	0.676037	-0.0427677	0.78612	0.648174	-0.86284
99010	Lpcat4	-0.0570567	-0.189782	0.405338	1.11375	0.100361	0.235461	-0.073422	0.00339989	-0.0230079	-0.165818	-0.0464351	-0.0186523	-0.016506	0.0572611	0.864768	0.117774	1.20087
99035	Olah	1.46856	-0.0692795	0.147941	-0.030054	-0.0217005	0.137726	-0.0291155	0.389617	-0.0681034	0.102751	-0.0788293	-0.108663	0.198599	0.128185	-0.0191063	0.0601648	0.0780241
99586	Dpyd	0.727819	0.701826	-1.1729	-0.862855	-1.04077	0.0899798	2.10095	4.98305	-0.228466	-0.846194	0.429774	-0.151075	-1.27335	1.27231	3.49726	-1.10952	-1.13426
99712	Cept1	0.218974	-0.232225	0.180751	-0.0737014	-0.196925	-0.226173	0.0638336	0.60733	0.355522	0.162315	-0.146526	-0.135545	-0.183891	-0.0809558	0.711499	0.61749	-1.82199
110385	Pde4c	-0.0201111	-0.0180217	0.0323722	0	-0.0159424	0.000706351	0.0924681	0.0207447	-0.0397799	0.0126988	-0.0287645	-0.00147695	0.0148121	0.0107524	-0.00957764	0.0303428	-0.00957764
13099	Cyp2c40	-0.0203706	-0.0130714	0.00639107	-0.00136786	-0.0203706	-0.00648653	0	3.13858	-0.0203706	0.00639107	-0.0203706	0	0	0.00639107	0.613183	0.0375446	-0.0130714
14869	Gstp2	0.0248908	0	-0.359262	-0.0432933	-0.0196332	-0.00572565	0.114828	1.0172	0.0956818	0.26994	0.0786314	0.00145464	-0.676734	-0.781005	0.42743	-0.350444	-0.862899
208285	Cyp4f17	-0.00398937	-0.00398937	0.0117528	-0.00229243	-0.00398937	0	0.00787046	0.019415	-0.00398937	0.019415	-0.00838362	0.00395306	0.0117528	-0.00838362	-0.00398937	0.0602424	0.0197601
212996	Wbscr17	-0.028894	-0.0245927	0.0409491	-0.0142409	-0.026106	0.00272732	0	0.0158835	-0.0301672	0.0222586	-0.0331098	-0.0134086	0.0372529	0.0209003	-0.0162395	0.1042	0.0420302
213043	Aox3l1	-0.0243268	-0.0194396	0.0343069	-0.00581242	-0.0119931	0.00231737	9.64327e-17	0.00940294	-0.0243268	0.0186066	-0.0294957	0	0.0141314	0.0230362	-0.00488573	0.0116708	-0.00254222
225579	Slc27a6	-0.0159306	-0.0102411	0.0349036	-0.00633341	-0.00509035	0.00503138	0.0100051	0.0202243	-0.0159306	0.0202243	-0.0159306	0	0.025028	0.0100051	-0.00509035	0.0486919	0
226565	Fmo6	-0.0150479	-0.0353508	0	0.0714057	0.0793493	-0.0604962	0.0219569	0.164739	-0.0353508	0.0109534	-0.0604962	-0.0309969	0	-0.096742	0.0394939	0.0598786	-0.0309969
226601	Gm4846	-0.0355047	-0.0275657	0.0283679	0.00353233	-0.025028	0.069853	0.0372272	0.0191163	-0.0435914	0.00475116	-0.0462403	-0.0252581	0	0	0.0119931	-0.00239521	-0.0303512
230718	Nt5c1a	-0.00583607	-0.000483355	0.0262437	0.00144685	-0.00583607	0.0052817	0.0109712	0.016122	-0.00583607	0.0262437	-0.00583607	0	0.0212123	-0.000483355	-0.000483355	0.0312174	-0.000483355
231903	Prhoxnb	-0.0162602	-0.0107722	0.0216957	-0.00644213	-0.00535272	0.00576506	0	0.165649	-0.0162602	0.0166053	-0.0162602	0.000483355	0.0109833	0.00576506	-0.00535272	0.026727	0
233781	Xylt1	0.0446607	-0.0107641	0.0670388	-0.00551184	-0.0147455	0.0176772	0.00734756	0.0382179	-0.00714637	0.0349603	-0.0184274	-0.00747401	0.0283709	-0.00355848	-0.00714637	0.073343	0
233801	Acsm4	-0.0237689	-0.019415	0.0228629	-0.0093442	-0.019415	0.00412308	0.00378098	0.0189147	-0.0237689	0.0228629	-0.0277986	-0.0115446	0.0152638	0.00378098	-0.0115446	0.0370399	0
235033	Rdh8	-0.0201365	-0.0157422	0.00384798	0.00318964	0.0117853	0	0	0.00766217	-0.0201365	0.0114432	-0.0201365	-0.00388238	0.0155307	0	-0.00779978	0.0301974	-0.00779978
238011	Enpp7	-0.022906	-0.022906	0.0175694	-0.0178026	-0.0183102	0	0.00906867	0.0262821	-0.022906	0.0175694	-0.0326753	-0.0183102	0.0300163	0.0133398	2.13717	0.0175694	-0.00926208
239017	Ogdhl	-0.0147233	-0.0147233	0.0796836	-0.00907494	-0.00729924	0.0130714	0.0130714	0.0130714	-0.0147233	0.0130714	-0.0147233	-0.00729924	0.00658488	0.0130714	-0.00729924	0.0257609	0
239134	Gucy1b2	-0.0129429	-0.0129429	0.159	-0.00640269	-0.0129429	0.00794243	0.00398937	0.0195902	-0.0129429	0.0234044	-0.0170916	-0.00439425	0.255353	0.0312729	-0.00883341	0.0642318	0
240752	Pik3c2b	-0.0159306	-0.0213734	0.00850394	-0.0192842	0.00503138	0.00168361	-0.00524554	0.0186112	-0.0267221	0.011949	-0.0474305	-0.0157715	0.0426178	0	0.00669563	0.0200779	-0.0143427
240894	Fmo9	-0.0126895	-0.00841831	0.0250341	-0.0050825	-0.0126895	0.00862989	0.00414874	0.021081	-0.0126895	0.0207199	-0.0173973	0	0.0126974	0	-0.00418876	0.0483645	-0.00418876
241159	Neu4	-0.00977448	-0.00955486	0.0304784	-0.00366677	-0.0121976	0.00724196	0.00724196	0.0191183	-0.0173084	0.0191183	-0.0146344	-0.00236908	0.0213734	0.00976938	-0.00475116	0.0372333	0
241391	Galnt5	-0.00959182	-0.00476943	0.0184369	-0.00290842	-0.00959182	0.0271734	0.009248	0.168065	-0.0160579	0.0199052	-0.0113067	-0.00322064	0.0345796	0.13038	-0.00802577	0.211572	0
241452	Dhrs9	-0.0142546	-0.0094509	0.0370443	-0.00575107	-0.014694	0	0.000424738	0.0191204	-0.0195563	0.014213	0.117005	-0.0142546	0.657161	-0.00427038	-0.0094509	0.0231679	0.000424738
242202	Pde5a	-0.00971711	0.0830287	0.0249628	-0.0131007	-0.0120733	0.0771222	0.075194	0.0137752	-0.000208946	0.0204027	-0.00251401	-0.00483138	0.00683942	-0.00483138	-0.00483138	0.0570771	0
242546	Cyp2j12	-0.03125	-0.0187761	0.106838	0	-0.0204006	0.0217066	0.0133796	0.106838	-0.0487007	0.0663548	-0.0389666	-0.0250368	0.0750421	0.0272111	-0.00836213	0.142843	-0.00533842
243881	Cyp2b23	-0.0123555	-0.00640249	0.017644	-0.00562681	-0.0123555	0	0.00630947	0.0120137	-0.0123555	0.017644	-0.0183913	0	0.0120137	0.00630947	-0.00640249	0.00630947	0
245650	Gucy2f	-0.0194682	-0.0160191	0.0440434	-0.0048401	-0.00976611	0.00602816	0.00275045	0.0149164	-0.0128814	0.0267507	-0.000276005	-0.0128814	0.0238875	0.0207423	0	0.0267507	0
266645	Acmsd	-0.026267	-0.0434508	0.382753	-0.0110587	-0.0161563	0.027834	1.52527	0.100548	-0.0469076	0.011183	-0.0211822	-0.0244656	0.0352085	0.0292925	-0.0111879	0.305047	0
270049	Galntl6	-0.0393815	-0.0300005	0.159524	0	-0.0328993	0.0435558	0.00763116	0.163608	-0.0594762	0.175714	-0.0569071	-0.0319749	0.0192754	0.0485528	-0.0111543	0.161359	-0.00931388
331487	Uprt	-0.0150955	-0.0100051	0.0295434	-0.00542875	-0.00497375	0.0102192	0.00491744	0.019774	-0.0150955	0.019774	-0.0150955	0	0.019774	0.00977982	-0.00497375	0.0295434	0
380660	Acss3	0.0177706	-0.0532827	0.0797665	-0.0368485	-0.0807606	0.0532053	-0.00429478	0.111386	-0.0806462	0.0493232	-0.0742895	-0.069248	0.0634186	0.0502547	0	0.142436	-0.0275415
434203	Slc28a1	-0.0225884	-0.0193308	0.0648859	-0.0237459	-0.0193308	0.00644241	0	0.0246825	-0.0261702	0.0276052	-0.0294797	-0.012888	0.0125166	0.00309308	0.907931	0.0452492	-0.00941365
435802	Cyp4a30b-ps	-0.0514147	-0.049795	0.371631	-0.0328371	-0.0665756	0.0604585	0	0.177661	-0.0665756	0.0447866	-0.0632279	-0.0432312	0.0088211	0.11352	-0.024115	0.098532	0.00156974
435818	Slc2a7	-0.00971617	-0.00971617	0.0411209	-0.0041238	-0.00971617	0.0117953	-0.0196547	0.0188036	-0.0121247	0.016343	-0.0245976	0	0.016343	0.0115875	0.464044	0.0366305	-0.00021357
436059	Ces2h	-0.00312443	-0.0147769	0.0415342	-0.00457858	-0.0028632	0.0389329	0.0142906	0.0227431	-0.00891161	0.0283691	-0.00891161	0	0.0227431	0.0572779	-9.64327e-17	0.0673913	-9.64327e-17
545291	Hpse2	-0.0126895	-0.0126895	0.0328339	-0.0050825	-0.00418876	0.00862989	0.0847665	0.0167271	-0.0126895	0.0250341	-0.0173973	0	0.0167271	0.00825823	-0.00418876	0.0366818	0
69888	Cyp2c66	-0.0595635	-0.0582073	0.245584	-0.0364661	-0.0651562	0.0893954	-0.00248323	0.0235717	-0.0650311	0.0596575	-0.0651562	-0.0553852	0	0.0359365	2.63912	0.251717	0
69983	Sis	-0.0218366	-0.0200156	0.0323649	-0.0136204	-0.0200156	0.0138179	0	0.022442	-0.0312271	0.0191337	-0.0312271	-0.00731796	0.0156478	0.0156478	3.19159	0.0406319	-0.0108619
70325	Pigw	-0.0189117	-0.0199604	0.231156	-0.00934773	-0.026403	0.0501384	0.0141699	0.0689737	-0.0308823	0.0584247	-0.0188165	-0.00930634	0.0229914	0.0326533	-0.00828304	0.123157	0
72962	Tymp	-0.0382483	0.00919176	-0.10158	0.0184404	-0.0769194	-0.0333527	0.20246	0.938556	0.122404	-0.0696419	0.0758901	-0.0696419	-0.0171372	-0.0554428	0.381484	0	0.724696
