# Supplementary material for: A Computational Approach to Estimate Interorgan Metabolic Transport in a Mammal
Source: PLoS One. 2014 Jun 27;9(6):e100963. doi: 10.1371/journal.pone.0100963 (PMC4074118; doi:10.1371/journal.pone.0100963)
Supplement: Table S4 — Scores for predefined sub-networks in 17 organs. Column 1 and 2 list the predefined sub-networks and their functional descriptions. Column 3 shows kegg pathways that each sub-network belongs to. Column 4 and 5 list involved reactions (indicated by KEGG ID) and enzymes for each sub-network. The remaining 17 columns are the calculated scores for each sub-network in 17 organs. (XLSM) [file pone.0100963.s011.xls]

## Sheet: Stable3_predefine
Predefined sub-network	Description	KEGG Pathway	KEGG Reaction	Genes involved	Mouse adipose tissue	Mouse adrenal gland	Mouse bone marrow	Mouse brain	Mouse eye	Mouse heart	Mouse kidney	Mouse liver	Mouse lung	Mouse muscle	Mouse ovary	Mouse pituitary gland	Mouse placenta	Mouse salivary gland	Mouse small intestine	Mouse spleen	Mouse testis
GABA=>Succinate	GABA degradation	Alanine, Aspartate and Glutamate metabolism	R01648, R00713	Abat, Aldh5a1	0.149625	0.638397	-2.03759	2.47467	0.404978	0.148281	2.81294	2.96432	-1.5018	-1.16306	0.313298	0.269316	-1.64593	-0.912264	0.245574	-1.60827	-1.13648
Proline=>Glutamate	Proline degradation	Arginine and Proline metabolism	R01253, R00707	Prodh, Aldh4a1	1.73139	0.643535	-0.822559	-0.33117	-0.609326	1.3368	4.98553	4.3329	-0.45267	0.953838	0.139585	-0.237256	0.0816981	-0.672987	1.47558	-1.3585	-1.39835
NH3+Ornithine=>Citrulline	Citrulline synthesis	Arginine and Proline metabolism	R00149, R01398	Cps1, Otc	-0.0852326	0.561463	0.0967336	0.0450802	-0.0477328	0.063331	0.0132438	10.3587	1.74004	0.300391	-0.0954741	-0.0393114	0.208507	0.0611538	7.96169	0.0758985	0.0416493
Glutamate=>Proline	Proline synthesis	Arginine and Proline metabolism	R00239, R03313, R01251	Aldh18a1, (Pycr1, Pycr2, Pycrl)	0.254123	0.176703	1.05883	-0.0843923	-0.252066	-0.0742709	-0.645829	-0.720553	-0.400208	-0.0112294	2.44163	4.32859	1.66852	6.33426	3.38184	0.661085	-0.794978
Arginine+Glycine=>Creatine	Creatine synthesis	Arginine and Proline metabolism	R00565, R01883	Gamt, Gatm	1.33563	2.30281	0.402741	2.42865	-1.50559	-1.35234	4.52362	3.49812	-1.14744	0.421298	2.72746	-0.690553	3.04891	-1.19178	-1.0681	0.721812	3.09187
Citrulline+Aspartate=>Arginine+Fumarate	Arginine synthesis	Arginine and Proline metabolism; Alanine, Aspartate and Glutamate metabolism	R01954, R01086	Ass1, Asl	0.35079	0.988628	-0.150983	-0.158739	-0.322427	-1.8934	6.87476	7.7624	-0.0600498	-1.65997	0.143986	0.947678	1.93916	-0.0608564	-0.763565	-0.481077	0.932121
Glucose-1P=>Ascorbate	Ascorbate (Vitamin C) synthesis	Ascorbate and aldarate metabolism	R03184, R00647	Gulo, Rgn	-0.0947375	1.33395	-0.0387625	-0.0913856	0.8114	0.0441633	-0.0222811	7.14793	0.63756	-0.0388211	0.974013	1.64516	2.30188	0.0127277	-0.0241388	-0.0494685	-0.0113345
Citrate=>Succinate=>Malate=>Oxaloacetate=>Citrate	TCA cycle	Citrate cycle (TCA cycle)	R00351, R01325, R01900, R01899, R00268, R00709, R00621, R03316, R02570, R07618, R00432, R00405, R02164, R01082, R00342		2.59419	4.04538	-1.30556	1.13943	-1.11145	9.22587	5.70675	3.89768	-0.741675	6.59007	2.82193	-0.882574	-0.328132	-0.232702	4.97521	-2.14279	0.268554
Cysteine=>Taurine	Taurine synthesis	Cysteine and methionine metabolism; Taurine and hypotaurine metabolism	R00893, R02434, R01682	Cdo1, Csad	4.7565	2.4953	-2.31385	4.52283	3.42836	-1.33729	3.27835	5.62808	1.76505	0.0410829	2.44097	-1.08572	0.177284	1.89811	-0.868005	-1.85907	-1.92238
Citrate=>Fatty Acids	Fatty acid synthesis	Fatty acid biosynthesis	R00352, R04386, R01624, R01626, R04355, R04533, R04428, R04430	Acly, (Acaca, Acacb), Fasn	8.56893	7.90135	-3.60671	0.645246	-0.467979	-0.94069	0.504471	3.00293	3.24458	0.571563	6.88421	-0.551881	-2.99981	0.420777	-1.46439	-2.94249	-0.898221
Fatty Acids=>Acetyl-coA	Fatty acid oxidation	Fatty acid metabolism	R01280, R01923, R01279, R04738, R04737, R03991, R00238	(Acsl1, Acsl3, Acsl4, Acsl5, Acsl6, Acsbg1, Acsbg2), (Cpt1a, Cpt1b, Cpt1c, Cpt2), (Acox1, Acox3, Acadm, Acads, Acadsb, Acadl, Acadvl), (Ehhadh, Echs1, Hadha), (Hadh, Ehhadh, Hadha), (Acaa1a, Acaa1b, Acaa2, Hadhb)	5.30775	4.55588	-0.479462	2.50197	1.1108	6.95092	9.06612	9.52004	1.18557	4.65242	2.23963	1.69305	1.08378	0.67675	5.66245	-0.328541	3.40584
Glutamate+Cysteine+Glycine=>Glutathione	Glutathione synthesis	Glutathione metabolism	R00894, R00497	Gclm, Gclc, Gss	-0.125987	0.975617	1.12883	-0.268105	0.805139	-0.460007	5.01882	3.21432	1.738	-0.409295	0.544087	0.137736	0.293892	-0.3696	2.39591	-0.294962	-0.129423
Choline=>Lecithin	Lecithin synthesis	Glycerophospholipid metabolism	R01021, R01890, R01321	(Chka, Chkb), (Pcyt1a, Pcyt1b), (Chpt1, Cept1)	0.624729	1.1167	0.907115	1.36667	0.0475302	0.959939	1.1681	0.663074	0.90192	0.410765	0.598474	0.662922	0.0301721	1.19334	1.57149	0.328027	0.762312
Serine=>2P-Glycerate	Serine degradation	Glycine, Serine and Threonine metabolism	R00588, R01392, R01514	Agxt, Grhpr, Glyctk	0.373494	1.07324	-1.10247	-0.683979	-1.06668	0.519888	4.09607	7.88209	-0.725295	0.174522	0.290393	-0.575723	0.132185	0.28753	-0.264887	-0.789487	-0.137473
Glycine=>NH3	Glycine degradation	Glycine, Serine and Threonine metabolism	R03425, R04125	Gldc, Amt	0.948946	-0.0920133	-0.210262	1.66491	2.10023	-0.112241	3.96115	4.40027	-0.0151914	-0.16884	-0.266643	0.135976	0.558069	-0.0657253	-0.0752618	-0.230821	1.28342
Choline=>Betaine	Betaine synthesis	Glycine, Serine and Threonine metabolism	R01025, R02565	Chdh, Aldh7a1	1.16632	-0.178483	-1.01516	-0.901964	-1.4559	-1.28622	2.65686	2.66645	-0.852001	-0.795495	0.955267	-0.382213	1.42862	1.33145	0.410783	-2.00029	0.415621
Betaine=>Sarcosine	Sarcosine synthesis	Glycine, Serine and Threonine metabolism	R02821, R01565	Bhmt, Dmgdh	-0.459582	0.799898	-0.349411	-0.265359	-0.331159	0.36727	3.00961	10.0283	1.62074	0.403302	1.39341	-0.367495	0.179196	-0.235334	-0.0185939	-0.265049	3.35302
3P-Glycerate=>Serine	Serine synthesis	Glycine, Serine and Threonine metabolism	R01513, R04173, R00582	Phgdh, Psat1, Psph	3.41187	0.960113	0.0701132	1.78019	0.878846	-2.55654	0.164344	-2.79259	-2.24522	-1.43781	1.13404	-0.696493	0.944077	2.60563	-1.62699	0.408732	0.505065
Serine+homocysteine=>Cysteine+alpha-Ketobutyrate	Cysteine synthesis	Glycine, Serine and Threonine metabolism; Cysteine and methionine metabolism	R01290, R01001	Cbs, Cth	0.886584	0.635106	-0.975625	0.149284	0.0267669	-0.340251	6.12269	8.10993	0.705941	-0.223286	2.74262	-0.779048	-0.343719	0.60259	2.7835	-0.88664	-0.559253
Glucose=>Pyruvate	Glycolysis	Glycolysis / Gluconeogenesis	R01786, R02740, R04779, R01070, R01061, R01512, R01518, R00658, R00200	(Hk1, Hk2, Hk3, Hkdc1, Gck), Gpi1, (Pfkl, Pfkm, Pfkp), (Aldoa, Aldob, Aldoc), (Gapdh, Gapdhs), (Pgk1, Pgk2, Bpgm), (Pgam1, Pgam2), (Eno1, Eno2, Eno3), (Pkm2, Pklr)	0.973573	1.4568	3.2203	6.08083	4.87796	7.50715	5.00032	4.50035	0.180515	10.777	0.782976	2.90206	1.37202	-0.0578749	4.98474	0.556505	9.97855
Pyruvate=>Acetyl-coA	Pyruvate degradation	Glycolysis / Gluconeogenesis; Pyruvate metabolism; Citrate cycle (TCA cycle)	R00014, R03270, R02569, R07618	(Pdha1, Pdha2, Pdhb), Dlat, Dld	1.53028	1.57377	-0.56938	0.628468	-0.41315	5.06479	2.76009	0.528473	-0.785441	3.97341	0.195333	-0.425705	-0.341762	-0.203831	0.742405	-1.06185	7.02392
Histidine=>Glutamate	Histidine degradation	Histidine metabolism	R01168, R02914, R02288, R02287	Hal, Uroc1, Amdhd1, Ftcd	0.19088	-0.262191	0.246849	-0.137374	-0.0374628	0.34824	1.45071	11.4065	0.705898	-0.00544998	-0.245853	-0.0556309	0.487951	0.182689	-0.0830521	0.181333	0.0720722
Histamine=>Methylimidazoleacetic acid	Histamine degradation	Histidine metabolism	R02155, R04674, R04996	Hnmt, (Maoa, Maob), (Aldh3a1, Aldh1a3, Aldh3b2, Aldh3b1, 1700055N04Rik)	2.48687	1.50135	-0.277578	0.684287	2.60529	1.05744	0.900497	2.53166	2.11212	0.0228456	1.25093	0.511143	2.15575	0.293062	3.05473	-1.28515	-0.401732
Lysine=>Acetyl-coA+Glutamate	Lysine degradation	Lysine degradation	R00716, R02313, R03102, R03103, R01939, R01940, R02571, R02488, R03026, R01975, R00238	Aass, Aldh7a1, Aadat, (Ogdh, Ogdhl), Dlst, Gcdh, (Ehhadh, Echs1, Hadha), (Hadh, Ehhadh), (Acat1, Acat2)	2.83629	1.65968	-2.02473	-0.433189	-1.3463	2.25332	13.2215	11.779	0.639907	0.781033	1.00664	-0.620489	0.639881	4.33353	2.04031	-2.25792	-0.896138
Lysine + Methionine=>Carnitine	Carnitine synthesis	Lysine degradation	R03283, R02397	Aldh9a1, Bbox1	1.71395	0.940556	0.219301	0.0414781	-0.204216	0.387701	2.08136	4.61852	1.34115	-0.0899797	1.45461	0.575553	0.552275	0.910228	4.67215	0.0272631	0.838573
Niacin=>NAD+	NAD+ synthesis from Niacin	Nicotinate and nicotinamide metabolism	R01724, R03005, R00257	Naprt1, Nmnat3, Nadsyn1	0.0507991	0.239353	0.476749	2.45131	0.404216	0.745275	1.78499	1.70597	0.327173	1.23292	-0.00853544	1.77705	0.152056	0.581532	2.51971	-0.00672	1.39857
Tryptophan=>NAD+ (de novo)	de novo NAD+ synthesis	Nicotinate and nicotinamide metabolism; Tryptophan metabolism	R00678, R01959, R01960, R02668, R02665, R03348	Qprt, Nmnat3, Nadsyn1	2.22623	0.188967	1.45753	0.31287	-0.158368	0.0971516	6.14771	13.3591	1.11626	-0.00554692	-0.253779	-0.122591	0.487311	0.111542	1.79041	2.66589	-0.0688113
Pantothenate=>CoA	CoA synthesis from Pantothenate	Pantothenate and CoA biosynthesis	R03018, R04230, R03269, R03035, R00130	(Pank1, Pank2, Pank3, Pank4, Ppcs, Ppcdc, Coasy	2.11906	2.55373	-0.679511	-0.66048	-0.0418903	-0.0759079	5.25509	4.57081	-0.495463	-0.740762	1.86711	0.164252	0.0469592	1.01811	1.21989	-0.0339908	-0.0824862
Pentose phosphate pathway	Pentose phosphate pathway	Pentose phosphate pathway	R02035, R01528, R01056, R01641, R01827, R01830	H6pd, Pgd, Rpia, Tkt, Taldo1	2.73659	2.18873	2.75542	-1.5682	-0.330024	-0.653998	1.08463	0.741137	0.830668	-0.271886	1.69859	-1.01698	1.53461	1.32065	2.00862	0.752641	1.1742
Glycine=>Heme	Heme synthesis	Porphyrin and chlorophyll metabolism	R00830, R00036, R00084, R03165, R03197, R03220, R03222, R00310	(Alas1, Alas2), Alad, Hmbs, Uros, Urod, Cpox, Ppox, Fech	0.777353	2.07248	8.93538	-1.82559	-2.10282	1.83916	1.88017	3.94979	0.128372	0.410053	0.601256	-0.987856	1.24172	-0.545962	-0.698521	2.34354	-2.39593
Cholesterol=>Bile	Bile synthesis	Primary bile acid biosynthesis	R01463, R04823, R02794, R08761, R08734, R08759, R03719, R04813, R08735, R04807, R03720, R08733, R04263, R04826, R04812	Hsd3b7, Akr1d1, Amacr, Acox2	1.91257	0.973179	-1.59694	-2.70887	-2.39729	0.560356	3.93376	18.2731	1.82087	1.46422	0.745991	-0.280486	-0.368779	-0.284054	1.93506	-1.06516	-2.75731
Glutamine+PRPP=>IMP/UMP=>A/T/G/C	Purine/Pyrimidine synthesis	Purine/Pyrimidine metabolism	R01072, R04144, R04325, R04463, R04208, R04209, R07404, R07405, R04591, R04559, R04560, R06975, R01127, R01135, R01083, R00127, R02017, R01137, R00124, R00575, R01397, R01993, R01868, R01870, R00965, R01230, R01231, R00332, R00330, R02019, R01857	Adk, Adsl, Adss, Ak2, Ak3, Ak4, Aprt, Atic, Cad, Ctps, Cmpk1, Cmpk2, Dck, Dctd, Dhodh, Dpyd, Dtymk, Gart, Gmps, Guk1, Hprt, Impdh2, Nme1, Nme2, Paics, Pfas, Pnp, Pola2, Pold1, Pold3, Polr2b, Polr2h, Polr3e, Polr3f, Ppat, Prim1, Prim2, Rrm1, Rrm2, Rrm2b, Tk1, Txnrd1, Tyms, Uck2, Uprt	2.11108	2.63574	4.31239	-0.0663707	-0.5017	2.61121	2.00772	1.67669	0.560631	3.64624	3.39383	1.98695	0.803496	0.366726	0.297562	0.928302	5.22004
Acetyl-coA=>Cholesterol	Cholesterol synthesis	Steroid biosynthesis; Terpenoid backbone biosynthesis	R00238, R01978, R02082, R02245, R03245, R01121, R02003, R00702, R02872, R02874, R03199, R05640, R05639, R07509, R07494, R07495, R07498, R03353, R07215, R01456	Hmgcs1, Hmgcr, Mvk, Pmvk, Fdps, Ggps1, Fdft1, Sqle, Lss, Cyp51, Tm7sf2, Sc4mol, Nsdhl, Hsd17b7, Ebp, Dhcr24	1.23937	2.52699	-3.77902	2.41658	0.991039	-3.78103	2.49446	8.96449	-0.290214	-2.6322	3.67046	-0.790252	0.665774	-2.93953	2.77238	-3.59334	0.434251
Cholesterol=>Cortisol	Cortisol synthesis	Steroid hormone biosynthesis	R01454, R04854, R02723, R04855, R03933, R02216, R02211, R03326, R02843	Cyp11a1, Hsd3b1, Hsd3b5, Hsd3b6, Cyp17a1, Cyp21a1, Cyp11b2	0.371225	16.1804	-0.0889283	0.566139	-0.0222279	0.171977	2.7794	3.03688	0.105817	0.0156956	13.4047	-0.130276	7.16923	0.204539	0.537373	-0.160259	7.85026
Acetyl-coA=>Acetoacetate	Ketone synthesis	Synthesis and degradation of ketone bodies	R00238, R01978, R01360	Hmgcs1, Hmgcs2, Hmgcl, Bdh1, Bdh2	1.92745	1.18369	-0.968806	0.942621	0.328784	0.905606	3.61818	6.14473	0.462379	0.0508672	1.92842	-0.32887	0.238459	-0.624892	1.02322	-0.360914	-0.526928
Acetoacetate=>Acetoacetyl-CoA (Succinate)	Ketone degradation	Synthesis and degradation of ketone bodies	R00410, R00238	Oxct1, Bdh1	1.71347	1.05725	-0.278906	1.03527	0.258257	2.13554	2.72559	1.63017	0.252131	1.08423	0.643609	0.00515525	-0.261702	0.125507	0.447308	-0.433084	4.85972
Tryptophan=>Serotonin	Serotonin synthesis	Tryptophan metabolism	R01814, R02701	Tph2, Ddc	0.0715832	2.34691	-0.587221	0.823083	0.170355	0.1581	2.54263	2.65269	-0.0159556	-0.217852	-0.766415	0.326308	1.35103	-0.473389	3.94411	-0.540298	-0.618832
Tryptophan=>Acetyl-CoA	Tryptophan degradation	Tryptophan metabolism	R00678, R01959, R01960, R02668, R02665, R04323, R01933, R02488, R03026, R01975, R00238	(Tdo2, Ido1, Ido2), Afmid, (Ccbl1, Ccbl2, Aadat)	3.98694	1.81388	0.54251	-0.0424389	-0.921425	2.51329	10.1581	13.8977	0.795024	1.12449	0.377499	-0.129773	0.566797	0.88483	4.19675	1.23506	-0.876623
Serotonin=>5-Hydroxyindoleacetate	Serotonin degradation	Tryptophan metabolism	R02908, R04903	(Maoa, Maob), (Aldh2, Aldh9a1, Aldh7a1, Aldh1b1, Aldh3a2)	2.18805	2.12076	-0.508141	0.257142	-0.354312	1.36041	2.03345	4.09418	1.81561	0.229749	1.68568	0.524454	1.68904	0.502016	7.15315	-0.464886	0.413115
Tryptophan=>Melatonin	Melatonin synthesis	Tryptophan metabolism	R01814, R02701, R02911, R03130	(Tph1, Tph2), Ddc, Aanat, Asmt	-0.0448358	1.91279	-0.310781	0.633883	0.18791	0.373117	2.0533	2.20606	-0.0162264	-0.120599	-0.695248	0.236445	1.11192	-0.275773	3.29589	-0.424928	-0.433609
Tyrosine=>Melanin	Melanin synthesis	Tyrosine metabolism	R02078, R03673, R08965	Tyr, Tyrp1, Dct	0.231111	-0.0908677	0.148395	0.152782	6.88394	0.640127	-0.00190536	1.42964	-0.0874286	-0.0120275	-0.105811	-0.0352222	0.0447121	0.259433	0.0809764	0.270319	0.625379
Tyrosine=>Dopamine	Dopamine synthesis	Tyrosine metabolism	R01815, R02080	Th, Ddc	0.00434435	7.33635	-0.581202	3.20802	-0.587262	0.155565	2.57002	2.50545	-0.00503665	-0.5508	-0.817663	0.291686	0.253346	-0.597285	3.36171	-0.583859	-0.662815
Tyrosine=>Acetoacetate + Fumarate	Tyrosine degradation	Tyrosine metabolism	R00734, R02521, R02519, R03181, R01364	Got1, Got2, Hpd, Hgd, Gstz1, Fah	2.88419	1.58434	-1.4372	0.392141	-0.948225	1.15303	8.04532	13.3691	1.62333	1.25813	0.962725	0.850732	-0.181182	-0.260176	0.668243	-1.71789	-0.339933
Noradrenaline=>Vanillylmandelic acid(VMA)	Noradrenaline degradation	Tyrosine metabolism	R02534, R04893, R04891	Comt, Maoa	2.28915	1.92054	-0.154212	0.157287	2.4282	1.22707	0.959523	3.09695	1.98667	0.136897	0.963156	0.63326	3.27912	-0.274559	4.06469	-0.533745	-0.0540888
Dopamine=>Homovanillic acid(HVA)	Dopamine degradation	Tyrosine metabolism	R04301, R04890, R04888	Comt, Maoa	2.28915	1.92054	-0.154212	0.157287	2.4282	1.22707	0.959523	3.09695	1.98667	0.136897	0.963156	0.63326	3.27912	-0.274559	4.06469	-0.533745	-0.0540888
Tyrosine=>Adrenaline	Adrenaline synthesis	Tyrosine metabolism	R01815, R02080, R02535, R02533	Th, Ddc, Dbh, Pnmt	-0.0640672	10.7979	-0.472986	2.14132	-0.150143	0.476282	1.72394	1.76203	-0.207017	-0.338246	-0.845992	0.328788	0.152319	-0.24059	2.32485	-0.466078	-0.119707
Tyrosine=>Noradrenaline	Noradrenaline synthesis	Tyrosine metabolism	R01815, R02080, R02535	Th, Ddc, Dbh	-0.0693258	9.25206	-0.458943	2.5387	-0.400659	0.492078	2.01923	2.0499	-0.156937	-0.37334	-0.827247	0.178852	0.203468	-0.420115	2.82225	-0.584893	-0.323232
GTP=>BH4	BH4 synthesis	One carbon pool by folate	R00428, R05046, R05048, R04639, R04286, R04285, R01813	Gch1, Pts, Spr	-0.943407	5.6297	1.84608	-2.03289	-2.33748	0.620654	0.181526	8.06877	0.852053	-0.507618	1.27808	-1.62377	0.581743	-1.80095	1.73569	-0.157068	-3.54558
