# Supplementary material for: A Computational Approach to Estimate Interorgan Metabolic Transport in a Mammal
Source: PLoS One. 2014 Jun 27;9(6):e100963. doi: 10.1371/journal.pone.0100963 (PMC4074118; doi:10.1371/journal.pone.0100963)
Supplement: Table S5 — Statistical significances of tissue-specific metabolism/transport clusters. All clusters with more than 20 reactions are selected and listed according to organs. Column 2 lists the number of reactions involved in clusters. Column 3 is the calculated score of the cluster. Column 4 is the mean calculated score from 100 times permutations (randomly assign scores for cluster reactions and calculate a score for this cluster). Column 5 is the p-value obtained from t-test (column 3 v.s column 4). (XLS) [file pone.0100963.s012.xls]

## Sheet: Sheet1
	Size	Score	Random Score	Pvalue
Adrenal Gland	27	5.83	5.38	0.006
	28	35.98	5.32	2.2e-16
	34	8.47	5.75	2.2e-16
	38	34.83	5.9	2.2e-16
	40	11.74	6.54	2.2e-16
Brain	30	9.01	2.35	2.2e-16
Eye	34	8.96	1.83	2.2e-16
Liver	20	24.03	10.25	2.2e-16
	21	19.46	10.65	2.2e-16
	23	23.16	10.78	2.2e-16
	24	19.12	11.15	2.2e-16
Lung	39	16.15	4.08	2.2e-16
	71	14.95	5.46	2.2e-16
Ovary	23	9.23	4.31	2.2e-16
	31	27.37	4.83	2.2e-16
	49	25.47	6.11	2.2e-16
Pituitary Gland	20	6.23	0.9	2.2e-16
	24	5.33	1.23	2.2e-16
Placenta	32	16.14	3.8	2.2e-16
	34	8.11	4.15	2.2e-16
Salivary Gland	33	12.51	3.08	2.2e-16
	38	7.67	3.24	2.2e-16
Small Intestine	21	8.48	7.53	0.000137
Spleen	21	4.63	0.58	2.2e-16
	34	13.31	0.58	2.2e-16
	37	9.15	0.46	2.2e-16
Testis	22	2.92	2.95	0.8748
	31	16.44	3.74	2.2e-16
	37	22.75	3.82	2.2e-16
	47	25.96	3.98	2.2e-16
	52	14.17	4.19	2.2e-16
	60	24.9	4.52	2.2e-16
