# Supplementary material for: A Computational Approach to Estimate Interorgan Metabolic Transport in a Mammal
Source: PLoS One. 2014 Jun 27;9(6):e100963. doi: 10.1371/journal.pone.0100963 (PMC4074118; doi:10.1371/journal.pone.0100963)
Supplement: Table S7 — Concentrations of Slc transportable metabolites in human blood, urine, CSF and saliva derived from Human Metabolic Database (HMDB). Column 1 indicates metabolite ID. Column 2 and 3 shows the organ and corresponding concentration. (XLS) [file pone.0100963.s014.xls]

## Sheet: Sheet1
Compound	Organ	Concentration Range
C00330	Urine	1.0000+/-0.0000
C00475	Blood	0.1750+/-0.1061
C00475	Urine	0.2660+/-0.3081
C03758	Blood	18~27
C03758	Urine	2.4067+/-4.5292
C03758	CSF	0.0032+/-0.0018
C01042	Urine	4.0200+/-3.3462
C01042	CSF	0.43~1.19
C00086	Blood	5013.3333+/-1313.4814
C00086	Urine	64758.5333+/-93279.8068
C00086	CSF	3990.0000+/-240.4163
C00639	Blood	0.000227~0.000515
C00639	Urine	0.0002+/-0.0001
C00639	CSF	0.002
C06424	Blood	14.1880+/-11.5032
C06424	Urine	0.03~0.09
C06424	CSF	0~10
C00033	Blood	30.4
C00033	Urine	52.3500+/-10.8187
C00033	CSF	108.0000+/-11.3137
C00504	Blood	0.0287+/-0.0326
C00504	Urine	0.0040+/-0.0052
C00504	CSF	0.0203+/-0.0286
C00148	Blood	209.5000+/-48.9115
C00148	Urine	1.5155+/-0.9270
C00148	Saliva	>10
C00148	CSF	4
C00318	Blood	40.6000+/-3.3941
C00318	Urine	32.8333+/-21.1088
C00318	CSF	2.9500+/-1.4849
C08322	Blood	1.283~2.749
C00388	Blood	0.00067
C00388	Urine	0.0165+/-0.0134
C00388	CSF	0.2335+/-0.2072
C01530	Blood	63.0595+/-31.0286
C01530	Urine	0.07~0.13
C01530	CSF	0~20
C08362	Blood	18.6950+/-17.4019
C08362	Urine	0.01~0.05
C08362	CSF	0~4
C01996	CSF	0.025~0.043
C00042	Blood	12.4000+/-5.0912
C00042	Urine	15.0700+/-13.9046
C00042	Saliva	2260
C00042	CSF	24.4250+/-18.4731
C05122	Blood	0.18~0.58
C00022	Blood	93.5
C00022	Urine	1.8695+/-0.2333
C00022	Saliva	5350
C00022	CSF	113.0000+/-41.0366
C07880	Blood	0.13~0.19
C00164	Blood	21
C00164	Urine	8.5875+/-16.2797
C00164	CSF	16.1000+/-14.2836
C00124	Blood	63.6500+/-34.8604
C00124	Urine	4.4
C00124	CSF	67~265
C01015	Urine	0.15
C00178	Urine	0.1540+/-0.0513
C00178	CSF	0~0.1
C00383	Blood	9.9900+/-7.0852
C00383	Urine	1
C05963	Blood	0.4857+/-0.6566
C05963	Urine	0.0267+/-0.0366
C00212	Blood	0.2094+/-0.1208
C00212	Urine	1.7900+/-2.5255
C00212	CSF	0~0.1
C00114	Blood	7.8000+/-2.4576
C00114	Urine	44~128
C00114	Saliva	>10
C00114	CSF	8.3
C02538	Blood	0.0031+/-0.0014
C02538	Urine	0.0015+/-0.0010
C00881	Blood	0.2
C00881	Urine	0.38~0.92
C00942	Blood	0.0052~0.0058
C00942	CSF	0.0019~0.0029
C00407	Blood	68.3000+/-13.1795
C00407	Urine	5.6038+/-8.0686
C00407	Saliva	>10
C00407	CSF	7.1100+/-3.3354
C00378	Blood	0.1080+/-0.0170
C00378	Urine	0.22
C00378	CSF	0.0652+/-0.0690
C00181	Urine	247.6533+/-401.4132
C01921	Blood	0.02~0.1
C01921	Urine	0.06~0.78
C00049	Blood	20.5000+/-0.7071
C00049	Urine	4.638
C00049	Saliva	>10
C00049	CSF	1.6533+/-1.0176
C01595	Blood	107.3033+/-88.5694
C01595	Urine	0.6200+/-0.8061
C01595	CSF	8~14
C00064	Blood	568.4200+/-56.9937
C00064	Urine	184.2667+/-270.0996
C00064	Saliva	>10
C00064	CSF	534.6000+/-87.4162
C00695	Blood	0.48~0.96
C00207	Blood	363.3250+/-605.3244
C00207	Urine	109.1733+/-182.6033
C00207	CSF	92.0500+/-35.2846
C00122	Blood	1.7500+/-0.3536
C00122	Urine	0.9750+/-0.0354
C00122	CSF	33
C00440	Blood	0.3
C00440	CSF	0.0975+/-0.0318
C00123	Blood	172.7500+/-54.7989
C00123	Urine	3.4670+/-1.0193
C00123	CSF	13.6000+/-3.8219
C00037	Blood	299.6000+/-125.6942
C00037	Urine	271.3857+/-338.9277
C00037	Saliva	>10
C00037	CSF	7.3883+/-2.1625
C00147	Blood	0.4700+/-0.2404
C00147	Urine	8.3250+/-10.8541
C00147	CSF	0~0.2
C00082	Blood	86.8000+/-34.9242
C00082	Urine	24.3400+/-28.2846
C00082	Saliva	>10
C00082	CSF	11.0333+/-6.7188
C00780	Blood	0.5717+/-0.5039
C00780	Urine	0.0370+/-0.0244
C00780	CSF	0.0066+/-0.0039
C00246	Blood	1
C00246	Urine	21.0430+/-29.6377
C00246	Saliva	1470
C00246	CSF	1.4
C00294	Blood	1.2308+/-2.1168
C00294	Urine	0.4825+/-0.3719
C00294	CSF	0.29~0.99
C00183	Blood	208.0000+/-49.8732
C00183	Urine	11.8121+/-13.8750
C00183	Saliva	>10
C00183	CSF	19.4400+/-4.5643
C00245	Blood	92.0000+/-49.2585
C00245	Urine	271.2250+/-397.6696
C00245	CSF	8.0017+/-2.9026
C06428	Blood	8.3253+/-5.2843
C05953	Blood	0.0010+/-0.0010
C00334	Blood	0.5550+/-0.6293
C00334	Urine	0.3402+/-0.1541
C00334	Saliva	>10
C00334	CSF	0.1866+/-0.1117
C00575	Blood	0.008~0.009
C00575	Urine	0.3000+/-0.1131
C00575	CSF	0.0210+/-0.0017
C00300	Blood	42.4500+/-17.4655
C00300	Urine	88.0000+/-64.4826
C02528	Blood	1.1650+/-0.2616
C00047	Blood	250.7500+/-122.3257
C00047	Urine	21.5800+/-8.7082
C00047	Saliva	>10
C00047	CSF	26.1000+/-3.7443
C05466	Blood	0.05~0.07
C01089	Blood	75.0000+/-54.5637
C01089	Urine	30.6500+/-19.2732
C01089	CSF	107.6000+/-118.9425
C00559	Urine	88.1100+/-124.2952
C00079	Blood	79.9167+/-44.2859
C00079	Urine	4.7513+/-0.8100
C00079	Saliva	>10
C00079	CSF	10.4167+/-4.7906
C00135	Blood	85.5000+/-3.5119
C00135	Urine	184.5167+/-233.0678
C00135	Saliva	>10
C00135	CSF	15.3167+/-3.9625
C04555	Blood	6.3567+/-4.1400
C04555	Urine	0.9933+/-0.5244
C00188	Blood	175.0000+/-56.9561
C00188	Urine	14.2500+/-3.4220
C00188	Saliva	>10
C00188	CSF	31.3417+/-11.9522
C00387	Blood	0.5290+/-0.3833
C00387	Urine	98.0600+/-219.1011
C00026	Blood	7.9500+/-1.3435
C00026	Urine	51.5016+/-69.7432
C00026	CSF	5.4500+/-4.8790
C00097	Blood	132.0000+/-113.1371
C00097	Urine	18.3610+/-21.2684
C00097	CSF	0.054
C00803	Blood	0.6
C00803	Saliva	>10
C00209	Blood	7.8150+/-1.9587
C00209	Urine	25.1333+/-6.0211
C00077	Blood	70.7500+/-25.9792
C00077	Urine	2.8096+/-1.6857
C00077	Saliva	>10
C00077	CSF	5.5540+/-1.7373
C00735	Blood	0.3200+/-0.1149
C00735	Urine	0.5947+/-1.0178
C00735	Saliva	2.35
C00735	CSF	0.0250+/-0.0071
C02140	Blood	0.022~0.032
C00366	Blood	261.8438+/-64.7615
C00366	Urine	409.0100+/-466.8502
C00366	Saliva	<1.00
C00366	CSF	20.6750+/-6.4763
C00041	Blood	403.0000+/-159.0094
C00041	Urine	54.9038+/-88.0791
C00041	Saliva	>10
C00041	CSF	29.0200+/-5.6037
C00864	Blood	3.8850+/-1.4496
C00864	Urine	1.9500+/-1.0607
C00864	CSF	2.5000+/-1.5690
C00408	Blood	2.0400+/-0.8357
C00408	Urine	0.9105+/-1.5973
C00408	CSF	0.2258+/-0.3505
C00065	Blood	134.3286+/-50.6342
C00065	Urine	359.8200+/-738.5672
C00065	CSF	26.9500+/-11.2678
C00329	Blood	0.29
C00329	Urine	1.45
C00186	Blood	1644.0000+/-947.9508
C00186	Urine	54.2757+/-54.9601
C00186	CSF	1668.3333+/-846.8156
C00719	Blood	57.8000+/-34.2240
C00719	Urine	46.4000+/-26.3462
C00078	Blood	45.9000+/-2.4759
C00078	Urine	16.2257+/-18.5554
C00078	Saliva	0~1
C00078	CSF	5.1100+/-7.5037
C00072	Blood	46.0671+/-17.4834
C00072	Urine	0~206.5
C00072	CSF	134.5600+/-39.5078
C00288	Blood	24550.0000+/-1024.6951
C00288	CSF	8800.0000+/-1697.0563
C00253	Blood	51.1500+/-2.8991
C00253	Urine	0.65
C00253	CSF	9.6000+/-10.1823
C00120	Blood	0.0018+/-0.0008
C00120	Urine	0.0360+/-0.0184
C00120	CSF	0.0003~0.0007
C00137	Blood	25.6667+/-3.7859
C00137	Urine	5.09999999999999~100.5
C00137	CSF	151.0250+/-18.9308
C00712	Blood	32.5543+/-19.2994
C00712	Urine	0.08~0.24
C00712	CSF	0~72
C00025	Blood	52.0000+/-49.3923
C00025	Urine	1.5455+/-0.2341
C00025	Saliva	>10
C00025	CSF	6.0033+/-13.0423
C00219	Blood	21.7126+/-13.5873
C00219	Urine	0.82~4.08
C00219	CSF	0.35
C00031	Blood	4693.4167+/-484.4154
C00031	Urine	166.9333+/-259.1355
C00031	Saliva	>10
C00031	CSF	3555.0000+/-2595.0819
C00159	Blood	51.5000+/-17.6777
C00159	Urine	1.25
C00159	CSF	64
C00106	Blood	1.1350+/-1.3647
C00106	Urine	8.7560+/-4.6598
C00106	CSF	0~0.3
C00163	Blood	0~2.1
C00163	Urine	0.2~5.72
C00163	Saliva	6420
C00163	CSF	0~6
C02465	Saliva	0.0~1.0
C00725	Blood	0.06~0.094
C04741	Blood	3.7e-06
C00740	Blood	2.9400+/-0.9334
C00740	CSF	52
C01829	Blood	0.0000+/-0.0000
C01829	Urine	0.00017~0.00047
C01829	Saliva	0.0~1.0
C00951	Blood	9e-05
C00951	Urine	0.00049~0.00171
C00951	Saliva	<1.00
C00951	CSF	0.0000007~0.000011
C00152	Blood	42.4750+/-7.2320
C00152	Urine	15.7402+/-12.8502
C00152	CSF	6.5200+/-1.7119
C00214	Blood	0.2050+/-0.0071
C00214	Urine	2.01~11.73
C05463	Blood	0.062
C00158	Blood	139.0000+/-72.1249
C00158	Urine	457.7333+/-547.3029
C00158	CSF	324.0000+/-100.7836
C00073	Blood	26.0000+/-4.9666
C00073	Urine	1.4307+/-0.5944
C00073	CSF	3.8540+/-1.5826
C00249	Blood	41.0667+/-21.6845
C00249	Urine	0.21~0.39
C00249	CSF	6~30
C04483	Blood	0.4500+/-0.1697
C02571	Blood	5.9500+/-0.3536
C02571	Urine	1.6451~2.2109
C02571	CSF	0.174~0.47
C00062	Blood	101.1313+/-49.6563
C00062	Urine	26.8150+/-70.2337
C00062	CSF	21.5800+/-2.7581
C00242	Urine	0.2850+/-0.1202
C01780	Blood	0.0001+/-0.0001
C01780	Urine	0.01
C01780	Saliva	<1.00
C00584	Blood	0.0014+/-0.0007
C00584	Urine	0.0033+/-0.0056
C00584	CSF	0.0057+/-0.0062
C00355	Blood	0.00626~0.0082
C00355	Urine	0.0103~0.0169
C00355	CSF	0.0026~0.0044
C00099	Blood	3.2600+/-1.0744
C00099	Urine	1.8323+/-2.0659
C00099	CSF	0.0280+/-0.0035
C00547	Blood	0.0034+/-0.0031
C00547	Urine	0.0264+/-0.0180
C00547	CSF	0.0072+/-0.0111
C00299	Blood	3.1100+/-0.0141
C00299	Urine	0.4085+/-0.3904
C02679	Blood	12
C02679	Urine	0.01~0.05
C02679	CSF	0~5.6
