# Supplementary material for: A Computational Approach to Estimate Interorgan Metabolic Transport in a Mammal
Source: PLoS One. 2014 Jun 27;9(6):e100963. doi: 10.1371/journal.pone.0100963 (PMC4074118; doi:10.1371/journal.pone.0100963)
Supplement: Table S8 — Exclusively predicted transports in adipose, liver and muscle. Column 1 and 2 list the organ and exclusively predicted transportable metabolite that can be transported in the organ. Column 3 is the expression score mediated by slcs in that organ. And column 4 is the transport type. (XLS) [file pone.0100963.s015.xls]

## Sheet: Sheet1
Organ	Compound	Expression Score	Class
adipose	D-Serine	4.46903	2
adipose	D-Aspartate	3.73981	2
adipose	D-Glucosamine	3.63382	1
adipose	Dehydroascorbate	3.63382	2
adipose	alpha-D-Glucose	3.63382	1
adipose	Histamine	3.1246	1
adipose	L-Noradrenaline	3.1246	1
adipose	Estradiol-17beta	3.1246	1
adipose	Acetylcholine	3.1246	2
adipose	Corticosterone	3.1246	1
adipose	Dopamine	3.1246	1
adipose	Linoleate	3.0145	1
adipose	Dodecanoic acid	3.0145	1
adipose	(9Z)-Hexadecenoic acid	3.0145	2
adipose	(9Z)-Octadecenoic acid	3.0145	1
adipose	Octadecanoic acid	3.0145	1
adipose	Arachidonate	3.0145	1
adipose	Tetradecanoic acid	3.0145	1
adipose	slccpd:(5Z,8Z,11Z,14Z,17Z)-Icosapentaenoic acid	3.0145	2
adipose	Hexadecanoic acid	3.0145	1
adipose	Myristoleic acid	3.0145	2
adipose	Icosanoic acid	3.0145	2
adipose	Guanosine	2.42447	1
adipose	Adenosine	2.42447	1
adipose	Inosine	2.42447	1
adipose	Uridine	2.42447	1
adipose	Lipoate	1.90387	2
adipose	Biotin	1.90387	2
adipose	Pantothenate	1.90387	1
adipose	Cystine	1.82493	2
adipose	L-Ornithine	1.82493	1
adipose	N-Carbamoyl-L-aspartate	1.79082	1
adipose	4-Aminobutanoate	1.72107	1
adipose	Thromboxane B2	1.56673	2
adipose	Prostaglandin H2	1.56673	1
adipose	Alprostadil	1.56673	2
adipose	Prostaglandin E2	1.56673	1
adipose	Thymidine	1.40792	1
adipose	Adenine	1.40792	1
adipose	Cytidine	1.40792	1
adipose	(S)-Lactate	1.16126	1
adipose	Pyruvate	1.16126	1
adipose	Acetoacetate	1.16126	1
adipose	D-Galactose	0.606324	1
liver	Linoleate	8.4809	1
liver	Dodecanoic acid	8.4809	2
liver	(9Z)-Hexadecenoic acid	8.4809	2
liver	(9Z)-Octadecenoic acid	8.4809	2
liver	Octadecanoic acid	8.4809	2
liver	Arachidonate	8.4809	1
liver	Tetradecanoic acid	8.4809	1
liver	slccpd:(5Z,8Z,11Z,14Z,17Z)-Icosapentaenoic acid	8.4809	2
liver	Hexadecanoic acid	8.4809	1
liver	Myristoleic acid	8.4809	2
liver	Icosanoic acid	8.4809	2
liver	Tauroursodeoxycholic acid	7.56105	2
liver	Glycocholate	7.56105	1
liver	Hydantoin-5-propionate	7.56105	2
liver	Cholic acid	7.56105	1
liver	Taurodeoxycholate	7.56105	2
liver	Taurocholate	7.56105	1
liver	beta-D-Fructose	7.18862	1
liver	D-Glucosamine	7.18862	1
liver	alpha-D-Glucose	7.18862	1
liver	Estrone 3-sulfate	7.06896	2
liver	Estradiol-17beta 3-glucuronide	7.06896	1
liver	Estradiol-17beta	6.09111	1
liver	Serotonin	6.09111	1
liver	Prostaglandin E2	6.09111	1
liver	Prostaglandin F2alpha	6.09111	1
liver	Dopamine	6.09111	1
liver	4-Aminobutanoate	5.52952	1
liver	Thyroxine	4.18537	2
liver	Triiodothyronine	4.18537	2
liver	Aldosterone	4.18537	1
liver	Cortisol	4.18537	1
liver	Thiamine	3.47664	1
liver	Thromboxane B2	3.23761	2
liver	Prostaglandin H2	3.23761	2
liver	Alprostadil	3.23761	2
liver	Ascorbate	3.22687	1
liver	Betaine	3.13119	1
liver	Salicylate	2.98113	2
liver	Malonate	2.98113	2
liver	Succinate	2.98113	1
liver	Oxalate	2.98113	2
liver	Folate	2.49493	1
liver	Chenodeoxycholate	2.13799	1
liver	Glycodeoxycholate	2.13799	2
liver	Ursodiol	2.13799	2
liver	Deoxycholic acid	2.13799	2
liver	Glycochenodeoxycholate	2.13799	1
liver	Acetone	1.93047	2
liver	D-Aspartate	1.68288	1
liver	Thymidine	1.57696	1
liver	Deoxyguanosine	1.57696	1
liver	Guanosine	1.57696	1
liver	Adenosine	1.57696	1
liver	Inosine	1.57696	1
liver	Uridine	1.57696	1
liver	Deoxyadenosine	1.57696	1
liver	Cytidine	1.57696	1
liver	Deoxycytidine	1.57696	1
liver	Dehydroepiandrosterone sulfate	1.50891	1
liver	Citrate	1.34348	1
liver	N-Acetyl-L-aspartate	1.34348	1
liver	2-Oxoglutarate	1.34348	1
liver	Urate	1.06278	1
liver	beta-Alanine	0.744055	1
liver	Fumarate	0.679873	1
muscle	D-Glucosamine	5.71853	1
muscle	Dehydroascorbate	5.71853	2
muscle	alpha-D-Glucose	5.71853	1
muscle	Acetone	4.19749	2
muscle	Guanosine	1.883	1
muscle	Adenosine	1.883	1
muscle	Inosine	1.883	1
muscle	Uridine	1.883	1
muscle	beta-D-Fructose	0.51465	1
