# Supplementary material for: A Computational Approach to Estimate Interorgan Metabolic Transport in a Mammal
Source: PLoS One. 2014 Jun 27;9(6):e100963. doi: 10.1371/journal.pone.0100963 (PMC4074118; doi:10.1371/journal.pone.0100963)
Supplement: Data S1 — (ZIP) [file pone.0100963.s016.zip]

Archive with 17 entries (17 files):
- adipose.cys
- adrenal.cys
- bone_marrow.cys
- brain.cys
- eye.cys
- heart.cys
- kidney.cys
- liver.cys
- lung.cys
- muscle.cys
- ovary.cys
- pituitary.cys
- placenta.cys
- salivary.cys
- small_intestine.cys
- spleen.cys
- testis.cys
